# Supplementary material for: Which Genetics Variants in DNase-Seq Footprints Are More Likely to Alter Binding?
Source: PLoS Genet. 2016 Feb 22;12(2):e1005875. doi: 10.1371/journal.pgen.1005875 (PMC4764260; doi:10.1371/journal.pgen.1005875)
Supplement: S2 File — (GZ) [file pgen.1005875.s003.tar.gz]

Archive with 1,373 entries (1,372 files):
- recalibratedMotifs
- recalibratedMotifs/PBM0182.pwm
- recalibratedMotifs/PBM0183.pwm
- recalibratedMotifs/PBM0184.pwm
- recalibratedMotifs/PBM0185.pwm
- recalibratedMotifs/PBM0186.pwm
- recalibratedMotifs/PBM0187.pwm
- recalibratedMotifs/PBM0188.pwm
- recalibratedMotifs/PBM0189.pwm
- recalibratedMotifs/PBM0191.pwm
- recalibratedMotifs/PBM0192.pwm
- recalibratedMotifs/PBM0195.pwm
- recalibratedMotifs/PBM0196.pwm
- recalibratedMotifs/PBM0197.pwm
- recalibratedMotifs/PBM0198.pwm
- recalibratedMotifs/PBM0199.pwm
- recalibratedMotifs/PBM0200.pwm
- recalibratedMotifs/PBM0201.pwm
- recalibratedMotifs/PBM0202.pwm
- recalibratedMotifs/PBM0203.pwm
- recalibratedMotifs/PBM0205.pwm
- recalibratedMotifs/PBM0206.pwm
- recalibratedMotifs/PBM0207.pwm
- recalibratedMotifs/PBM0140.pwm
- recalibratedMotifs/PBM0141.pwm
- recalibratedMotifs/PBM0142.pwm
- recalibratedMotifs/PBM0143.pwm
- recalibratedMotifs/PBM0144.pwm
- recalibratedMotifs/PBM0145.pwm
- recalibratedMotifs/PBM0146.pwm
- recalibratedMotifs/PBM0147.pwm
- recalibratedMotifs/PBM0148.pwm
- recalibratedMotifs/PBM0149.pwm
- recalibratedMotifs/PBM0150.pwm
- recalibratedMotifs/PBM0152.pwm
- recalibratedMotifs/PBM0156.pwm
- recalibratedMotifs/PBM0157.pwm
- recalibratedMotifs/PBM0158.pwm
- recalibratedMotifs/PBM0159.pwm
- recalibratedMotifs/PBM0160.pwm
- recalibratedMotifs/PBM0161.pwm
- recalibratedMotifs/PBM0162.pwm
- recalibratedMotifs/PBM0163.pwm
- recalibratedMotifs/PBM0164.pwm
- recalibratedMotifs/PBM0166.pwm
- recalibratedMotifs/PBM0167.pwm
- recalibratedMotifs/PBM0171.pwm
- recalibratedMotifs/PBM0172.pwm
- recalibratedMotifs/PBM0173.pwm
- recalibratedMotifs/PBM0174.pwm
- recalibratedMotifs/PBM0175.pwm
- recalibratedMotifs/PBM0176.pwm
- recalibratedMotifs/PBM0181.pwm
- recalibratedMotifs/PBM0106.pwm
- recalibratedMotifs/PBM0107.pwm
- recalibratedMotifs/PBM0110.pwm
- recalibratedMotifs/PBM0111.pwm
- recalibratedMotifs/PBM0113.pwm
- recalibratedMotifs/PBM0114.pwm
- recalibratedMotifs/PBM0115.pwm
- recalibratedMotifs/PBM0116.pwm
- recalibratedMotifs/PBM0117.pwm
- recalibratedMotifs/PBM0118.pwm
- recalibratedMotifs/PBM0119.pwm
- recalibratedMotifs/PBM0120.pwm
- recalibratedMotifs/PBM0121.pwm
- recalibratedMotifs/PBM0123.pwm
- recalibratedMotifs/PBM0124.pwm
- recalibratedMotifs/PBM0125.pwm
- recalibratedMotifs/PBM0126.pwm
- recalibratedMotifs/PBM0127.pwm
- recalibratedMotifs/PBM0128.pwm
- recalibratedMotifs/PBM0129.pwm
- recalibratedMotifs/PBM0130.pwm
- recalibratedMotifs/PBM0131.pwm
- recalibratedMotifs/PBM0132.pwm
- recalibratedMotifs/PBM0133.pwm
- recalibratedMotifs/PBM0134.pwm
- recalibratedMotifs/PBM0135.pwm
- recalibratedMotifs/PBM0136.pwm
- recalibratedMotifs/PBM0137.pwm
- recalibratedMotifs/PBM0138.pwm
- recalibratedMotifs/PBM0139.pwm
- recalibratedMotifs/PBM0066.pwm
- recalibratedMotifs/PBM0067.pwm
- recalibratedMotifs/PBM0068.pwm
- recalibratedMotifs/PBM0072.pwm
- recalibratedMotifs/PBM0073.pwm
- recalibratedMotifs/PBM0074.pwm
- recalibratedMotifs/PBM0077.pwm
- recalibratedMotifs/PBM0078.pwm
- recalibratedMotifs/PBM0079.pwm
- recalibratedMotifs/PBM0081.pwm
- recalibratedMotifs/PBM0082.pwm
- recalibratedMotifs/PBM0083.pwm
- recalibratedMotifs/PBM0084.pwm
- recalibratedMotifs/PBM0085.pwm
- recalibratedMotifs/PBM0087.pwm
- recalibratedMotifs/PBM0088.pwm
- recalibratedMotifs/PBM0089.pwm
- recalibratedMotifs/PBM0090.pwm
- recalibratedMotifs/PBM0091.pwm
- recalibratedMotifs/PBM0092.pwm
- recalibratedMotifs/PBM0093.pwm
- recalibratedMotifs/PBM0094.pwm
- recalibratedMotifs/PBM0095.pwm
- recalibratedMotifs/PBM0097.pwm
- recalibratedMotifs/PBM0099.pwm
- recalibratedMotifs/PBM0100.pwm
- recalibratedMotifs/PBM0101.pwm
- recalibratedMotifs/PBM0103.pwm
- recalibratedMotifs/PBM0104.pwm
- recalibratedMotifs/PBM0105.pwm
- recalibratedMotifs/PBM0019.pwm
- recalibratedMotifs/PBM0020.pwm
- recalibratedMotifs/PBM0022.pwm
- recalibratedMotifs/PBM0023.pwm
- recalibratedMotifs/PBM0026.pwm
- recalibratedMotifs/PBM0027.pwm
- recalibratedMotifs/PBM0028.pwm
- recalibratedMotifs/PBM0031.pwm
- recalibratedMotifs/PBM0033.pwm
- recalibratedMotifs/PBM0035.pwm
- recalibratedMotifs/PBM0036.pwm
- recalibratedMotifs/PBM0037.pwm
- recalibratedMotifs/PBM0038.pwm
- recalibratedMotifs/PBM0039.pwm
- recalibratedMotifs/PBM0040.pwm
- recalibratedMotifs/PBM0041.pwm
- recalibratedMotifs/PBM0042.pwm
- recalibratedMotifs/PBM0043.pwm
- recalibratedMotifs/PBM0044.pwm
- recalibratedMotifs/PBM0047.pwm
- recalibratedMotifs/PBM0049.pwm
- recalibratedMotifs/PBM0050.pwm
- recalibratedMotifs/PBM0054.pwm
- recalibratedMotifs/PBM0055.pwm
- recalibratedMotifs/PBM0056.pwm
- recalibratedMotifs/PBM0058.pwm
- recalibratedMotifs/PBM0059.pwm
- recalibratedMotifs/PBM0060.pwm
- recalibratedMotifs/PBM0062.pwm
- recalibratedMotifs/PBM0064.pwm
- recalibratedMotifs/MA0143.1.pwm
- recalibratedMotifs/MA0144.1.pwm
- recalibratedMotifs/MA0146.1.pwm
- recalibratedMotifs/MA0147.1.pwm
- recalibratedMotifs/MA0148.1.pwm
- recalibratedMotifs/MA0150.1.pwm
- recalibratedMotifs/MA0153.1.pwm
- recalibratedMotifs/MA0154.1.pwm
- recalibratedMotifs/MA0155.1.pwm
- recalibratedMotifs/MA0156.1.pwm
- recalibratedMotifs/MA0157.1.pwm
- recalibratedMotifs/MA0158.1.pwm
- recalibratedMotifs/MA0159.1.pwm
- recalibratedMotifs/MA0160.1.pwm
- recalibratedMotifs/MA0162.1.pwm
- recalibratedMotifs/MA0163.1.pwm
- recalibratedMotifs/MA0164.1.pwm
- recalibratedMotifs/MA0258.1.pwm
- recalibratedMotifs/PBM0001.pwm
- recalibratedMotifs/PBM0002.pwm
- recalibratedMotifs/PBM0005.pwm
- recalibratedMotifs/PBM0008.pwm
- recalibratedMotifs/PBM0009.pwm
- recalibratedMotifs/PBM0011.pwm
- recalibratedMotifs/PBM0012.pwm
- recalibratedMotifs/PBM0013.pwm
- recalibratedMotifs/PBM0014.pwm
- recalibratedMotifs/PBM0015.pwm
- recalibratedMotifs/PBM0016.pwm
- recalibratedMotifs/PBM0018.pwm
- recalibratedMotifs/MA0091.1.pwm
- recalibratedMotifs/MA0092.1.pwm
- recalibratedMotifs/MA0093.1.pwm
- recalibratedMotifs/MA0099.2.pwm
- recalibratedMotifs/MA0100.1.pwm
- recalibratedMotifs/MA0102.2.pwm
- recalibratedMotifs/MA0104.2.pwm
- recalibratedMotifs/MA0105.1.pwm
- recalibratedMotifs/MA0106.1.pwm
- recalibratedMotifs/MA0107.1.pwm
- recalibratedMotifs/MA0108.2.pwm
- recalibratedMotifs/MA0109.1.pwm
- recalibratedMotifs/MA0111.1.pwm
- recalibratedMotifs/MA0112.2.pwm
- recalibratedMotifs/MA0113.1.pwm
- recalibratedMotifs/MA0114.1.pwm
- recalibratedMotifs/MA0115.1.pwm
- recalibratedMotifs/MA0117.1.pwm
- recalibratedMotifs/MA0119.1.pwm
- recalibratedMotifs/MA0122.1.pwm
- recalibratedMotifs/MA0125.1.pwm
- recalibratedMotifs/MA0133.1.pwm
- recalibratedMotifs/MA0135.1.pwm
- recalibratedMotifs/MA0136.1.pwm
- recalibratedMotifs/MA0137.2.pwm
- recalibratedMotifs/MA0138.2.pwm
- recalibratedMotifs/MA0139.1.pwm
- recalibratedMotifs/MA0140.1.pwm
- recalibratedMotifs/MA0141.1.pwm
- recalibratedMotifs/MA0142.1.pwm
- recalibratedMotifs/MA0038.1.pwm
- recalibratedMotifs/MA0039.2.pwm
- recalibratedMotifs/MA0041.1.pwm
- recalibratedMotifs/MA0042.1.pwm
- recalibratedMotifs/MA0046.1.pwm
- recalibratedMotifs/MA0048.1.pwm
- recalibratedMotifs/MA0050.1.pwm
- recalibratedMotifs/MA0051.1.pwm
- recalibratedMotifs/MA0052.1.pwm
- recalibratedMotifs/MA0055.1.pwm
- recalibratedMotifs/MA0057.1.pwm
- recalibratedMotifs/MA0058.1.pwm
- recalibratedMotifs/MA0059.1.pwm
- recalibratedMotifs/MA0060.1.pwm
- recalibratedMotifs/MA0061.1.pwm
- recalibratedMotifs/MA0062.2.pwm
- recalibratedMotifs/MA0065.2.pwm
- recalibratedMotifs/MA0066.1.pwm
- recalibratedMotifs/MA0069.1.pwm
- recalibratedMotifs/MA0070.1.pwm
- recalibratedMotifs/MA0071.1.pwm
- recalibratedMotifs/MA0072.1.pwm
- recalibratedMotifs/MA0073.1.pwm
- recalibratedMotifs/MA0074.1.pwm
- recalibratedMotifs/MA0076.1.pwm
- recalibratedMotifs/MA0079.2.pwm
- recalibratedMotifs/MA0083.1.pwm
- recalibratedMotifs/MA0084.1.pwm
- recalibratedMotifs/MA0088.1.pwm
- recalibratedMotifs/MA0090.1.pwm
- recalibratedMotifs/M02014.pwm
- recalibratedMotifs/M02015.pwm
- recalibratedMotifs/M02016.pwm
- recalibratedMotifs/M02028.pwm
- recalibratedMotifs/M02032.pwm
- recalibratedMotifs/M02033.pwm
- recalibratedMotifs/M02036.pwm
- recalibratedMotifs/M02037.pwm
- recalibratedMotifs/M02038.pwm
- recalibratedMotifs/M02039.pwm
- recalibratedMotifs/M02040.pwm
- recalibratedMotifs/M02041.pwm
- recalibratedMotifs/M02042.pwm
- recalibratedMotifs/M02043.pwm
- recalibratedMotifs/MA0002.2.pwm
- recalibratedMotifs/MA0003.1.pwm
- recalibratedMotifs/MA0004.1.pwm
- recalibratedMotifs/MA0006.1.pwm
- recalibratedMotifs/MA0007.1.pwm
- recalibratedMotifs/MA0017.1.pwm
- recalibratedMotifs/MA0018.2.pwm
- recalibratedMotifs/MA0019.1.pwm
- recalibratedMotifs/MA0024.1.pwm
- recalibratedMotifs/MA0025.1.pwm
- recalibratedMotifs/MA0027.1.pwm
- recalibratedMotifs/MA0028.1.pwm
- recalibratedMotifs/MA0031.1.pwm
- recalibratedMotifs/MA0032.1.pwm
- recalibratedMotifs/MA0033.1.pwm
- recalibratedMotifs/MA0035.2.pwm
- recalibratedMotifs/M01958.pwm
- recalibratedMotifs/M01959.pwm
- recalibratedMotifs/M01960.pwm
- recalibratedMotifs/M01961.pwm
- recalibratedMotifs/M01962.pwm
- recalibratedMotifs/M01964.pwm
- recalibratedMotifs/M01966.pwm
- recalibratedMotifs/M01967.pwm
- recalibratedMotifs/M01968.pwm
- recalibratedMotifs/M01970.pwm
- recalibratedMotifs/M01971.pwm
- recalibratedMotifs/M01972.pwm
- recalibratedMotifs/M01974.pwm
- recalibratedMotifs/M01975.pwm
- recalibratedMotifs/M01976.pwm
- recalibratedMotifs/M01979.pwm
- recalibratedMotifs/M01980.pwm
- recalibratedMotifs/M01981.pwm
- recalibratedMotifs/M01982.pwm
- recalibratedMotifs/M01983.pwm
- recalibratedMotifs/M01985.pwm
- recalibratedMotifs/M01986.pwm
- recalibratedMotifs/M01987.pwm
- recalibratedMotifs/M01988.pwm
- recalibratedMotifs/M01989.pwm
- recalibratedMotifs/M01990.pwm
- recalibratedMotifs/M01992.pwm
- recalibratedMotifs/M02010.pwm
- recalibratedMotifs/M02011.pwm
- recalibratedMotifs/M02013.pwm
- recalibratedMotifs/M01910.pwm
- recalibratedMotifs/M01911.pwm
- recalibratedMotifs/M01913.pwm
- recalibratedMotifs/M01914.pwm
- recalibratedMotifs/M01916.pwm
- recalibratedMotifs/M01917.pwm
- recalibratedMotifs/M01919.pwm
[truncated: 1,073 more entries]
