# Supplementary material for: Which Genetics Variants in DNase-Seq Footprints Are More Likely to Alter Binding?
Source: PLoS Genet. 2016 Feb 22;12(2):e1005875. doi: 10.1371/journal.pgen.1005875 (PMC4764260; doi:10.1371/journal.pgen.1005875)
Supplement: S2 File — (GZ) [file pgen.1005875.s003.tar.gz › recalibratedMotifs/PBM0182.pwm]

#PBM0182	/Cell09/HLH-2_HLH-14_RC
#p.cut	PBM0182	UwDgfLhcnm2	0.01	0.05	0.1	0.25	0.5	0.75	0.9	0.95	0.99	
#p.Tcut2	PBM0182	UwDgfLhcnm2	14.23	15.88	16.63	17.73	18.83	19.93	21.03	21.77	23.42	
#p.Tcut2b	PBM0182	UwDgfLhcnm2	12.9	14.56	15.3	16.4	17.5	18.6	19.7	20.44	22.09	
A	C	G	T
0.25671735	0.21034137	0.23893192	0.29400937
0.19803396	0.05074367	0.06981575	0.68140662
0.26064262	0.24680931	0.13762061	0.35492746
0.13733708	0.1512999	0.25585482	0.4555082
0.04131724	0.06453045	0.26521072	0.62894159
0.14801017	0.00256035	0.84813933	0.00129016
0.9809815	1e-06	0.0190165	1e-06
1e-06	0.99471649	0.00261987	0.00266263
0.99328621	1e-06	0.0040069	0.0027059
0.01189653	1e-06	0.98546957	0.0026329
0.12315952	0.62240347	0.24906053	0.00537648
0.00260722	0.00406791	1e-06	0.99332387
0.00527216	0.00656509	0.98544283	0.00271993
0.00407565	0.07458632	0.0173508	0.90398723
0.02014884	0.07794995	0.02552683	0.87637437
0.25671735	0.21034137	0.23893192	0.29400937
