# Supplementary material for: Which Genetics Variants in DNase-Seq Footprints Are More Likely to Alter Binding?
Source: PLoS Genet. 2016 Feb 22;12(2):e1005875. doi: 10.1371/journal.pgen.1005875 (PMC4764260; doi:10.1371/journal.pgen.1005875)
Supplement: S2 File — (GZ) [file pgen.1005875.s003.tar.gz › recalibratedMotifs/PBM0183.pwm]

#PBM0183	/Cell09/HLH-2_LIN-32_RC
#p.cut	PBM0183	EpiUwRmapDNaseFetal.Lung.Left.SRX055188	0.01	0.05	0.1	0.25	0.5	0.75	0.9	0.95	0.99	
#p.Tcut2	PBM0183	EpiUwRmapDNaseFetal.Lung.Left.SRX055188	14.32	15.97	16.72	17.82	18.91	20.01	21.11	21.86	23.51	
#p.Tcut2b	PBM0183	EpiUwRmapDNaseFetal.Lung.Left.SRX055188	13.59	15.24	15.99	17.09	18.19	19.29	20.39	21.13	22.78	
A	C	G	T
0.27015216	0.2094756	0.23880785	0.28156439
0.12337089	0.16702515	0.60442426	0.10517969
0.56428341	0.01948863	0.22943397	0.186794
0.27631446	0.0845678	0.50004367	0.13907407
0.70602521	0.00178497	0.29218882	1e-06
0.87944434	0.10101448	0.01954017	1e-06
0.00355179	0.99287827	0.00178497	0.00178497
0.98943591	0.00531523	0.00170617	0.00354269
0.00178497	0.00178497	0.97167784	0.02475222
0.02107986	0.9754552	1e-06	0.00346394
1e-06	0.00163176	0.0016811	0.99668613
1e-06	0.00343075	0.99656725	1e-06
0.00178497	0.02125081	0.07760815	0.89935607
0.00705095	0.07405908	0.16865487	0.7502351
0.11200637	0.4399857	0.06668929	0.38131864
0.01753625	0.10237564	0.21208877	0.66799934
0.20949366	0.0989671	0.27769043	0.41384881
0.27015216	0.2094756	0.23880785	0.28156439
