# Supplementary material for: Which Genetics Variants in DNase-Seq Footprints Are More Likely to Alter Binding?
Source: PLoS Genet. 2016 Feb 22;12(2):e1005875. doi: 10.1371/journal.pgen.1005875 (PMC4764260; doi:10.1371/journal.pgen.1005875)
Supplement: S2 File — (GZ) [file pgen.1005875.s003.tar.gz › recalibratedMotifs/PBM0184.pwm]

#PBM0184	/Cell09/HLH-2_RC
#p.cut	PBM0184	EpiUwRmapDNaseFetal.Thymus.SRX100968	0.01	0.05	0.1	0.25	0.5	0.75	0.9	0.95	0.99	
#p.Tcut2	PBM0184	EpiUwRmapDNaseFetal.Thymus.SRX100968	20.07	21.72	22.47	23.56	24.66	25.76	26.86	27.61	29.26	
#p.Tcut2b	PBM0184	EpiUwRmapDNaseFetal.Thymus.SRX100968	9.87	11.52	12.27	13.37	14.47	15.56	16.66	17.41	19.06	
A	C	G	T
0.31397891	0.14576903	0.13438786	0.4058642
0.95816089	0.01054221	0.01731997	0.01397693
0.13293448	0.00332331	0.06563506	0.79810715
0.01039661	0.24269427	0.11556661	0.63134251
0.70146143	1e-06	0.010629	0.28790857
0.00352029	0.01064752	0.01056234	0.97526986
0.02141384	1e-06	0.00358511	0.97500006
0.94431979	0.00357412	0.03844709	0.01365899
0.00358105	0.02842603	0.00342986	0.96456306
0.98618585	1e-06	0.01054271	0.00327043
0.00357047	0.00359663	0.00359664	0.98923626
1e-06	0.01734651	0.01064342	0.97200907
0.02115816	0.21823119	0.10751549	0.65309517
0.66650555	0.25287372	0.06994169	0.01067904
0.16588216	0.05559743	0.01430573	0.76421468
0.31397891	0.14576903	0.13438786	0.4058642
