# Supplementary material for: Which Genetics Variants in DNase-Seq Footprints Are More Likely to Alter Binding?
Source: PLoS Genet. 2016 Feb 22;12(2):e1005875. doi: 10.1371/journal.pgen.1005875 (PMC4764260; doi:10.1371/journal.pgen.1005875)
Supplement: S2 File — (GZ) [file pgen.1005875.s003.tar.gz › recalibratedMotifs/PBM0185.pwm]

#PBM0185	/Cell09/HLH-2_HLH-4_RC
#p.cut	PBM0185	EpiUwRmapDNaseCD4.Primary.Cells.SRX204404	0.01	0.05	0.1	0.25	0.5	0.75	0.9	0.95	0.99	
#p.Tcut2	PBM0185	EpiUwRmapDNaseCD4.Primary.Cells.SRX204404	14.97	16.62	17.37	18.46	19.56	20.66	21.76	22.51	24.16	
#p.Tcut2b	PBM0185	EpiUwRmapDNaseCD4.Primary.Cells.SRX204404	13.91	15.56	16.31	17.41	18.5	19.6	20.7	21.45	23.1	
A	C	G	T
0.26246171	0.19938736	0.27944862	0.25870231
0.40303196	0.19173737	0.30869367	0.096537
0.38863474	0.18381424	0.24513052	0.1824205
0.27785152	0.16606585	0.18285512	0.37322751
0.34105941	0.15845787	0.27904039	0.22144233
0.89660294	0.00810493	0.0872383	0.00805383
0.12622754	1e-06	0.86566653	0.00810493
1e-06	0.99213224	1e-06	0.00786576
0.96821887	0.01620886	0.01557127	1e-06
0.02426757	0.00765591	0.96807552	1e-06
0.01619775	0.01578674	0.9680145	1e-06
1e-06	0.01598291	0.00810493	0.97591116
0.02404387	1e-06	0.9678502	0.00810493
0.3730353	0.14351864	0.29264344	0.19080262
0.41155381	0.03192525	0.01598086	0.54054008
0.59292492	0.00750091	0.00805449	0.39151968
0.01569712	0.22393046	0.00730884	0.75306358
0.08788698	0.15053024	0.17237871	0.58920407
0.26246171	0.19938736	0.27944862	0.25870231
