# Supplementary material for: Which Genetics Variants in DNase-Seq Footprints Are More Likely to Alter Binding?
Source: PLoS Genet. 2016 Feb 22;12(2):e1005875. doi: 10.1371/journal.pgen.1005875 (PMC4764260; doi:10.1371/journal.pgen.1005875)
Supplement: S2 File — (GZ) [file pgen.1005875.s003.tar.gz › recalibratedMotifs/PBM0186.pwm]

#PBM0186	/Cell09/HLH-27_RC
#p.cut	PBM0186	OpenChromDnaseHtr8	0.01	0.05	0.1	0.25	0.5	0.75	0.9	0.95	0.99	
#p.Tcut2	PBM0186	OpenChromDnaseHtr8	11.95	13.6	14.34	15.44	16.54	17.64	18.74	19.48	21.14	
#p.Tcut2b	PBM0186	OpenChromDnaseHtr8	11.8	13.45	14.2	15.3	16.4	17.5	18.59	19.34	20.99	
A	C	G	T
0.21711924	0.28199528	0.31517119	0.18571429
0.29185119	0.17071986	0.23642934	0.3009996
0.17832001	0.06581839	0.71371989	0.0421417
0.07496175	1e-06	0.92172142	0.00331583
0.02592715	0.00303237	0.96441007	0.00663042
0.91904194	0.0457285	0.03221297	0.00301659
0.00663065	0.97370772	0.00331583	0.0163458
0.94238334	0.01282882	0.03561411	0.00917373
0.00933204	0.747949	0.01301981	0.22969916
0.14774871	0.00994373	0.82941073	0.01289684
0.04239289	0.4708537	0.08756406	0.39918935
0.04877846	0.00331547	0.93190013	0.01600594
0.04551023	0.51005802	0.18002125	0.2644105
0.35823032	0.31119171	0.19084392	0.13973406
0.11918351	0.29604815	0.18302204	0.4017463
0.21711924	0.28199528	0.31517119	0.18571429
