# Supplementary material for: Which Genetics Variants in DNase-Seq Footprints Are More Likely to Alter Binding?
Source: PLoS Genet. 2016 Feb 22;12(2):e1005875. doi: 10.1371/journal.pgen.1005875 (PMC4764260; doi:10.1371/journal.pgen.1005875)
Supplement: S2 File — (GZ) [file pgen.1005875.s003.tar.gz › recalibratedMotifs/PBM0188.pwm]

#PBM0188	/Cell09/MXL-1_MDL-1
#p.cut	PBM0188	UwDnaseCaco2	0.01	0.05	0.1	0.25	0.5	0.75	0.9	0.95	0.99	
#p.Tcut2	PBM0188	UwDnaseCaco2	8.22	9.87	10.62	11.72	12.82	13.92	15.01	15.76	17.41	
#p.Tcut2b	PBM0188	UwDnaseCaco2	10.29	11.94	12.69	13.79	14.89	15.98	17.08	17.83	19.48	
A	C	G	T
0.18937126	0.29309239	0.31757913	0.19995723
0.06065474	0.28660802	0.06584375	0.58689349
0.22926986	0.10647731	0.38831256	0.27594027
0.21040121	0.04207271	0.48443044	0.26309564
0.53448713	0.04897291	0.37446184	0.04207813
0.01213321	0.50364755	0.4780839	0.00613534
0.0059829	0.97561501	0.00613534	0.01226674
0.96434464	0.00568381	0.01778101	0.01219053
1e-06	0.89297306	0.02391754	0.0831084
0.04722171	0.00613534	0.94664195	1e-06
1e-06	0.05345113	1e-06	0.94654687
0.02378632	1e-06	0.97621168	1e-06
0.01823348	0.35423592	0.61578094	0.01174966
0.01713747	0.16080484	0.47523886	0.34681883
0.53276167	0.17261827	0.21608243	0.07853763
0.37863288	0.19738727	0.14972202	0.27425783
0.05987928	0.3775497	0.3946091	0.16796193
0.18937126	0.29309239	0.31757913	0.19995723
