# Supplementary material for: Which Genetics Variants in DNase-Seq Footprints Are More Likely to Alter Binding?
Source: PLoS Genet. 2016 Feb 22;12(2):e1005875. doi: 10.1371/journal.pgen.1005875 (PMC4764260; doi:10.1371/journal.pgen.1005875)
Supplement: S2 File — (GZ) [file pgen.1005875.s003.tar.gz › recalibratedMotifs/PBM0189.pwm]

#PBM0189	/Cell09/HLH-2_CND-1_RC
#p.cut	PBM0189	EpiUwRmapDNaseFetal.Lung.SRX026925	0.01	0.05	0.1	0.25	0.5	0.75	0.9	0.95	0.99	
#p.Tcut2	PBM0189	EpiUwRmapDNaseFetal.Lung.SRX026925	14.57	16.22	16.97	18.07	19.16	20.26	21.36	22.11	23.76	
#p.Tcut2b	PBM0189	EpiUwRmapDNaseFetal.Lung.SRX026925	13.26	14.91	15.66	16.76	17.85	18.95	20.05	20.8	22.45	
A	C	G	T
0.26838117	0.21569655	0.21924379	0.29667849
0.23913761	0.09952331	0.14710252	0.51423656
0.27475577	0.10185051	0.20809202	0.41530171
0.51078272	0.02039436	0.28194332	0.1868796
0.30896447	0.15138135	0.52844478	0.0112094
0.95736132	0.01794344	0.01809425	0.006601
0.0043913	0.98439347	0.00675424	0.00446099
0.99548184	1e-06	0.00451616	1e-06
0.00457476	1e-06	0.97740612	0.01801812
0.12455644	0.87086541	1e-06	0.00457715
0.00448032	0.00453354	0.00229022	0.98869592
0.0045315	0.00227677	0.98644696	0.00674478
0.00675885	0.011447	0.01789474	0.96389941
0.00435315	0.00685414	0.03631831	0.9524744
0.19092662	0.35356188	0.07707726	0.37843424
0.12157984	0.53142017	0.16942803	0.17757196
0.18764036	0.09905529	0.19616179	0.51714256
0.26838117	0.21569655	0.21924379	0.29667849
