# Supplementary material for: Which Genetics Variants in DNase-Seq Footprints Are More Likely to Alter Binding?
Source: PLoS Genet. 2016 Feb 22;12(2):e1005875. doi: 10.1371/journal.pgen.1005875 (PMC4764260; doi:10.1371/journal.pgen.1005875)
Supplement: S2 File — (GZ) [file pgen.1005875.s003.tar.gz › recalibratedMotifs/PBM0191.pwm]

#PBM0191	/Cell09/HLH-29_RC
#p.cut	PBM0191	EpiUwRmapDNaseMobilized.CD3.Primary.Cells.SRX089240	0.01	0.05	0.1	0.25	0.5	0.75	0.9	0.95	0.99	
#p.Tcut2	PBM0191	EpiUwRmapDNaseMobilized.CD3.Primary.Cells.SRX089240	9.52	11.17	11.92	13.02	14.11	15.21	16.31	17.06	18.71	
#p.Tcut2b	PBM0191	EpiUwRmapDNaseMobilized.CD3.Primary.Cells.SRX089240	9.9	11.55	12.3	13.4	14.5	15.6	16.7	17.44	19.09	
A	C	G	T
0.24180735	0.26439921	0.26274412	0.23104932
0.28262143	0.19720507	0.1568684	0.3633051
0.32403319	0.16117414	0.22226425	0.29252842
0.34890465	0.08510807	0.34865074	0.21733654
0.37131148	0.02381809	0.58616896	0.01870147
0.55121536	0.42019146	0.00954111	0.01905207
0.02337121	0.96708668	1e-06	0.00954111
0.92441096	0.01431116	0.03772269	0.02355518
1e-06	0.50610574	1e-06	0.49389226
0.17846515	0.01427639	0.80725746	1e-06
0.01423524	0.89650946	0.01907052	0.07018478
0.08917778	0.00477105	0.89210785	0.01394332
0.00477105	0.09953242	1e-06	0.89569553
0.17390938	0.17076859	0.61762758	0.03769445
0.35788618	0.05223661	0.31237985	0.27749736
0.13206322	0.43512095	0.15933805	0.27347778
0.35440735	0.19872808	0.10858318	0.33828139
0.24180735	0.26439921	0.26274412	0.23104932
