# Supplementary material for: Which Genetics Variants in DNase-Seq Footprints Are More Likely to Alter Binding?
Source: PLoS Genet. 2016 Feb 22;12(2):e1005875. doi: 10.1371/journal.pgen.1005875 (PMC4764260; doi:10.1371/journal.pgen.1005875)
Supplement: S2 File — (GZ) [file pgen.1005875.s003.tar.gz › recalibratedMotifs/PBM0192.pwm]

#PBM0192	/Cell09/MDL-1
#p.cut	PBM0192	UwDnaseTh1	0.01	0.05	0.1	0.25	0.5	0.75	0.9	0.95	0.99	
#p.Tcut2	PBM0192	UwDnaseTh1	22.94	24.59	25.33	26.43	27.53	28.63	29.73	30.48	32.13	
#p.Tcut2b	PBM0192	UwDnaseTh1	10.92	12.57	13.31	14.41	15.51	16.61	17.71	18.46	20.11	
A	C	G	T
0.45907953	0.12096412	0.12751139	0.29244496
0.98625852	1e-06	0.01038703	0.00335345
0.69296108	0.0088569	0.01390015	0.28428187
0.03573212	0.08050498	0.35818705	0.52557585
0.93018449	0.01207649	0.01554722	0.04219179
0.02987594	0.0106895	0.00340928	0.95602529
0.06114124	0.00526341	0.01382621	0.91976914
0.77818595	0.00872589	0.01408681	0.19900135
0.97243779	0.00700423	0.00679827	0.0137597
0.98809153	0.00520156	0.00502968	0.00167723
0.97723568	0.0035355	0.01064106	0.00858776
0.98613615	0.00167723	0.00866129	0.00352533
0.51456602	0.02462276	0.01735858	0.44345264
0.88775843	0.00880829	0.00670591	0.09672737
0.92522182	0.0159719	0.02442888	0.0343774
0.45907953	0.12096412	0.12751139	0.29244496
