# Supplementary material for: Which Genetics Variants in DNase-Seq Footprints Are More Likely to Alter Binding?
Source: PLoS Genet. 2016 Feb 22;12(2):e1005875. doi: 10.1371/journal.pgen.1005875 (PMC4764260; doi:10.1371/journal.pgen.1005875)
Supplement: S2 File — (GZ) [file pgen.1005875.s003.tar.gz › recalibratedMotifs/PBM0195.pwm]

#PBM0195	/Cell09/MXL-3
#p.cut	PBM0195	EpiUwRmapDNaseMobilized.CD3.Primary.Cells.SRX089240	0.01	0.05	0.1	0.25	0.5	0.75	0.9	0.95	0.99	
#p.Tcut2	PBM0195	EpiUwRmapDNaseMobilized.CD3.Primary.Cells.SRX089240	11.46	13.12	13.86	14.96	16.06	17.16	18.26	19	20.66	
#p.Tcut2b	PBM0195	EpiUwRmapDNaseMobilized.CD3.Primary.Cells.SRX089240	11.75	13.4	14.15	15.25	16.35	17.45	18.54	19.29	20.94	
A	C	G	T
0.23703231	0.25680272	0.27774235	0.22842262
0.86206622	0.01162779	0.10837441	0.01793158
0.20579846	0.74651792	0.04168757	0.00599604
0.00604535	0.97035907	0.0116056	0.01198998
0.96383141	0.00604535	0.01813332	0.01198992
0.01183963	0.91659563	1e-06	0.07156373
0.05291602	1e-06	0.9415183	0.00556468
0.00604535	0.00577719	1e-06	0.98817646
1e-06	0.00573856	0.99425944	1e-06
1e-06	0.04196724	0.70214994	0.25588182
0.08269208	0.2566499	0.11329513	0.54736288
0.04129297	0.47093128	0.08890528	0.39887048
0.24232574	0.26780011	0.2552189	0.23465525
0.26143808	0.02328295	0.49474031	0.22053866
0.23703231	0.25680272	0.27774235	0.22842262
