# Supplementary material for: Which Genetics Variants in DNase-Seq Footprints Are More Likely to Alter Binding?
Source: PLoS Genet. 2016 Feb 22;12(2):e1005875. doi: 10.1371/journal.pgen.1005875 (PMC4764260; doi:10.1371/journal.pgen.1005875)
Supplement: S2 File — (GZ) [file pgen.1005875.s003.tar.gz › recalibratedMotifs/PBM0196.pwm]

#PBM0196	/Cell09/HLH-10_RC
#p.cut	PBM0196	UwDnaseTh1	0.01	0.05	0.1	0.25	0.5	0.75	0.9	0.95	0.99	
#p.Tcut2	PBM0196	UwDnaseTh1	18.2	19.85	20.59	21.69	22.79	23.89	24.99	25.74	27.39	
#p.Tcut2b	PBM0196	UwDnaseTh1	11.89	13.54	14.28	15.38	16.48	17.58	18.68	19.43	21.08	
A	C	G	T
0.30772947	0.18115942	0.1763285	0.33478261
0.00819814	0.13989954	0.47724839	0.37465392
0.02601194	0.11302592	0.25992557	0.60103658
0.10362176	0.87016191	0.01764158	0.00857476
0.0177292	0.6257501	1e-06	0.3565197
0.95746157	1e-06	0.03380405	0.00873338
0.21640145	0.0088651	0.0088651	0.76586835
0.97492868	1e-06	0.02506932	1e-06
1e-06	0.0170014	1e-06	0.9829966
0.72212274	1e-06	0.0176355	0.26024076
0.00813241	0.01750171	1e-06	0.97436488
0.39866087	1e-06	0.60133713	1e-06
0.57314256	1e-06	0.42685544	1e-06
0.0088651	0.05125972	1e-06	0.93987418
0.73092678	0.0088651	0.00885694	0.25135118
0.30772947	0.18115942	0.1763285	0.33478261
