# Supplementary material for: Which Genetics Variants in DNase-Seq Footprints Are More Likely to Alter Binding?
Source: PLoS Genet. 2016 Feb 22;12(2):e1005875. doi: 10.1371/journal.pgen.1005875 (PMC4764260; doi:10.1371/journal.pgen.1005875)
Supplement: S2 File — (GZ) [file pgen.1005875.s003.tar.gz › recalibratedMotifs/PBM0197.pwm]

#PBM0197	/Cell09/CND-1_RC
#p.cut	PBM0197	UwDnaseTregwb78495824	0.01	0.05	0.1	0.25	0.5	0.75	0.9	0.95	0.99	
#p.Tcut2	PBM0197	UwDnaseTregwb78495824	19.06	20.71	21.46	22.56	23.66	24.76	25.86	26.6	28.25	
#p.Tcut2b	PBM0197	UwDnaseTregwb78495824	10.28	11.94	12.68	13.78	14.88	15.98	17.08	17.82	19.47	
A	C	G	T
0.28894051	0.16124661	0.14543812	0.40437476
0.01376819	0.03835138	0.10076511	0.84711531
0.93316861	0.00685199	0.02108145	0.03889795
0.37000383	0.14613304	0.44197447	0.04188867
0.04882777	0.01377182	0.02432522	0.91307518
0.02092001	0.0106116	0.00664695	0.96182144
0.01049078	0.05258329	1e-06	0.93692493
0.00353787	1e-06	1e-06	0.99646013
0.01039864	0.00707473	1e-06	0.98252562
1e-06	1e-06	1e-06	0.999997
0.01739022	0.01768356	1e-06	0.96492522
0.09049994	0.1849411	1e-06	0.72455796
0.48046705	0.31344341	0.00340032	0.20268922
0.58528696	0.32087345	0.01031846	0.08352114
0.74264064	0.08681199	0.03125715	0.13929022
0.28894051	0.16124661	0.14543812	0.40437476
