# Supplementary material for: Which Genetics Variants in DNase-Seq Footprints Are More Likely to Alter Binding?
Source: PLoS Genet. 2016 Feb 22;12(2):e1005875. doi: 10.1371/journal.pgen.1005875 (PMC4764260; doi:10.1371/journal.pgen.1005875)
Supplement: S2 File — (GZ) [file pgen.1005875.s003.tar.gz › recalibratedMotifs/PBM0198.pwm]

#PBM0198	/Cell09/REF-1_RC
#p.cut	PBM0198	UwDnaseCaco2	0.01	0.05	0.1	0.25	0.5	0.75	0.9	0.95	0.99	
#p.Tcut2	PBM0198	UwDnaseCaco2	9.47	11.12	11.87	12.97	14.07	15.17	16.27	17.01	18.66	
#p.Tcut2b	PBM0198	UwDnaseCaco2	10.63	12.28	13.02	14.12	15.22	16.32	17.42	18.17	19.82	
A	C	G	T
0.21224256	0.28928299	0.27402746	0.22444699
0.23741557	0.20528745	0.42546337	0.1318336
0.23773423	0.30312822	0.28486066	0.1742769
0.28523338	0.3033223	0.21903787	0.19240645
0.15119708	0.28601315	0.2945839	0.26820586
0.22866666	0.26034697	0.31521832	0.19576805
0.2159925	0.25034902	0.34051669	0.1931418
0.2389982	0.30655385	0.30047202	0.15397593
0.28005151	0.30374085	0.24107522	0.17513241
0.18428401	0.38243657	0.29343104	0.13984838
0.26253856	0.28325494	0.2396572	0.2145493
0.16369674	0.21938306	0.41213775	0.20478245
0.19437354	0.29503256	0.28307841	0.22751549
0.21878297	0.21766317	0.32808443	0.23546942
0.12818651	0.4127699	0.26310531	0.19593827
0.18499215	0.15282015	0.20656969	0.45561801
0.24744579	0.34827946	0.07711542	0.32715933
0.21848178	0.15146396	0.29308347	0.33697079
0.20667505	0.06629042	0.57505393	0.15198061
0.45582836	0.09626666	0.44790398	1e-06
0.02122762	0.95656456	0.01110418	0.01110363
0.91420592	0.02220737	0.05334294	0.01024377
0.02218137	0.9355912	1e-06	0.04222643
0.10666666	0.02129417	0.85063328	0.02140589
1e-06	1e-06	1e-06	0.999997
0.01019809	1e-06	0.98979991	1e-06
1e-06	0.84792788	0.02078595	0.13128516
0.04355276	0.68358073	1e-06	0.2728655
0.19518729	0.19508131	0.13082449	0.47890691
0.12071698	0.08602645	0.20610904	0.58714753
0.07625092	0.29388683	0.38915993	0.24070231
0.37924651	0.1535929	0.10865637	0.35850422
0.21224256	0.28928299	0.27402746	0.22444699
