# Supplementary material for: Which Genetics Variants in DNase-Seq Footprints Are More Likely to Alter Binding?
Source: PLoS Genet. 2016 Feb 22;12(2):e1005875. doi: 10.1371/journal.pgen.1005875 (PMC4764260; doi:10.1371/journal.pgen.1005875)
Supplement: S2 File — (GZ) [file pgen.1005875.s003.tar.gz › recalibratedMotifs/PBM0199.pwm]

#PBM0199	/Cell09/CND-1
#p.cut	PBM0199	UwDnaseTregwb78495824	0.01	0.05	0.1	0.25	0.5	0.75	0.9	0.95	0.99	
#p.Tcut2	PBM0199	UwDnaseTregwb78495824	19.06	20.71	21.46	22.56	23.66	24.76	25.86	26.6	28.25	
#p.Tcut2b	PBM0199	UwDnaseTregwb78495824	10.28	11.94	12.68	13.78	14.88	15.98	17.08	17.82	19.48	
A	C	G	T
0.40437476	0.14543812	0.16124661	0.28894051
0.13929223	0.03125709	0.08681135	0.74263933
0.08352129	0.01031846	0.32087214	0.58528811
0.20268902	0.00340021	0.31344225	0.48046852
0.72455882	1e-06	0.18494026	0.09049992
0.96492505	1e-06	0.01768352	0.01739043
0.999997	1e-06	1e-06	1e-06
0.98252565	1e-06	0.00707472	0.01039863
0.99646014	1e-06	1e-06	0.00353786
0.93692543	1e-06	0.05258316	0.01049041
0.9618206	0.00664694	0.01061158	0.02092089
0.91307584	0.02432519	0.01377167	0.04882731
0.04188859	0.44197397	0.14613358	0.37000386
0.03889787	0.02108139	0.00685199	0.93316874
0.84711592	0.1007637	0.03835221	0.01376817
0.40437476	0.14543812	0.16124661	0.28894051
