# Supplementary material for: Which Genetics Variants in DNase-Seq Footprints Are More Likely to Alter Binding?
Source: PLoS Genet. 2016 Feb 22;12(2):e1005875. doi: 10.1371/journal.pgen.1005875 (PMC4764260; doi:10.1371/journal.pgen.1005875)
Supplement: S2 File — (GZ) [file pgen.1005875.s003.tar.gz › recalibratedMotifs/PBM0200.pwm]

#PBM0200	/NBT06/Cbf1
#p.cut	PBM0200	EpiUwRmapDNaseMobilized.CD3.Primary.Cells.SRX089240	0.01	0.05	0.1	0.25	0.5	0.75	0.9	0.95	0.99	
#p.Tcut2	PBM0200	EpiUwRmapDNaseMobilized.CD3.Primary.Cells.SRX089240	9.72	11.37	12.11	13.21	14.31	15.41	16.51	17.26	18.91	
#p.Tcut2b	PBM0200	EpiUwRmapDNaseMobilized.CD3.Primary.Cells.SRX089240	11.19	12.84	13.59	14.69	15.79	16.88	17.98	18.73	20.38	
A	C	G	T
0.21248247	0.28669939	0.27588827	0.22492987
0.28194148	0.14525393	0.1741591	0.39864548
0.23520278	0.28682417	0.32243768	0.15553537
0.38684836	0.21840868	0.15493886	0.2398041
0.29611915	0.20683436	0.29019081	0.20685567
0.15856543	0.49651911	0.16380924	0.18110622
0.36111349	0.23287488	0.11660728	0.28940435
0.15957806	0.30122866	0.41307865	0.12611462
0.26742589	0.01448915	0.71077547	0.00730949
0.07301137	0.03210197	0.04712681	0.84775985
1e-06	0.9927766	1e-06	0.0072214
0.99634276	0.00365524	1e-06	1e-06
0.00676848	0.95389552	0.01805766	0.02127833
0.10523915	0.00691725	0.88069996	0.00714365
1e-06	0.01431195	0.00365525	0.9820318
0.00365377	0.00338634	0.98930464	0.00365525
0.47602037	0.27513422	0.09434251	0.1545029
0.05054239	0.35158993	0.04365057	0.55421711
0.05015626	0.61652405	0.11284771	0.22047198
0.28889842	0.20716549	0.22187465	0.28206143
0.15181996	0.24692398	0.49330626	0.1079498
0.29807851	0.38686913	0.25052488	0.06452747
0.21248247	0.28669939	0.27588827	0.22492987
