# Supplementary material for: Which Genetics Variants in DNase-Seq Footprints Are More Likely to Alter Binding?
Source: PLoS Genet. 2016 Feb 22;12(2):e1005875. doi: 10.1371/journal.pgen.1005875 (PMC4764260; doi:10.1371/journal.pgen.1005875)
Supplement: S2 File — (GZ) [file pgen.1005875.s003.tar.gz › recalibratedMotifs/PBM0201.pwm]

#PBM0201	/NBT06/Rap1
#p.cut	PBM0201	UwDnaseCaco2	0.01	0.05	0.1	0.25	0.5	0.75	0.9	0.95	0.99	
#p.Tcut2	PBM0201	UwDnaseCaco2	12.82	14.47	15.22	16.32	17.42	18.52	19.62	20.36	22.01	
#p.Tcut2b	PBM0201	UwDnaseCaco2	10.21	11.86	12.6	13.7	14.8	15.9	17	17.75	19.4	
A	C	G	T
0.23974182	0.37588092	0.19139827	0.19297899
0.17050126	0.44875294	0.07413697	0.30660883
0.12365919	0.25146191	0.20231112	0.42256778
0.15248607	0.183338	0.24946617	0.41470977
0.30972487	0.35000794	0.04988189	0.2903853
0.20271267	0.5911945	0.0917187	0.11437413
0.58117596	0.04571573	0.18322293	0.18988538
0.04991126	0.88737455	0.01213704	0.05057716
0.0245069	0.93885899	0.00426114	0.03237297
0.04190017	0.90087299	0.00817986	0.04904697
0.29326747	0.31940364	0.20814771	0.17918119
0.16600094	0.29513363	0.19420829	0.34465714
0.88313967	0.04988957	0.05429306	0.0126777
1e-06	0.96693263	0.01667755	0.01638882
0.85497314	0.09511764	0.01669066	0.03321856
0.01661353	0.94174549	0.01262967	0.0290113
0.01228243	0.94230228	0.02507842	0.02033687
0.06536363	0.81452278	0.03677778	0.0833358
0.12307139	0.64508661	0.09933125	0.13251076
0.33551325	0.30321488	0.22811952	0.13315235
0.30459748	0.2148803	0.29165438	0.18886784
0.328625	0.37486794	0.17114864	0.12535842
0.44315379	0.19022437	0.2252587	0.14136314
0.23974182	0.37588092	0.19139827	0.19297899
