# Supplementary material for: Which Genetics Variants in DNase-Seq Footprints Are More Likely to Alter Binding?
Source: PLoS Genet. 2016 Feb 22;12(2):e1005875. doi: 10.1371/journal.pgen.1005875 (PMC4764260; doi:10.1371/journal.pgen.1005875)
Supplement: S2 File — (GZ) [file pgen.1005875.s003.tar.gz › recalibratedMotifs/PBM0202.pwm]

#PBM0202	/NBT06/Oct-1
#p.cut	PBM0202	UwDnaseRpmi7951	0.01	0.05	0.1	0.25	0.5	0.75	0.9	0.95	0.99	
#p.Tcut2	PBM0202	UwDnaseRpmi7951	19.62	21.28	22.02	23.12	24.22	25.32	26.42	27.16	28.82	
#p.Tcut2b	PBM0202	UwDnaseRpmi7951	11.14	12.79	13.54	14.64	15.74	16.84	17.94	18.68	20.33	
A	C	G	T
0.35483871	0.17008798	0.16367302	0.31140029
0.02258859	0.12381253	0.01146756	0.84213132
0.21636519	0.10150781	0.09159542	0.59053159
0.38603665	0.03387968	0.07962867	0.50045501
0.41008391	0.14706847	0.2261958	0.21665182
0.77248432	0.04482005	0.08026687	0.10242876
0.4640329	0.06854723	0.14821872	0.31920115
0.70376571	0.04561066	1e-06	0.25062263
1e-06	0.01146756	0.01123342	0.97729802
0.60266285	1e-06	0.02275574	0.37458041
1e-06	1e-06	1e-06	0.999997
1e-06	1e-06	0.89825731	0.10174069
0.02244789	0.954617	1e-06	0.02293411
0.97706389	1e-06	0.02293411	1e-06
0.43263805	1e-06	0.0229297	0.54443126
0.97738904	1e-06	0.02260896	1e-06
0.73902903	0.01099794	1e-06	0.24997203
0.21538163	0.09080967	0.21712294	0.47668577
0.11370486	0.52150765	0.26176928	0.10301821
0.71604176	0.1024574	0.0916935	0.08980734
0.37361158	0.17163441	0.34062949	0.11412451
0.53393406	0.03378824	0.05720329	0.37507441
0.45423588	0.36314722	0.10277853	0.07983837
0.35483871	0.17008798	0.16367302	0.31140029
