# Supplementary material for: Which Genetics Variants in DNase-Seq Footprints Are More Likely to Alter Binding?
Source: PLoS Genet. 2016 Feb 22;12(2):e1005875. doi: 10.1371/journal.pgen.1005875 (PMC4764260; doi:10.1371/journal.pgen.1005875)
Supplement: S2 File — (GZ) [file pgen.1005875.s003.tar.gz › recalibratedMotifs/PBM0203.pwm]

#PBM0203	/NBT06/Zif268
#p.cut	PBM0203	EpiUwRmapDNaseFetal.Kidney.Right.SRX201824	0.01	0.05	0.1	0.25	0.5	0.75	0.9	0.95	0.99	
#p.Tcut2	PBM0203	EpiUwRmapDNaseFetal.Kidney.Right.SRX201824	9.13	10.78	11.53	12.63	13.73	14.83	15.93	16.67	18.32	
#p.Tcut2b	PBM0203	EpiUwRmapDNaseFetal.Kidney.Right.SRX201824	8.22	9.87	10.61	11.71	12.81	13.91	15.01	15.75	17.41	
A	C	G	T
0.1647534	0.42469766	0.23852041	0.17202853
0.06707648	0.62560844	0.17788369	0.12943139
0.63072709	0.10262968	0.14750656	0.11913666
0.15399529	0.2077548	0.49982524	0.13842466
0.22195406	0.37735812	0.26194179	0.13874604
0.11783729	0.500101	0.18137697	0.20068474
0.11533702	0.46876679	0.24464023	0.17125596
0.11971265	0.78521859	0.05049294	0.04457583
0.03242906	0.87157536	0.02504027	0.07095531
0.09148263	0.03566904	0.65614304	0.2167053
0.00600146	0.98366146	0.00598455	0.00435253
0.00150889	0.99698166	0.00150845	1e-06
0.00302107	0.97027041	1e-06	0.02670752
0.35199931	0.63036097	0.01032723	0.00731249
0.00147364	0.9762087	0.00595432	0.01636334
0.14470855	0.0164202	0.78138226	0.05748899
0.00451647	0.94614686	0.01509721	0.03423946
0.57618904	0.21937751	0.13537122	0.06906223
0.06651365	0.41023124	0.17525607	0.34799904
0.12321693	0.38743144	0.1639211	0.32543053
0.11715207	0.41481769	0.27050876	0.19752148
0.07259707	0.3990975	0.1579439	0.37036152
0.08297222	0.47145005	0.14022111	0.30535662
0.1647534	0.42469766	0.23852041	0.17202853
