# Supplementary material for: Which Genetics Variants in DNase-Seq Footprints Are More Likely to Alter Binding?
Source: PLoS Genet. 2016 Feb 22;12(2):e1005875. doi: 10.1371/journal.pgen.1005875 (PMC4764260; doi:10.1371/journal.pgen.1005875)
Supplement: S2 File — (GZ) [file pgen.1005875.s003.tar.gz › recalibratedMotifs/PBM0205.pwm]

#PBM0205	/PNAS08/PF14_0633
#p.cut	PBM0205	UwDnaseCaco2	0.01	0.05	0.1	0.25	0.5	0.75	0.9	0.95	0.99	
#p.Tcut2	PBM0205	UwDnaseCaco2	13.34	14.99	15.74	16.84	17.94	19.03	20.13	20.88	22.53	
#p.Tcut2b	PBM0205	UwDnaseCaco2	13.24	14.89	15.64	16.73	17.83	18.93	20.03	20.78	22.43	
A	C	G	T
0.24537037	0.22861552	0.27116402	0.25485009
0.22317352	0.20317189	0.01218113	0.56147346
0.43792027	0.10908666	0.02323872	0.42975435
1e-06	0.03652332	1e-06	0.96347468
0.01216047	1e-06	0.98783753	1e-06
0.01218076	0.97649992	1e-06	0.01131831
0.95314094	1e-06	0.0357372	0.01112087
1e-06	0.03601792	0.02433825	0.93964282
0.01218113	1e-06	0.98781687	1e-06
0.01218113	0.95327275	0.01104769	0.02349843
0.97563674	0.01218113	0.01218113	1e-06
0.25019116	1e-06	0.58353503	0.16627281
1e-06	0.01139685	0.9292128	0.05938935
0.37991568	0.19240969	0.1175622	0.31011243
0.24537037	0.22861552	0.27116402	0.25485009
