# Supplementary material for: Which Genetics Variants in DNase-Seq Footprints Are More Likely to Alter Binding?
Source: PLoS Genet. 2016 Feb 22;12(2):e1005875. doi: 10.1371/journal.pgen.1005875 (PMC4764260; doi:10.1371/journal.pgen.1005875)
Supplement: S2 File — (GZ) [file pgen.1005875.s003.tar.gz › recalibratedMotifs/PBM0206.pwm]

#PBM0206	/PNAS08/PFF0200c
#p.cut	PBM0206	EpiUwRmapDNaseFetal.Intestine.Small.SRX055168	0.01	0.05	0.1	0.25	0.5	0.75	0.9	0.95	0.99	
#p.Tcut2	PBM0206	EpiUwRmapDNaseFetal.Intestine.Small.SRX055168	11.36	13.01	13.76	14.86	15.96	17.06	18.15	18.9	20.55	
#p.Tcut2b	PBM0206	EpiUwRmapDNaseFetal.Intestine.Small.SRX055168	11.76	13.41	14.15	15.25	16.35	17.45	18.55	19.3	20.95	
A	C	G	T
0.2126293	0.28019686	0.32849516	0.17867868
0.05816526	0.23068904	0.63015574	0.08098996
0.59015456	0.17615154	0.17523187	0.05846203
0.50051802	0.05410536	0.31913675	0.12623987
0.13115955	0.0091738	0.81021963	0.04944702
0.01780804	0.01374941	0.96844154	1e-06
0.00452613	0.00459034	0.99088253	1e-06
0.0045902	0.03644616	0.01372813	0.9452355
0.04045	0.00459034	0.95495866	1e-06
0.00420634	0.97764239	0.00903612	0.00911516
0.88824388	0.01804794	0.09370718	1e-06
0.00438253	0.95067618	0.01801508	0.02692621
0.14949947	0.64874474	0.03172968	0.17002611
0.12554038	0.44613731	0.19358038	0.23474193
0.28430619	0.30641325	0.15339244	0.25588812
0.2126293	0.28019686	0.32849516	0.17867868
