# Supplementary material for: Which Genetics Variants in DNase-Seq Footprints Are More Likely to Alter Binding?
Source: PLoS Genet. 2016 Feb 22;12(2):e1005875. doi: 10.1371/journal.pgen.1005875 (PMC4764260; doi:10.1371/journal.pgen.1005875)
Supplement: S2 File — (GZ) [file pgen.1005875.s003.tar.gz › recalibratedMotifs/PBM0207.pwm]

#PBM0207	/PNAS08/Cgd2_3490
#p.cut	PBM0207	OpenChromDnaseHsmmfshd	0.01	0.05	0.1	0.25	0.5	0.75	0.9	0.95	0.99	
#p.Tcut2	PBM0207	OpenChromDnaseHsmmfshd	13.3	14.95	15.7	16.8	17.9	19	20.1	20.84	22.49	
#p.Tcut2b	PBM0207	OpenChromDnaseHsmmfshd	13.57	15.23	15.97	17.07	18.17	19.27	20.37	21.11	22.76	
A	C	G	T
0.20895062	0.33837449	0.24794239	0.20473251
0.29878511	0.36682055	0.09565476	0.23873958
0.22006778	0.43548111	0.1506985	0.19375261
0.3970967	0.50876495	0.03271002	0.06142833
1e-06	0.55261194	0.03281034	0.41457671
0.06457811	0.01633178	0.91908912	1e-06
1e-06	0.97214406	0.01651055	0.0113444
0.95010135	0.00532406	0.04457359	1e-06
0.01651551	0.04963956	0.01678309	0.91706184
0.00563517	0.0167486	0.97194021	0.00567602
0.00565847	0.96680903	0.00564289	0.02188961
0.73395488	1e-06	0.26036809	0.00567603
0.04357518	0.38339789	0.19969953	0.3733274
0.04447362	0.42917852	0.36636136	0.1599865
0.01034491	0.76854333	0.06132698	0.15978478
0.20895062	0.33837449	0.24794239	0.20473251
