# Supplementary material for: Which Genetics Variants in DNase-Seq Footprints Are More Likely to Alter Binding?
Source: PLoS Genet. 2016 Feb 22;12(2):e1005875. doi: 10.1371/journal.pgen.1005875 (PMC4764260; doi:10.1371/journal.pgen.1005875)
Supplement: S2 File — (GZ) [file pgen.1005875.s003.tar.gz › recalibratedMotifs/PBM0140.pwm]

#PBM0140	/Cell09/HLH-2_HLH-3_RC
#p.cut	PBM0140	EpiUwRmapDNaseFetal.Stomach.SRX201194	0.01	0.05	0.1	0.25	0.5	0.75	0.9	0.95	0.99	
#p.Tcut2	PBM0140	EpiUwRmapDNaseFetal.Stomach.SRX201194	13.88	15.53	16.28	17.38	18.48	19.57	20.67	21.42	23.07	
#p.Tcut2b	PBM0140	EpiUwRmapDNaseFetal.Stomach.SRX201194	13.77	15.42	16.17	17.27	18.37	19.46	20.56	21.31	22.96	
A	C	G	T
0.24582414	0.23910075	0.27586931	0.2392058
0.17102367	0.21572234	0.15621932	0.45703467
0.23922021	0.0781933	0.56224056	0.12034593
0.51473242	0.02368872	0.33014464	0.13143422
0.07069913	0.59658535	0.11895893	0.21375659
0.05859464	0.76516487	0.07098826	0.10525224
0.95885171	1e-06	0.0350889	0.00605839
1e-06	0.01211508	0.98222634	0.00565758
0.00605839	0.9464362	0.01777236	0.02973305
0.98227839	0.00605839	0.01166222	1e-06
1e-06	1e-06	0.999997	1e-06
0.01784039	0.00605839	0.97610022	1e-06
0.00587817	0.02384254	1e-06	0.9702783
0.00599061	1e-06	0.98831838	0.00569002
1e-06	0.02860593	0.69769659	0.27369648
1e-06	0.667195	0.00584743	0.32695657
0.54015363	0.10064581	0.30700344	0.05219712
0.04809994	0.75192847	0.02919079	0.1707808
0.04146573	0.17363386	0.13074372	0.6541567
0.24582414	0.23910075	0.27586931	0.2392058
