# Supplementary material for: Which Genetics Variants in DNase-Seq Footprints Are More Likely to Alter Binding?
Source: PLoS Genet. 2016 Feb 22;12(2):e1005875. doi: 10.1371/journal.pgen.1005875 (PMC4764260; doi:10.1371/journal.pgen.1005875)
Supplement: S2 File — (GZ) [file pgen.1005875.s003.tar.gz › recalibratedMotifs/PBM0141.pwm]

#PBM0141	/Cell09/HLH-30_RC
#p.cut	PBM0141	OpenChromDnaseT47dEst10nm30m	0.01	0.05	0.1	0.25	0.5	0.75	0.9	0.95	0.99	
#p.Tcut2	PBM0141	OpenChromDnaseT47dEst10nm30m	12.88	14.53	15.28	16.38	17.47	18.57	19.67	20.42	22.07	
#p.Tcut2b	PBM0141	OpenChromDnaseT47dEst10nm30m	13.03	14.68	15.43	16.53	17.63	18.73	19.83	20.57	22.22	
A	C	G	T
0.23579092	0.25061621	0.25598086	0.25761201
0.34478821	0.31381591	0.11197067	0.22942521
0.24937821	0.13555649	0.15223725	0.46282805
0.2834598	0.08320262	0.32116556	0.31217201
0.13712007	0.00208332	0.86079561	1e-06
0.00211033	0.03477939	0.00208623	0.96102405
1e-06	0.99395245	0.00210847	0.00393809
0.99795025	1e-06	0.00204775	1e-06
0.0058243	0.80767905	0.0042187	0.18227795
0.18244442	0.00381065	0.81163516	0.00210977
1e-06	0.00393974	1e-06	0.99605826
0.00398174	1e-06	0.99601626	1e-06
0.96293146	0.00815579	0.02891175	1e-06
0.0304975	0.31173524	0.01429166	0.6434756
0.19981912	0.27794773	0.1079233	0.41430986
0.23579092	0.25061621	0.25598086	0.25761201
