# Supplementary material for: Which Genetics Variants in DNase-Seq Footprints Are More Likely to Alter Binding?
Source: PLoS Genet. 2016 Feb 22;12(2):e1005875. doi: 10.1371/journal.pgen.1005875 (PMC4764260; doi:10.1371/journal.pgen.1005875)
Supplement: S2 File — (GZ) [file pgen.1005875.s003.tar.gz › recalibratedMotifs/PBM0142.pwm]

#PBM0142	/Cell09/HLH-26_RC
#p.cut	PBM0142	EpiUwRmapDNaseMobilized.CD3.Primary.Cells.SRX089240	0.01	0.05	0.1	0.25	0.5	0.75	0.9	0.95	0.99	
#p.Tcut2	PBM0142	EpiUwRmapDNaseMobilized.CD3.Primary.Cells.SRX089240	11.58	13.23	13.98	15.08	16.18	17.28	18.38	19.12	20.77	
#p.Tcut2b	PBM0142	EpiUwRmapDNaseMobilized.CD3.Primary.Cells.SRX089240	11.48	13.13	13.88	14.98	16.08	17.18	18.27	19.02	20.67	
A	C	G	T
0.27132296	0.24142116	0.25102063	0.23623524
0.4737388	0.16306566	0.0506233	0.31257224
0.17634183	0.29978732	0.30305341	0.22081743
0.31274103	0.10786749	0.22783157	0.35155991
0.30445639	0.05051178	0.38422719	0.26080464
0.30163793	0.01269284	0.68566824	1e-06
0.90576013	0.0122427	0.06921237	0.0127848
0.00639397	0.97506759	0.0123171	0.00622133
0.97521808	0.01252521	1e-06	0.01225571
0.00639397	0.91880417	0.00631728	0.06848458
0.08770503	0.0126184	0.89328259	0.00639397
1e-06	0.02556449	0.01278695	0.96164756
0.01271233	0.00639397	0.9808927	1e-06
1e-06	0.60487931	0.00626196	0.38885773
0.26337583	0.44784423	0.05053123	0.23824872
0.26300744	0.27181655	0.14429157	0.32088444
0.18847306	0.19489754	0.14522221	0.47140719
0.27132296	0.24142116	0.25102063	0.23623524
