# Supplementary material for: Which Genetics Variants in DNase-Seq Footprints Are More Likely to Alter Binding?
Source: PLoS Genet. 2016 Feb 22;12(2):e1005875. doi: 10.1371/journal.pgen.1005875 (PMC4764260; doi:10.1371/journal.pgen.1005875)
Supplement: S2 File — (GZ) [file pgen.1005875.s003.tar.gz › recalibratedMotifs/PBM0143.pwm]

#PBM0143	/Cell09/HLH-2_CND-1
#p.cut	PBM0143	EpiUwRmapDNaseFetal.Lung.SRX026925	0.01	0.05	0.1	0.25	0.5	0.75	0.9	0.95	0.99	
#p.Tcut2	PBM0143	EpiUwRmapDNaseFetal.Lung.SRX026925	14.59	16.24	16.99	18.09	19.18	20.28	21.38	22.13	23.78	
#p.Tcut2b	PBM0143	EpiUwRmapDNaseFetal.Lung.SRX026925	13.28	14.93	15.67	16.77	17.87	18.97	20.07	20.81	22.47	
A	C	G	T
0.29724536	0.21981102	0.21512652	0.2678171
0.52025982	0.19692724	0.09640414	0.1864088
0.17413661	0.17036676	0.53264337	0.12285326
0.38243076	0.07651566	0.35319249	0.18786108
0.95485023	0.03607334	0.00680402	0.00227241
0.96411581	0.01780678	0.01135926	0.00671815
0.00670411	0.98652978	0.00226628	0.00449984
0.98877605	0.00227267	0.00450586	0.00444542
0.00454276	0.00206285	0.86741731	0.12597707
0.02013068	0.97532704	1e-06	0.00454128
1e-06	0.00657371	1e-06	0.99342429
0.00442927	0.00672474	0.98448974	0.00435625
0.00657021	0.0179648	0.01780379	0.95766119
0.01112961	0.52720352	0.15030901	0.31135787
0.18775073	0.28212332	0.02023673	0.50988922
0.41273714	0.21128693	0.10317472	0.27280121
0.51308784	0.14610186	0.10091955	0.23989075
0.29724536	0.21981102	0.21512652	0.2678171
