# Supplementary material for: Which Genetics Variants in DNase-Seq Footprints Are More Likely to Alter Binding?
Source: PLoS Genet. 2016 Feb 22;12(2):e1005875. doi: 10.1371/journal.pgen.1005875 (PMC4764260; doi:10.1371/journal.pgen.1005875)
Supplement: S2 File — (GZ) [file pgen.1005875.s003.tar.gz › recalibratedMotifs/PBM0144.pwm]

#PBM0144	/Cell09/HLH-2_HLH-15_RC
#p.cut	PBM0144	UwDnaseLhcnm2Diff4d	0.01	0.05	0.1	0.25	0.5	0.75	0.9	0.95	0.99	
#p.Tcut2	PBM0144	UwDnaseLhcnm2Diff4d	13.85	15.5	16.25	17.34	18.44	19.54	20.64	21.39	23.04	
#p.Tcut2b	PBM0144	UwDnaseLhcnm2Diff4d	12.98	14.63	15.38	16.48	17.58	18.67	19.77	20.52	22.17	
A	C	G	T
0.20689001	0.29181416	0.29190898	0.20938685
0.84124973	0.09709481	0.05281004	0.00884542
0.02129361	0.01785851	0.73778378	0.22306411
0.09015834	0.02491877	0.81023011	0.07469277
0.11690164	0.22273211	0.59498903	0.06537722
0.06918344	0.8901125	0.01072175	0.0299823
0.36632907	0.53986121	0.08146059	0.01234913
0.00164121	0.98953051	0.00358754	0.00524075
0.97524027	0.00534723	0.0158403	0.0035722
0.01054055	0.00345034	0.98242149	0.00358763
0.00891839	0.91744651	0.06859161	0.00504349
1e-06	0.01233236	0.00179422	0.98587242
0.00537822	1e-06	0.99282647	0.00179431
0.00870294	0.37488953	0.34371475	0.27269278
0.00537662	0.03025319	0.33251104	0.63185916
0.09398792	0.46017969	0.26319864	0.18263376
0.09378012	0.48999566	0.08148921	0.33473501
0.20689001	0.29181416	0.29190898	0.20938685
