# Supplementary material for: Which Genetics Variants in DNase-Seq Footprints Are More Likely to Alter Binding?
Source: PLoS Genet. 2016 Feb 22;12(2):e1005875. doi: 10.1371/journal.pgen.1005875 (PMC4764260; doi:10.1371/journal.pgen.1005875)
Supplement: S2 File — (GZ) [file pgen.1005875.s003.tar.gz › recalibratedMotifs/PBM0145.pwm]

#PBM0145	/Cell09/HLH-2_HLH-10_RC
#p.cut	PBM0145	UwDnaseCaco2	0.01	0.05	0.1	0.25	0.5	0.75	0.9	0.95	0.99	
#p.Tcut2	PBM0145	UwDnaseCaco2	10.74	12.39	13.14	14.24	15.34	16.43	17.53	18.28	19.93	
#p.Tcut2b	PBM0145	UwDnaseCaco2	12.13	13.78	14.53	15.63	16.73	17.83	18.92	19.67	21.32	
A	C	G	T
0.2224447	0.24389779	0.33552632	0.1981312
0.14256271	0.47368653	0.20524955	0.17850121
0.34875731	0.22308254	0.15747865	0.2706815
0.12456632	0.05449651	0.6311539	0.18978327
0.09700719	0.27361155	0.44504561	0.18433565
0.91260987	0.02170559	0.05480366	0.01088088
0.91899589	0.00528635	0.07571676	1e-06
0.00554951	0.96774763	0.01612568	0.01057719
0.98456091	1e-06	0.0104094	0.00502868
0.02090216	1e-06	0.96274883	0.01634801
1e-06	0.00552316	0.98337783	0.01109801
1e-06	0.01663402	1e-06	0.98336398
0.0055491	1e-06	0.98892675	0.00552316
0.01053679	0.20157412	0.42139427	0.36649481
0.02219477	0.13166028	0.25947816	0.58666679
0.07581924	0.38649761	0.41756069	0.12012247
0.2224447	0.24389779	0.33552632	0.1981312
