# Supplementary material for: Which Genetics Variants in DNase-Seq Footprints Are More Likely to Alter Binding?
Source: PLoS Genet. 2016 Feb 22;12(2):e1005875. doi: 10.1371/journal.pgen.1005875 (PMC4764260; doi:10.1371/journal.pgen.1005875)
Supplement: S2 File — (GZ) [file pgen.1005875.s003.tar.gz › recalibratedMotifs/PBM0146.pwm]

#PBM0146	/Cell09/HLH-8_RC
#p.cut	PBM0146	UwDnaseTh1	0.01	0.05	0.1	0.25	0.5	0.75	0.9	0.95	0.99	
#p.Tcut2	PBM0146	UwDnaseTh1	20.72	22.37	23.12	24.22	25.31	26.41	27.51	28.26	29.91	
#p.Tcut2b	PBM0146	UwDnaseTh1	12.01	13.66	14.41	15.51	16.61	17.71	18.81	19.55	21.2	
A	C	G	T
0.27579781	0.14267412	0.17843	0.40309807
0.30758748	0.27692218	0.21334271	0.20214763
0.81647622	0.01917136	0.06276919	0.10158323
0.00596238	0.03810928	0.34665413	0.60927421
0.29559235	0.01278573	0.50990798	0.18171395
0.03828399	0.0127992	0.93011453	0.01880228
0.00599196	1e-06	0.00605292	0.98795412
1e-06	0.01900766	1e-06	0.98099034
0.00638552	0.00640012	0.00638661	0.98082776
1e-06	0.00640012	1e-06	0.99359788
0.92497737	0.00639136	0.02477333	0.04385794
0.00638552	0.02442689	1e-06	0.9691866
0.00640008	0.00640012	1e-06	0.9871988
0.04396876	0.06842974	0.01234881	0.87525269
0.57086808	0.06202103	0.13322516	0.23388572
0.14953794	0.04478863	0.01914941	0.78652402
0.27579781	0.14267412	0.17843	0.40309807
