# Supplementary material for: Which Genetics Variants in DNase-Seq Footprints Are More Likely to Alter Binding?
Source: PLoS Genet. 2016 Feb 22;12(2):e1005875. doi: 10.1371/journal.pgen.1005875 (PMC4764260; doi:10.1371/journal.pgen.1005875)
Supplement: S2 File — (GZ) [file pgen.1005875.s003.tar.gz › recalibratedMotifs/PBM0147.pwm]

#PBM0147	/Cell09/HLH-3_RC
#p.cut	PBM0147	EpiUwRmapDNaseCD14.Primary.Cells.SRX040416	0.01	0.05	0.1	0.25	0.5	0.75	0.9	0.95	0.99	
#p.Tcut2	PBM0147	EpiUwRmapDNaseCD14.Primary.Cells.SRX040416	17.88	19.53	20.27	21.37	22.47	23.57	24.67	25.42	27.07	
#p.Tcut2b	PBM0147	EpiUwRmapDNaseCD14.Primary.Cells.SRX040416	11	12.65	13.39	14.49	15.59	16.69	17.79	18.53	20.19	
A	C	G	T
0.28176884	0.17025862	0.15573116	0.39224138
0.02127928	0.93129395	0.02123493	0.02619184
0.71220034	0.03823312	0.01309569	0.23647085
0.16427827	0.17270296	0.00835363	0.65466514
0.01705857	0.00833823	0.01282181	0.96178138
0.02093887	0.00436617	1e-06	0.97469396
0.00843442	0.02153655	1e-06	0.97002803
1e-06	0.01308042	1e-06	0.98691758
0.00436617	0.15165174	1e-06	0.84398109
0.00436617	1e-06	1e-06	0.99563183
0.02141832	0.03823129	0.04692484	0.89342554
0.12454099	0.16442676	0.00436617	0.70666608
0.84534672	0.02997129	0.00848852	0.11619347
0.78089912	0.01744955	0.14140305	0.06024829
0.44336619	0.0130375	0.4665147	0.07708161
0.28176884	0.17025862	0.15573116	0.39224138
