# Supplementary material for: Which Genetics Variants in DNase-Seq Footprints Are More Likely to Alter Binding?
Source: PLoS Genet. 2016 Feb 22;12(2):e1005875. doi: 10.1371/journal.pgen.1005875 (PMC4764260; doi:10.1371/journal.pgen.1005875)
Supplement: S2 File — (GZ) [file pgen.1005875.s003.tar.gz › recalibratedMotifs/PBM0148.pwm]

#PBM0148	/Cell09/HLH-1
#p.cut	PBM0148	UwDnaseLhcnm2Diff4d	0.01	0.05	0.1	0.25	0.5	0.75	0.9	0.95	0.99	
#p.Tcut2	PBM0148	UwDnaseLhcnm2Diff4d	12.5	14.15	14.9	16	17.09	18.19	19.29	20.04	21.69	
#p.Tcut2b	PBM0148	UwDnaseLhcnm2Diff4d	12.47	14.12	14.86	15.96	17.06	18.16	19.26	20.01	21.66	
A	C	G	T
0.25206523	0.23627332	0.28701396	0.22464749
0.1605982	0.04297339	0.48276762	0.31366078
0.24231501	0.14575869	0.52416381	0.08776248
0.30698511	0.02874696	0.66124106	0.00302687
0.88058816	0.01385587	0.09350351	0.01205246
0.00094513	0.99302857	0.00100877	0.00501752
0.99003967	0.00100896	0.0069337	0.00201767
0.01205316	0.02087806	0.96706778	1e-06
0.00098219	0.97027755	0.01678021	0.01196005
0.00201623	0.00584996	0.00100963	0.99112418
0.00403549	0.00696363	0.98799125	0.00100963
0.05492649	0.0469339	0.0068415	0.89129812
0.00907381	0.65863991	0.05883508	0.27345119
0.47751612	0.11649062	0.32640698	0.07958628
0.34386494	0.13207124	0.24327474	0.28078909
0.33647517	0.14366672	0.46485174	0.05500637
0.34949882	0.16620197	0.43660519	0.04769402
0.25206523	0.23627332	0.28701396	0.22464749
