# Supplementary material for: Which Genetics Variants in DNase-Seq Footprints Are More Likely to Alter Binding?
Source: PLoS Genet. 2016 Feb 22;12(2):e1005875. doi: 10.1371/journal.pgen.1005875 (PMC4764260; doi:10.1371/journal.pgen.1005875)
Supplement: S2 File — (GZ) [file pgen.1005875.s003.tar.gz › recalibratedMotifs/PBM0149.pwm]

#PBM0149	/Cell09/HLH-2
#p.cut	PBM0149	EpiUwRmapDNaseFetal.Thymus.SRX100968	0.01	0.05	0.1	0.25	0.5	0.75	0.9	0.95	0.99	
#p.Tcut2	PBM0149	EpiUwRmapDNaseFetal.Thymus.SRX100968	20.08	21.73	22.48	23.58	24.68	25.77	26.87	27.62	29.27	
#p.Tcut2b	PBM0149	EpiUwRmapDNaseFetal.Thymus.SRX100968	9.88	11.53	12.27	13.37	14.47	15.57	16.67	17.42	19.07	
A	C	G	T
0.40638216	0.13385877	0.14584134	0.31391772
0.76499632	0.01426143	0.05541886	0.16532339
0.01064677	0.06972575	0.24877819	0.67084929
0.6509664	0.10718474	0.22075951	0.02108935
0.97209785	0.01060865	0.0172925	1e-06
0.98926983	0.00358532	0.00358531	0.00355953
0.00325999	0.01050157	1e-06	0.98623744
0.96468861	0.00341746	0.02832396	0.00356997
0.0136248	0.03833118	0.00356313	0.94448088
0.97507645	0.00357408	1e-06	0.02134847
0.97534569	0.01053054	0.01061378	0.00351
0.2901482	0.01059757	1e-06	0.69925323
0.63249178	0.11844256	0.23870209	0.01036357
0.7987132	0.06542906	0.00331073	0.13254701
0.0139333	0.01726426	0.01050117	0.95830127
0.40638216	0.13385877	0.14584134	0.31391772
