# Supplementary material for: Which Genetics Variants in DNase-Seq Footprints Are More Likely to Alter Binding?
Source: PLoS Genet. 2016 Feb 22;12(2):e1005875. doi: 10.1371/journal.pgen.1005875 (PMC4764260; doi:10.1371/journal.pgen.1005875)
Supplement: S2 File — (GZ) [file pgen.1005875.s003.tar.gz › recalibratedMotifs/PBM0150.pwm]

#PBM0150	/Cell09/HLH-3
#p.cut	PBM0150	EpiUwRmapDNaseCD14.Primary.Cells.SRX040416	0.01	0.05	0.1	0.25	0.5	0.75	0.9	0.95	0.99	
#p.Tcut2	PBM0150	EpiUwRmapDNaseCD14.Primary.Cells.SRX040416	17.88	19.53	20.27	21.37	22.47	23.57	24.67	25.42	27.07	
#p.Tcut2b	PBM0150	EpiUwRmapDNaseCD14.Primary.Cells.SRX040416	11	12.65	13.39	14.49	15.59	16.69	17.79	18.53	20.19	
A	C	G	T
0.39224138	0.15573116	0.17025862	0.28176884
0.07708161	0.4665147	0.0130375	0.44336619
0.06024829	0.14140305	0.01744955	0.78089912
0.11619347	0.00848852	0.02997129	0.84534672
0.70666608	0.00436617	0.16442676	0.12454099
0.89342554	0.04692484	0.03823129	0.02141832
0.99563183	1e-06	1e-06	0.00436617
0.84398109	1e-06	0.15165174	0.00436617
0.98691758	1e-06	0.01308042	1e-06
0.97002803	1e-06	0.02153655	0.00843442
0.97469396	1e-06	0.00436617	0.02093887
0.96178138	0.01282181	0.00833823	0.01705857
0.65466514	0.00835363	0.17270296	0.16427827
0.23647085	0.01309569	0.03823312	0.71220034
0.02619184	0.02123493	0.93129395	0.02127928
0.39224138	0.15573116	0.17025862	0.28176884
