# Supplementary material for: Which Genetics Variants in DNase-Seq Footprints Are More Likely to Alter Binding?
Source: PLoS Genet. 2016 Feb 22;12(2):e1005875. doi: 10.1371/journal.pgen.1005875 (PMC4764260; doi:10.1371/journal.pgen.1005875)
Supplement: S2 File — (GZ) [file pgen.1005875.s003.tar.gz › recalibratedMotifs/PBM0152.pwm]

#PBM0152	/Cell09/HLH-8
#p.cut	PBM0152	UwDnaseTh1	0.01	0.05	0.1	0.25	0.5	0.75	0.9	0.95	0.99	
#p.Tcut2	PBM0152	UwDnaseTh1	20.72	22.37	23.12	24.22	25.31	26.41	27.51	28.26	29.91	
#p.Tcut2b	PBM0152	UwDnaseTh1	12.01	13.66	14.41	15.51	16.61	17.71	18.81	19.55	21.2	
A	C	G	T
0.40309807	0.17843	0.14267412	0.27579781
0.78652337	0.01914931	0.04478855	0.14953877
0.23388556	0.13322494	0.06202052	0.57086897
0.87525206	0.01234885	0.06843055	0.04396854
0.98719883	1e-06	0.0064001	0.00640007
0.96918572	1e-06	0.02442778	0.0063855
0.04385777	0.0247732	0.00639135	0.92497768
0.9935979	1e-06	0.0064001	1e-06
0.98082779	0.0063866	0.0064001	0.0063855
0.98099043	1e-06	0.01900757	1e-06
0.98795416	0.00605289	1e-06	0.00599196
0.01880221	0.93011469	0.01279917	0.03828393
0.18171404	0.50990767	0.01278571	0.29559259
0.6092747	0.34665356	0.03810916	0.00596258
0.10158286	0.06276914	0.01917133	0.81647667
0.2021473	0.21334395	0.27692176	0.30758699
0.40309807	0.17843	0.14267412	0.27579781
