# Supplementary material for: Which Genetics Variants in DNase-Seq Footprints Are More Likely to Alter Binding?
Source: PLoS Genet. 2016 Feb 22;12(2):e1005875. doi: 10.1371/journal.pgen.1005875 (PMC4764260; doi:10.1371/journal.pgen.1005875)
Supplement: S2 File — (GZ) [file pgen.1005875.s003.tar.gz › recalibratedMotifs/PBM0156.pwm]

#PBM0156	/Cell09/HLH-2_HLH-3
#p.cut	PBM0156	EpiUwRmapDNaseFetal.Stomach.SRX201194	0.01	0.05	0.1	0.25	0.5	0.75	0.9	0.95	0.99	
#p.Tcut2	PBM0156	EpiUwRmapDNaseFetal.Stomach.SRX201194	13.88	15.53	16.28	17.38	18.48	19.57	20.67	21.42	23.07	
#p.Tcut2b	PBM0156	EpiUwRmapDNaseFetal.Stomach.SRX201194	13.77	15.42	16.17	17.27	18.37	19.46	20.56	21.31	22.96	
A	C	G	T
0.2392058	0.27586931	0.23910075	0.24582414
0.6541567	0.13074372	0.17363386	0.04146573
0.1707808	0.02919079	0.75192847	0.04809994
0.05219712	0.30700344	0.10064581	0.54015363
0.32695657	0.00584743	0.667195	1e-06
0.27369648	0.69769659	0.02860593	1e-06
0.00569002	0.98831838	1e-06	0.00599061
0.9702783	1e-06	0.02384254	0.00587817
1e-06	0.97610022	0.00605839	0.01784039
1e-06	0.999997	1e-06	1e-06
1e-06	0.01166222	0.00605839	0.98227839
0.02973305	0.01777236	0.9464362	0.00605839
0.00565758	0.98222634	0.01211508	1e-06
0.00605839	0.0350889	1e-06	0.95885171
0.10525224	0.07098826	0.76516487	0.05859464
0.21375659	0.11895893	0.59658535	0.07069913
0.13143422	0.33014464	0.02368872	0.51473242
0.12034593	0.56224056	0.0781933	0.23922021
0.45703467	0.15621932	0.21572234	0.17102367
0.2392058	0.27586931	0.23910075	0.24582414
