# Supplementary material for: Which Genetics Variants in DNase-Seq Footprints Are More Likely to Alter Binding?
Source: PLoS Genet. 2016 Feb 22;12(2):e1005875. doi: 10.1371/journal.pgen.1005875 (PMC4764260; doi:10.1371/journal.pgen.1005875)
Supplement: S2 File — (GZ) [file pgen.1005875.s003.tar.gz › recalibratedMotifs/PBM0158.pwm]

#PBM0158	/Cell09/HLH-2_HLH-8
#p.cut	PBM0158	UwDnaseCaco2	0.01	0.05	0.1	0.25	0.5	0.75	0.9	0.95	0.99	
#p.Tcut2	PBM0158	UwDnaseCaco2	14.17	15.82	16.57	17.67	18.77	19.86	20.96	21.71	23.36	
#p.Tcut2b	PBM0158	UwDnaseCaco2	12.55	14.2	14.95	16.05	17.15	18.25	19.35	20.09	21.74	
A	C	G	T
0.29844413	0.23762376	0.20862801	0.2553041
0.42815146	0.12868924	0.26708283	0.17607647
0.11920193	0.30841258	0.24691385	0.32547164
0.73273538	0.20700949	0.01016543	0.0500897
0.90005481	0.09994319	1e-06	1e-06
0.95935741	0.03049089	0.0101507	1e-06
1e-06	0.98983257	0.01016543	1e-06
0.9608355	0.00916513	0.02999837	1e-06
1e-06	0.0302572	1e-06	0.9697408
0.17601585	0.82398215	1e-06	1e-06
1e-06	0.00974558	1e-06	0.99025242
0.01013188	0.01016543	0.97970169	1e-06
0.01930062	0.00943966	0.92082207	0.05043765
0.12946934	0.26562787	0.01016543	0.59473736
0.1966518	0.17782589	0.22715517	0.39836713
0.18752097	0.09984302	0.14775993	0.56487609
0.24712912	0.48721753	0.09797877	0.16767457
0.34616648	0.17937691	0.09975232	0.37470428
0.29844413	0.23762376	0.20862801	0.2553041
