# Supplementary material for: Which Genetics Variants in DNase-Seq Footprints Are More Likely to Alter Binding?
Source: PLoS Genet. 2016 Feb 22;12(2):e1005875. doi: 10.1371/journal.pgen.1005875 (PMC4764260; doi:10.1371/journal.pgen.1005875)
Supplement: S2 File — (GZ) [file pgen.1005875.s003.tar.gz › recalibratedMotifs/PBM0159.pwm]

#PBM0159	/Cell09/HLH-2_LIN-32
#p.cut	PBM0159	EpiUwRmapDNaseFetal.Lung.Left.SRX055188	0.01	0.05	0.1	0.25	0.5	0.75	0.9	0.95	0.99	
#p.Tcut2	PBM0159	EpiUwRmapDNaseFetal.Lung.Left.SRX055188	14.32	15.97	16.71	17.81	18.91	20.01	21.11	21.86	23.51	
#p.Tcut2b	PBM0159	EpiUwRmapDNaseFetal.Lung.Left.SRX055188	13.59	15.24	15.99	17.09	18.19	19.29	20.39	21.13	22.78	
A	C	G	T
0.28185505	0.23842229	0.20980508	0.26991758
0.41236019	0.27949574	0.09586945	0.21227461
0.66749129	0.21329488	0.10271687	0.01649696
0.38396544	0.06744118	0.43773162	0.11086176
0.75128643	0.16819581	0.07318194	0.00733582
0.90068058	0.07536005	0.02210245	0.00185692
1e-06	0.99644482	0.00355318	1e-06
0.9982434	0.0017546	1e-06	1e-06
0.00357314	1e-06	0.97805392	0.01837194
0.02575266	0.97053349	0.00185692	0.00185692
0.0036794	0.00177982	0.00552761	0.98901317
0.00185692	0.00185692	0.99259387	0.00369228
1e-06	0.01845947	0.10494703	0.8765925
1e-06	0.29295823	0.00185692	0.70518385
0.14080921	0.5033123	0.08612606	0.26975243
0.18685705	0.22943857	0.02018459	0.56351979
0.10560243	0.59979497	0.16660089	0.12800171
0.28185505	0.23842229	0.20980508	0.26991758
