# Supplementary material for: Which Genetics Variants in DNase-Seq Footprints Are More Likely to Alter Binding?
Source: PLoS Genet. 2016 Feb 22;12(2):e1005875. doi: 10.1371/journal.pgen.1005875 (PMC4764260; doi:10.1371/journal.pgen.1005875)
Supplement: S2 File — (GZ) [file pgen.1005875.s003.tar.gz › recalibratedMotifs/PBM0160.pwm]

#PBM0160	/Cell09/LIN-32_RC
#p.cut	PBM0160	UwDnaseTh1	0.01	0.05	0.1	0.25	0.5	0.75	0.9	0.95	0.99	
#p.Tcut2	PBM0160	UwDnaseTh1	19.67	21.32	22.07	23.17	24.27	25.37	26.46	27.21	28.86	
#p.Tcut2b	PBM0160	UwDnaseTh1	11.98	13.63	14.38	15.48	16.58	17.68	18.77	19.52	21.17	
A	C	G	T
0.26203704	0.1987037	0.14768519	0.39157407
0.01008392	0.01018699	0.36085683	0.61887226
0.2902473	0.00510684	0.03448625	0.6701596
0.12487511	0.27031063	0.21572859	0.38908567
0.00509265	0.01001088	1e-06	0.98489547
1e-06	0.03493479	0.00975633	0.95530788
0.0101905	0.97451524	0.01529326	1e-06
0.01511727	0.02042658	1e-06	0.96445515
0.56421615	0.00972737	0.0051074	0.42094909
0.96598815	0.0051074	0.02410321	0.00480125
0.00480125	0.03435049	0.00508324	0.95576502
0.00981756	0.02031119	0.00508324	0.96478801
0.38242349	0.09366131	0.01499759	0.50891761
0.09963358	0.84032745	0.01018586	0.04985311
0.00480999	0.0148285	1e-06	0.98036051
0.26203704	0.1987037	0.14768519	0.39157407
