# Supplementary material for: Which Genetics Variants in DNase-Seq Footprints Are More Likely to Alter Binding?
Source: PLoS Genet. 2016 Feb 22;12(2):e1005875. doi: 10.1371/journal.pgen.1005875 (PMC4764260; doi:10.1371/journal.pgen.1005875)
Supplement: S2 File — (GZ) [file pgen.1005875.s003.tar.gz › recalibratedMotifs/PBM0161.pwm]

#PBM0161	/Cell09/LIN-32
#p.cut	PBM0161	UwDnaseTh1	0.01	0.05	0.1	0.25	0.5	0.75	0.9	0.95	0.99	
#p.Tcut2	PBM0161	UwDnaseTh1	19.67	21.32	22.07	23.17	24.27	25.37	26.46	27.21	28.86	
#p.Tcut2b	PBM0161	UwDnaseTh1	11.98	13.63	14.38	15.48	16.58	17.67	18.77	19.52	21.17	
A	C	G	T
0.39157407	0.14768519	0.1987037	0.26203704
0.98036012	1e-06	0.01482887	0.00481002
0.04985332	0.01018583	0.84032739	0.09963346
0.50891844	0.0149975	0.09366127	0.38242279
0.96478813	0.00508323	0.02031111	0.00981754
0.95576483	0.00508323	0.03435043	0.00480151
0.00480151	0.02410344	0.00510737	0.96598768
0.42094959	0.00510737	0.00972743	0.5642156
0.9644552	1e-06	0.0204265	0.0151173
1e-06	0.01529319	0.97451534	0.01019047
0.95530773	0.00975644	0.03493483	1e-06
0.98489543	1e-06	0.01001094	0.00509263
0.38908607	0.21572806	0.270311	0.12487487
0.67015904	0.03448631	0.00510682	0.29024783
0.61887199	0.36085718	0.01018695	0.01008388
0.39157407	0.14768519	0.1987037	0.26203704
