# Supplementary material for: Which Genetics Variants in DNase-Seq Footprints Are More Likely to Alter Binding?
Source: PLoS Genet. 2016 Feb 22;12(2):e1005875. doi: 10.1371/journal.pgen.1005875 (PMC4764260; doi:10.1371/journal.pgen.1005875)
Supplement: S2 File — (GZ) [file pgen.1005875.s003.tar.gz › recalibratedMotifs/PBM0163.pwm]

#PBM0163	/Cell09/HLH-2_HLH-14
#p.cut	PBM0163	UwDgfLhcnm2	0.01	0.05	0.1	0.25	0.5	0.75	0.9	0.95	0.99	
#p.Tcut2	PBM0163	UwDgfLhcnm2	14.23	15.88	16.63	17.73	18.83	19.93	21.03	21.77	23.42	
#p.Tcut2b	PBM0163	UwDgfLhcnm2	12.9	14.56	15.3	16.4	17.5	18.6	19.7	20.44	22.1	
A	C	G	T
0.29400937	0.23893192	0.21034137	0.25671735
0.87637468	0.02552686	0.07794965	0.02014881
0.90398701	0.01735081	0.07458653	0.00407565
0.00271993	0.9854429	0.00656503	0.00527214
0.99332393	1e-06	0.00406791	0.00260715
0.00537647	0.24906033	0.62240384	0.12315936
0.00263287	0.98546968	1e-06	0.01189645
0.00270595	0.00400691	1e-06	0.99328614
0.00266265	0.00261985	0.99471649	1e-06
1e-06	0.0190165	1e-06	0.9809815
0.00129016	0.84813948	0.0025603	0.14801005
0.628942	0.26521047	0.06453038	0.04131715
0.45550791	0.25585513	0.1513001	0.13733687
0.3549274	0.13762079	0.24680925	0.26064257
0.6814065	0.06981587	0.05074357	0.19803405
0.29400937	0.23893192	0.21034137	0.25671735
