# Supplementary material for: Which Genetics Variants in DNase-Seq Footprints Are More Likely to Alter Binding?
Source: PLoS Genet. 2016 Feb 22;12(2):e1005875. doi: 10.1371/journal.pgen.1005875 (PMC4764260; doi:10.1371/journal.pgen.1005875)
Supplement: S2 File — (GZ) [file pgen.1005875.s003.tar.gz › recalibratedMotifs/PBM0166.pwm]

#PBM0166	/Cell09/HLH-10
#p.cut	PBM0166	UwDnaseTh1	0.01	0.05	0.1	0.25	0.5	0.75	0.9	0.95	0.99	
#p.Tcut2	PBM0166	UwDnaseTh1	18.19	19.84	20.59	21.69	22.78	23.88	24.98	25.73	27.38	
#p.Tcut2b	PBM0166	UwDnaseTh1	11.87	13.52	14.27	15.37	16.47	17.57	18.67	19.41	21.06	
A	C	G	T
0.33365262	0.17576628	0.18151341	0.30906769
0.25751615	0.00878275	0.00878972	0.72491137
0.94035272	1e-06	0.05085656	0.00878972
1e-06	0.42320995	1e-06	0.57678805
1e-06	0.60507043	1e-06	0.39492757
0.97458486	1e-06	0.01735886	0.00805528
0.24958754	0.01749782	1e-06	0.73291363
0.9831488	1e-06	0.0168492	1e-06
1e-06	0.02488198	1e-06	0.97511602
0.75099106	0.00878972	0.00878972	0.23142951
0.00865334	0.03350847	1e-06	0.95783719
0.36223683	1e-06	0.62018373	0.01757844
0.00872873	0.01749136	0.87105421	0.1027257
0.59590723	0.26597136	0.11210694	0.02601447
0.37176541	0.48140106	0.13869641	0.00813712
0.33365262	0.17576628	0.18151341	0.30906769
