# Supplementary material for: Which Genetics Variants in DNase-Seq Footprints Are More Likely to Alter Binding?
Source: PLoS Genet. 2016 Feb 22;12(2):e1005875. doi: 10.1371/journal.pgen.1005875 (PMC4764260; doi:10.1371/journal.pgen.1005875)
Supplement: S2 File — (GZ) [file pgen.1005875.s003.tar.gz › recalibratedMotifs/PBM0167.pwm]

#PBM0167	/Cell09/HLH-11
#p.cut	PBM0167	UwDnaseH1hesc	0.01	0.05	0.1	0.25	0.5	0.75	0.9	0.95	0.99	
#p.Tcut2	PBM0167	UwDnaseH1hesc	10.8	12.45	13.2	14.3	15.4	16.5	17.6	18.34	19.99	
#p.Tcut2b	PBM0167	UwDnaseH1hesc	11.82	13.47	14.21	15.31	16.41	17.51	18.61	19.35	21.01	
A	C	G	T
0.23999384	0.2601601	0.27278325	0.22706281
0.38941997	0.08557964	0.1725529	0.35244749
0.17971286	0.40646917	0.08536947	0.3284485
0.23369432	0.25122995	0.24050983	0.2745659
0.27646781	0.09438898	0.48309294	0.14605026
0.93993435	0.00860477	0.04301337	0.00844752
0.06970865	0.0347672	1e-06	0.89552315
1e-06	0.99125505	1e-06	0.00874295
0.97415087	0.00874296	0.0083632	0.00874296
0.01720924	0.00874296	0.9740468	1e-06
0.00867869	0.99131931	1e-06	1e-06
1e-06	0.0087253	1e-06	0.9912727
0.01748492	0.00867242	0.97384166	1e-06
0.78426111	0.00817945	0.06095671	0.14660273
0.06027975	0.18172344	0.29191107	0.46608574
0.18988677	0.41438503	0.32628997	0.06943822
0.23999384	0.2601601	0.27278325	0.22706281
