# Supplementary material for: Which Genetics Variants in DNase-Seq Footprints Are More Likely to Alter Binding?
Source: PLoS Genet. 2016 Feb 22;12(2):e1005875. doi: 10.1371/journal.pgen.1005875 (PMC4764260; doi:10.1371/journal.pgen.1005875)
Supplement: S2 File — (GZ) [file pgen.1005875.s003.tar.gz › recalibratedMotifs/PBM0171.pwm]

#PBM0171	/Cell09/HLH-25_RC
#p.cut	PBM0171	EpiUwRmapDNaseMobilized.CD3.Primary.Cells.SRX089240	0.01	0.05	0.1	0.25	0.5	0.75	0.9	0.95	0.99	
#p.Tcut2	PBM0171	EpiUwRmapDNaseMobilized.CD3.Primary.Cells.SRX089240	10.56	12.21	12.96	14.06	15.16	16.26	17.36	18.1	19.75	
#p.Tcut2b	PBM0171	EpiUwRmapDNaseMobilized.CD3.Primary.Cells.SRX089240	10.76	12.41	13.16	14.26	15.36	16.46	17.55	18.3	19.95	
A	C	G	T
0.20776342	0.30914387	0.30464792	0.17844478
0.24450553	0.106786	0.55673437	0.09197411
0.12470439	0.003581	0.86128476	0.01042985
0.0249125	0.00716039	0.95739417	0.01053294
0.78713341	0.20212458	0.01074101	1e-06
0.01787292	0.95002023	0.01431251	0.01779434
0.95351035	0.00716092	0.03574772	0.003581
0.003581	0.84819244	0.01384287	0.13438369
0.16653948	0.01058804	0.81576866	0.00710382
0.0136435	0.66822911	0.01758305	0.30054433
0.04939663	0.01059957	0.92210279	0.01790101
0.02485296	0.54947619	0.08168867	0.34398218
0.18080228	0.46893831	0.19072249	0.15953692
0.12478673	0.35459763	0.24720562	0.27341002
0.15982295	0.35450537	0.18469633	0.30097535
0.20776342	0.30914387	0.30464792	0.17844478
