# Supplementary material for: Which Genetics Variants in DNase-Seq Footprints Are More Likely to Alter Binding?
Source: PLoS Genet. 2016 Feb 22;12(2):e1005875. doi: 10.1371/journal.pgen.1005875 (PMC4764260; doi:10.1371/journal.pgen.1005875)
Supplement: S2 File — (GZ) [file pgen.1005875.s003.tar.gz › recalibratedMotifs/PBM0173.pwm]

#PBM0173	/Cell09/HLH-26
#p.cut	PBM0173	EpiUwRmapDNaseMobilized.CD3.Primary.Cells.SRX089240	0.01	0.05	0.1	0.25	0.5	0.75	0.9	0.95	0.99	
#p.Tcut2	PBM0173	EpiUwRmapDNaseMobilized.CD3.Primary.Cells.SRX089240	11.58	13.23	13.98	15.08	16.18	17.28	18.38	19.12	20.77	
#p.Tcut2b	PBM0173	EpiUwRmapDNaseMobilized.CD3.Primary.Cells.SRX089240	11.48	13.13	13.88	14.98	16.08	17.18	18.27	19.02	20.67	
A	C	G	T
0.23623524	0.25102063	0.24142116	0.27132296
0.47140719	0.14522184	0.19489774	0.18847323
0.32088359	0.14429162	0.27181677	0.26300802
0.23824903	0.05053128	0.44784443	0.26337525
0.38885751	0.00626195	0.60487953	1e-06
1e-06	0.98089269	0.00639398	0.01271233
0.96164754	0.01278696	0.02556451	1e-06
0.00639398	0.89328254	0.01261839	0.08770509
0.06848443	0.00631727	0.91880432	0.00639398
0.01225561	1e-06	0.0125252	0.97521818
0.00622139	0.01231752	0.97506711	0.00639398
0.01278481	0.0692125	0.0122427	0.90575999
1e-06	0.68566778	0.01269285	0.30163837
0.2608053	0.38422674	0.05051179	0.30445616
0.35156016	0.22783127	0.10786753	0.31274104
0.22081718	0.30305339	0.2997873	0.17634213
0.31257192	0.05062329	0.16306573	0.47373906
0.23623524	0.25102063	0.24142116	0.27132296
