# Supplementary material for: Which Genetics Variants in DNase-Seq Footprints Are More Likely to Alter Binding?
Source: PLoS Genet. 2016 Feb 22;12(2):e1005875. doi: 10.1371/journal.pgen.1005875 (PMC4764260; doi:10.1371/journal.pgen.1005875)
Supplement: S2 File — (GZ) [file pgen.1005875.s003.tar.gz › recalibratedMotifs/PBM0175.pwm]

#PBM0175	/Cell09/MXL-3_RC
#p.cut	PBM0175	EpiUwRmapDNaseMobilized.CD3.Primary.Cells.SRX089240	0.01	0.05	0.1	0.25	0.5	0.75	0.9	0.95	0.99	
#p.Tcut2	PBM0175	EpiUwRmapDNaseMobilized.CD3.Primary.Cells.SRX089240	11.47	13.12	13.87	14.96	16.06	17.16	18.26	19.01	20.66	
#p.Tcut2b	PBM0175	EpiUwRmapDNaseMobilized.CD3.Primary.Cells.SRX089240	11.76	13.41	14.15	15.25	16.35	17.45	18.55	19.29	20.95	
A	C	G	T
0.22872113	0.27790847	0.25673653	0.23663388
0.21623451	0.49749163	0.02343894	0.26283493
0.23590195	0.2509889	0.26948357	0.24362557
0.40108445	0.08385959	0.47351692	0.04153904
0.5449362	0.11395575	0.25805145	0.0830566
0.25122091	0.70654802	0.04223007	1e-06
1e-06	0.99422228	0.00577572	1e-06
0.98813585	1e-06	0.00578492	0.00607823
0.00558411	0.93510459	1e-06	0.0593103
0.06591753	1e-06	0.92218219	0.01189927
0.01205536	0.01823191	0.00607823	0.9636345
0.01205542	0.01169292	0.97017343	0.00607823
0.0060276	0.04191468	0.74448856	0.20756916
0.01804841	0.10896251	0.01171742	0.86127166
0.22872113	0.27790847	0.25673653	0.23663388
