# Supplementary material for: Which Genetics Variants in DNase-Seq Footprints Are More Likely to Alter Binding?
Source: PLoS Genet. 2016 Feb 22;12(2):e1005875. doi: 10.1371/journal.pgen.1005875 (PMC4764260; doi:10.1371/journal.pgen.1005875)
Supplement: S2 File — (GZ) [file pgen.1005875.s003.tar.gz › recalibratedMotifs/PBM0176.pwm]

#PBM0176	/Cell09/HLH-29
#p.cut	PBM0176	EpiUwRmapDNaseMobilized.CD3.Primary.Cells.SRX089240	0.01	0.05	0.1	0.25	0.5	0.75	0.9	0.95	0.99	
#p.Tcut2	PBM0176	EpiUwRmapDNaseMobilized.CD3.Primary.Cells.SRX089240	9.52	11.17	11.92	13.01	14.11	15.21	16.31	17.06	18.71	
#p.Tcut2b	PBM0176	EpiUwRmapDNaseMobilized.CD3.Primary.Cells.SRX089240	9.9	11.55	12.3	13.4	14.5	15.6	16.69	17.44	19.09	
A	C	G	T
0.23104932	0.26274412	0.26439921	0.24180735
0.33828146	0.10858318	0.19872806	0.3544073
0.27347776	0.15933803	0.43512102	0.13206319
0.27749731	0.31237982	0.05223661	0.35788626
0.03769445	0.6176276	0.17076858	0.17390937
0.89569555	1e-06	0.0995324	0.00477105
0.01394331	0.89210774	0.00477105	0.08917789
0.07018477	0.01907052	0.89650947	0.01423524
1e-06	0.80725738	0.01427639	0.17846523
0.49389219	1e-06	0.50610581	1e-06
0.02355518	0.03772269	0.01431116	0.92441097
0.00954111	1e-06	0.96708668	0.02337121
0.01905207	0.00954111	0.42019154	0.55121529
0.01870146	0.58616889	0.02381808	0.37131156
0.21733651	0.34865079	0.08510806	0.34890464
0.29252838	0.22226424	0.16117411	0.32403326
0.36330505	0.15686839	0.19720515	0.28262141
0.23104932	0.26274412	0.26439921	0.24180735
