# Supplementary material for: Which Genetics Variants in DNase-Seq Footprints Are More Likely to Alter Binding?
Source: PLoS Genet. 2016 Feb 22;12(2):e1005875. doi: 10.1371/journal.pgen.1005875 (PMC4764260; doi:10.1371/journal.pgen.1005875)
Supplement: S2 File — (GZ) [file pgen.1005875.s003.tar.gz › recalibratedMotifs/PBM0181.pwm]

#PBM0181	/Cell09/REF-1
#p.cut	PBM0181	UwDnaseCaco2	0.01	0.05	0.1	0.25	0.5	0.75	0.9	0.95	0.99	
#p.Tcut2	PBM0181	UwDnaseCaco2	9.47	11.12	11.87	12.97	14.07	15.17	16.27	17.01	18.66	
#p.Tcut2b	PBM0181	UwDnaseCaco2	10.63	12.28	13.02	14.12	15.22	16.32	17.42	18.17	19.82	
A	C	G	T
0.22444699	0.27402746	0.28928299	0.21224256
0.35850421	0.10865641	0.15359292	0.37924646
0.24070227	0.38916006	0.29388673	0.07625094
0.58714751	0.20610912	0.08602643	0.12071694
0.47890701	0.13082446	0.19508128	0.19518725
0.27286549	1e-06	0.68358079	0.04355272
0.13128521	0.02078596	0.84792783	1e-06
1e-06	0.98979984	1e-06	0.01019816
0.999997	1e-06	1e-06	1e-06
0.02140586	0.85063326	0.02129417	0.10666671
0.04222645	1e-06	0.93559117	0.02218138
0.01024373	0.05334291	0.02220737	0.914206
0.01110363	0.01110418	0.95656461	0.02122758
1e-06	0.44790393	0.09626667	0.45582841
0.15198056	0.57505397	0.06629041	0.20667506
0.3369709	0.29308344	0.1514639	0.21848176
0.32715931	0.07711541	0.34827949	0.24744579
0.45561797	0.20656977	0.15282011	0.18499215
0.19593828	0.26310536	0.41276985	0.1281865
0.23546943	0.3280844	0.21766318	0.21878299
0.22751548	0.2830784	0.2950325	0.19437362
0.20478251	0.41213774	0.21938299	0.16369676
0.21454927	0.23965728	0.28325486	0.26253859
0.13984837	0.29343113	0.38243648	0.18428403
0.17513248	0.24107516	0.30374082	0.28005154
0.15397593	0.30047195	0.30655393	0.23899819
0.19314176	0.34051672	0.25034904	0.21599248
0.195768	0.31521836	0.26034695	0.22866668
0.2682059	0.29458387	0.2860132	0.15119703
0.19240649	0.21903792	0.30332224	0.28523335
0.17427687	0.28486066	0.30312819	0.23773428
0.13183359	0.42546339	0.20528738	0.23741564
0.22444699	0.27402746	0.28928299	0.21224256
