# Supplementary material for: Which Genetics Variants in DNase-Seq Footprints Are More Likely to Alter Binding?
Source: PLoS Genet. 2016 Feb 22;12(2):e1005875. doi: 10.1371/journal.pgen.1005875 (PMC4764260; doi:10.1371/journal.pgen.1005875)
Supplement: S2 File — (GZ) [file pgen.1005875.s003.tar.gz › recalibratedMotifs/PBM0106.pwm]

#PBM0106	/EMBO10/Elf5_RC
#p.cut	PBM0106	EpiUwRmapDNaseCD34.Primary.Cells.SRX027077	0.01	0.05	0.1	0.25	0.5	0.75	0.9	0.95	0.99	
#p.Tcut2	PBM0106	EpiUwRmapDNaseCD34.Primary.Cells.SRX027077	15.21	16.86	17.61	18.71	19.81	20.91	22	22.75	24.4	
#p.Tcut2b	PBM0106	EpiUwRmapDNaseCD34.Primary.Cells.SRX027077	12.29	13.94	14.69	15.79	16.89	17.98	19.08	19.83	21.48	
A	C	G	T
0.24457651	0.26647826	0.16052282	0.32842241
0.74772942	0.02203822	0.0088615	0.22137086
0.97472022	0.00323797	0.01990377	0.00213803
0.00333564	0.99020336	0.00219465	0.00426635
0.00106904	0.00216838	0.00111252	0.99565006
1e-06	0.00111256	0.00111256	0.99777388
0.00106904	0.99892896	1e-06	1e-06
1e-06	0.98672445	0.00110322	0.01217132
0.00100738	0.00877047	0.09308266	0.89713949
0.00439403	0.82463843	0.16105306	0.00991448
0.26831863	0.081505	0.09397748	0.55619889
0.00329216	0.00878555	0.00111256	0.98680974
0.11452542	0.01221829	0.00222412	0.87103216
0.24457651	0.26647826	0.16052282	0.32842241
