# Supplementary material for: Which Genetics Variants in DNase-Seq Footprints Are More Likely to Alter Binding?
Source: PLoS Genet. 2016 Feb 22;12(2):e1005875. doi: 10.1371/journal.pgen.1005875 (PMC4764260; doi:10.1371/journal.pgen.1005875)
Supplement: S2 File — (GZ) [file pgen.1005875.s003.tar.gz › recalibratedMotifs/PBM0107.pwm]

#PBM0107	/EMBO10/Fli1_RC
#p.cut	PBM0107	OpenChromDnaseUrotsa	0.01	0.05	0.1	0.25	0.5	0.75	0.9	0.95	0.99	
#p.Tcut2	PBM0107	OpenChromDnaseUrotsa	7.89	9.54	10.28	11.38	12.48	13.58	14.68	15.42	17.08	
#p.Tcut2b	PBM0107	OpenChromDnaseUrotsa	10.05	11.7	12.45	13.55	14.65	15.75	16.85	17.59	19.24	
A	C	G	T
0.21595677	0.29872854	0.30985378	0.1754609
0.67638534	0.00931918	0.16233086	0.15196462
0.00469727	0.98368378	0.00701509	0.00460386
0.02318622	0.96095227	0.00345789	0.01240362
0.02639185	0.0010664	0.967919	0.00462276
0.00232436	0.00117739	0.99532044	0.00117781
0.9965466	1e-06	0.0034514	1e-06
0.99438935	1e-06	0.00335087	0.00225878
0.23652408	0.00234714	0.75995111	0.00117768
0.00351701	0.18178435	0.0046384	0.81006023
0.11319912	0.22000024	0.41549379	0.25130685
0.19111866	0.38305341	0.35724879	0.06857914
0.2571762	0.37755646	0.24331946	0.12194788
0.08506939	0.18796014	0.46883723	0.25813324
0.21595677	0.29872854	0.30985378	0.1754609
