# Supplementary material for: Which Genetics Variants in DNase-Seq Footprints Are More Likely to Alter Binding?
Source: PLoS Genet. 2016 Feb 22;12(2):e1005875. doi: 10.1371/journal.pgen.1005875 (PMC4764260; doi:10.1371/journal.pgen.1005875)
Supplement: S2 File — (GZ) [file pgen.1005875.s003.tar.gz › recalibratedMotifs/PBM0110.pwm]

#PBM0110	/EMBO10/Spdef
#p.cut	PBM0110	OpenChromDnaseHsmmemb	0.01	0.05	0.1	0.25	0.5	0.75	0.9	0.95	0.99	
#p.Tcut2	PBM0110	OpenChromDnaseHsmmemb	9	10.65	11.4	12.5	13.59	14.69	15.79	16.54	18.19	
#p.Tcut2b	PBM0110	OpenChromDnaseHsmmemb	10.05	11.7	12.45	13.55	14.65	15.75	16.84	17.59	19.24	
A	C	G	T
0.18089641	0.33586283	0.2770279	0.20621286
0.1205514	0.4843976	0.35684123	0.03820977
0.18440755	0.52916453	0.05963729	0.22679063
0.50639487	0.00729843	0.47719521	0.00911149
0.01447183	0.92243371	0.04159613	0.02149833
0.49791373	0.00530368	0.01258988	0.48419271
0.12395731	0.06839297	0.0689097	0.73874002
0.00711673	0.98380282	0.00725501	0.00182544
0.02155962	0.94430412	0.00724948	0.02688678
0.03066749	0.01260651	0.91344128	0.04328473
0.00182448	0.01456506	0.96753066	0.0160798
0.46015811	0.08351218	0.17578048	0.28054923
0.25438326	0.03452052	0.00912376	0.70197246
0.10255786	0.44527833	0.10642976	0.34573405
0.10459225	0.59705164	0.08473779	0.21361832
0.08836306	0.30920441	0.25965461	0.34277791
0.04351787	0.304021	0.39760266	0.25485848
0.18089641	0.33586283	0.2770279	0.20621286
