# Supplementary material for: Which Genetics Variants in DNase-Seq Footprints Are More Likely to Alter Binding?
Source: PLoS Genet. 2016 Feb 22;12(2):e1005875. doi: 10.1371/journal.pgen.1005875 (PMC4764260; doi:10.1371/journal.pgen.1005875)
Supplement: S2 File — (GZ) [file pgen.1005875.s003.tar.gz › recalibratedMotifs/PBM0111.pwm]

#PBM0111	/EMBO10/Sfpi1_RC
#p.cut	PBM0111	EpiUwRmapDNaseCD14.Primary.Cells.SRX055205	0.01	0.05	0.1	0.25	0.5	0.75	0.9	0.95	0.99	
#p.Tcut2	PBM0111	EpiUwRmapDNaseCD14.Primary.Cells.SRX055205	14.73	16.38	17.13	18.23	19.33	20.42	21.52	22.27	23.92	
#p.Tcut2b	PBM0111	EpiUwRmapDNaseCD14.Primary.Cells.SRX055205	11.79	13.44	14.18	15.28	16.38	17.48	18.58	19.33	20.98	
A	C	G	T
0.22296788	0.30019508	0.16428664	0.3125504
0.14731685	0.15275034	0.14031483	0.55961798
0.03551449	0.07745309	0.08606736	0.80096506
0.30860953	0.43661865	0.00576823	0.2490036
0.98430159	1e-06	0.0142546	0.00144281
1e-06	0.96842207	0.0171994	0.01437753
1e-06	1e-06	0.00288457	0.99711343
1e-06	0.00144281	1e-06	0.99855519
0.00137954	0.9943236	1e-06	0.00429586
0.00144281	0.98714418	1e-06	0.01141201
0.00431134	0.33730983	0.08322852	0.57515032
0.00144281	0.97727334	0.00576823	0.01551563
0.49653372	0.18592571	0.00860734	0.30893322
0.01425986	0.03423625	0.00565589	0.945848
0.14451973	0.49166291	0.0445316	0.31928576
0.46834654	0.31148607	0.18745978	0.03270761
0.22296788	0.30019508	0.16428664	0.3125504
