# Supplementary material for: Which Genetics Variants in DNase-Seq Footprints Are More Likely to Alter Binding?
Source: PLoS Genet. 2016 Feb 22;12(2):e1005875. doi: 10.1371/journal.pgen.1005875 (PMC4764260; doi:10.1371/journal.pgen.1005875)
Supplement: S2 File — (GZ) [file pgen.1005875.s003.tar.gz › recalibratedMotifs/PBM0113.pwm]

#PBM0113	/EMBO10/Elf2_RC
#p.cut	PBM0113	OpenChromDnaseGm12891	0.01	0.05	0.1	0.25	0.5	0.75	0.9	0.95	0.99	
#p.Tcut2	PBM0113	OpenChromDnaseGm12891	7.25	8.9	9.65	10.75	11.85	12.94	14.04	14.79	16.44	
#p.Tcut2b	PBM0113	OpenChromDnaseGm12891	9.99	11.64	12.39	13.48	14.58	15.68	16.78	17.53	19.18	
A	C	G	T
0.2135764	0.29033341	0.31647877	0.17961142
0.39157132	0.32567702	0.15372496	0.1290267
0.41559063	0.11895842	0.1404421	0.32500885
0.38250032	0.41005993	0.06475666	0.1426831
0.00256074	0.94064745	0.05545823	0.00133358
0.07160771	0.90241871	0.00527106	0.02070251
0.01911013	0.00659891	0.97306365	0.00122732
0.0013349	0.00127285	0.99739125	1e-06
0.98960523	0.00385527	0.00521909	0.00132042
0.99081906	0.00392315	0.0039229	0.0013349
0.04199278	0.00520708	0.95019922	0.00260092
0.00380047	0.03420567	0.00791069	0.95408317
0.15448895	0.12499519	0.51924851	0.20126735
0.2020164	0.34546416	0.35267882	0.09984063
0.18967797	0.41838193	0.32753321	0.06440689
0.13299521	0.22077537	0.27519276	0.37103666
0.2135764	0.29033341	0.31647877	0.17961142
