# Supplementary material for: Which Genetics Variants in DNase-Seq Footprints Are More Likely to Alter Binding?
Source: PLoS Genet. 2016 Feb 22;12(2):e1005875. doi: 10.1371/journal.pgen.1005875 (PMC4764260; doi:10.1371/journal.pgen.1005875)
Supplement: S2 File — (GZ) [file pgen.1005875.s003.tar.gz › recalibratedMotifs/PBM0116.pwm]

#PBM0116	/EMBO10/Etv5_RC
#p.cut	PBM0116	EpiUwRmapDNaseFetal.Kidney.SRX201829	0.01	0.05	0.1	0.25	0.5	0.75	0.9	0.95	0.99	
#p.Tcut2	PBM0116	EpiUwRmapDNaseFetal.Kidney.SRX201829	7.53	9.18	9.93	11.03	12.13	13.23	14.32	15.07	16.72	
#p.Tcut2b	PBM0116	EpiUwRmapDNaseFetal.Kidney.SRX201829	9.5	11.15	11.9	13	14.1	15.2	16.29	17.04	18.69	
A	C	G	T
0.21077441	0.27188552	0.32979798	0.18754209
0.64909094	0.01240413	0.20556602	0.1329389
0.00311658	0.97993917	0.00771586	0.00922839
0.0365118	0.94346496	0.00464716	0.01537608
0.0210495	0.0031092	0.97121986	0.00462145
0.00466317	0.00300865	0.99076939	0.00155879
0.99388786	0.00455235	0.00155879	1e-06
0.87890862	0.00155879	0.00467012	0.11486247
0.05517972	0.00933591	0.93548337	1e-06
1e-06	0.20300426	0.00466011	0.79233462
0.09890282	0.1003678	0.41445936	0.38627001
0.17782608	0.14515455	0.50461993	0.17239943
0.25468145	0.3424644	0.15282776	0.25002639
0.0743756	0.2052657	0.56136728	0.15899142
0.21077441	0.27188552	0.32979798	0.18754209
