# Supplementary material for: Which Genetics Variants in DNase-Seq Footprints Are More Likely to Alter Binding?
Source: PLoS Genet. 2016 Feb 22;12(2):e1005875. doi: 10.1371/journal.pgen.1005875 (PMC4764260; doi:10.1371/journal.pgen.1005875)
Supplement: S2 File — (GZ) [file pgen.1005875.s003.tar.gz › recalibratedMotifs/PBM0117.pwm]

#PBM0117	/EMBO10/Ehf
#p.cut	PBM0117	OpenChromDnaseGm12892	0.01	0.05	0.1	0.25	0.5	0.75	0.9	0.95	0.99	
#p.Tcut2	PBM0117	OpenChromDnaseGm12892	8.69	10.34	11.09	12.19	13.29	14.39	15.48	16.23	17.88	
#p.Tcut2b	PBM0117	OpenChromDnaseGm12892	10.79	12.44	13.18	14.28	15.38	16.48	17.58	18.33	19.98	
A	C	G	T
0.16544471	0.32355765	0.26254691	0.24845073
0.12185204	0.40753799	0.35322806	0.11738191
0.28793192	0.49330338	0.09735612	0.12140858
0.01509421	0.32619291	0.03747831	0.62123457
0.02706352	0.53282987	0.26828224	0.17182437
0.16160926	0.416856	0.0049667	0.41656803
0.69705984	1e-06	0.30051863	0.00242053
0.00239806	0.76738685	0.01006509	0.22015
0.00229345	0.00723932	0.00228906	0.98817817
0.00252544	0.00731188	0.00243299	0.9877297
1e-06	0.9926376	1e-06	0.0073604
1e-06	0.97358414	0.0024152	0.02399966
0.01478996	0.0023812	0.76190071	0.22092813
0.00252194	0.05248985	0.92742356	0.01756465
0.10435438	0.35237933	0.38597856	0.15728773
0.08243534	0.03754173	0.01475481	0.86526813
0.10962542	0.21546049	0.16114575	0.51376833
0.16544471	0.32355765	0.26254691	0.24845073
