# Supplementary material for: Which Genetics Variants in DNase-Seq Footprints Are More Likely to Alter Binding?
Source: PLoS Genet. 2016 Feb 22;12(2):e1005875. doi: 10.1371/journal.pgen.1005875 (PMC4764260; doi:10.1371/journal.pgen.1005875)
Supplement: S2 File — (GZ) [file pgen.1005875.s003.tar.gz › recalibratedMotifs/PBM0118.pwm]

#PBM0118	/EMBO10/Elf4_RC
#p.cut	PBM0118	OpenChromDnaseGm12892	0.01	0.05	0.1	0.25	0.5	0.75	0.9	0.95	0.99	
#p.Tcut2	PBM0118	OpenChromDnaseGm12892	8.14	9.79	10.54	11.64	12.74	13.84	14.94	15.68	17.33	
#p.Tcut2b	PBM0118	OpenChromDnaseGm12892	10.26	11.91	12.66	13.75	14.85	15.95	17.05	17.8	19.45	
A	C	G	T
0.2376697	0.28039182	0.29537721	0.18656126
0.52102283	0.2778308	0.07036855	0.13077783
0.53839267	0.0926202	0.03416565	0.33482148
0.38644833	0.50202791	0.05249396	0.0590298
0.00189908	0.9586475	0.03563472	0.0038187
0.16786099	0.80760597	0.00761579	0.01691725
0.01466739	0.00378181	0.97977355	0.00177724
0.0055336	1e-06	0.99085625	0.00360915
0.9943487	0.00187342	0.00377688	1e-06
0.99267119	0.00365465	0.00187024	0.00180392
0.05268914	0.00383551	0.93968415	0.00379121
1e-06	0.0602516	0.00757887	0.93216853
0.24301786	0.10466044	0.41189931	0.24042238
0.28683023	0.3349686	0.26853766	0.10966352
0.18297507	0.41616496	0.35164304	0.04921693
0.23660287	0.22013267	0.18077699	0.36248746
0.2376697	0.28039182	0.29537721	0.18656126
