# Supplementary material for: Which Genetics Variants in DNase-Seq Footprints Are More Likely to Alter Binding?
Source: PLoS Genet. 2016 Feb 22;12(2):e1005875. doi: 10.1371/journal.pgen.1005875 (PMC4764260; doi:10.1371/journal.pgen.1005875)
Supplement: S2 File — (GZ) [file pgen.1005875.s003.tar.gz › recalibratedMotifs/PBM0119.pwm]

#PBM0119	/EMBO10/Elk1_RC
#p.cut	PBM0119	OpenChromDnaseHelas3	0.01	0.05	0.1	0.25	0.5	0.75	0.9	0.95	0.99	
#p.Tcut2	PBM0119	OpenChromDnaseHelas3	11.29	12.94	13.69	14.79	15.89	16.99	18.08	18.83	20.48	
#p.Tcut2b	PBM0119	OpenChromDnaseHelas3	11.87	13.52	14.27	15.37	16.47	17.57	18.67	19.41	21.06	
A	C	G	T
0.16321522	0.32631358	0.29969147	0.21077973
0.12283729	0.1361649	0.45422244	0.28677537
0.11791001	0.38344189	0.30892135	0.18972676
0.22042438	0.48500394	0.11665275	0.17791893
0.72416422	0.00647212	0.2641081	0.00525555
0.0038212	0.8903889	0.08216214	0.02362776
0.00391188	0.00118821	0.00394193	0.99095798
0.0065527	0.00525405	0.00131464	0.9868786
0.00131464	0.99736973	0.00131463	1e-06
0.00519381	0.96764181	1e-06	0.02716338
0.0219309	0.00524662	0.91704401	0.05577847
0.00394193	0.00394193	0.98688354	0.0052326
0.06677752	0.20277945	0.00919649	0.72124653
0.23902187	0.35232427	0.25031139	0.15834246
0.24295506	0.20063068	0.26730393	0.28911033
0.05598501	0.4483112	0.3743526	0.12135119
0.07694981	0.2382643	0.35914615	0.32563973
0.16321522	0.32631358	0.29969147	0.21077973
