# Supplementary material for: Which Genetics Variants in DNase-Seq Footprints Are More Likely to Alter Binding?
Source: PLoS Genet. 2016 Feb 22;12(2):e1005875. doi: 10.1371/journal.pgen.1005875 (PMC4764260; doi:10.1371/journal.pgen.1005875)
Supplement: S2 File — (GZ) [file pgen.1005875.s003.tar.gz › recalibratedMotifs/PBM0120.pwm]

#PBM0120	/EMBO10/Ehf_RC
#p.cut	PBM0120	OpenChromDnaseGm12892	0.01	0.05	0.1	0.25	0.5	0.75	0.9	0.95	0.99	
#p.Tcut2	PBM0120	OpenChromDnaseGm12892	8.76	10.41	11.16	12.26	13.35	14.45	15.55	16.3	17.95	
#p.Tcut2b	PBM0120	OpenChromDnaseGm12892	10.64	12.3	13.04	14.14	15.24	16.34	17.44	18.18	19.83	
A	C	G	T
0.24965062	0.26145186	0.32546584	0.16343168
0.52098909	0.16004379	0.21880176	0.10016537
0.86474874	0.0174052	0.0396134	0.07823265
0.18275562	0.3743251	0.34943254	0.09348674
0.01325616	0.91506015	0.06947501	0.00220868
0.22944422	0.75140726	0.00203583	0.01711268
0.02496039	1e-06	0.97503761	1e-06
0.00429932	1e-06	0.99569868	1e-06
0.98703449	0.00214294	0.0086102	0.00221238
0.98936179	1e-06	0.00863751	0.0019997
0.21743782	0.01101824	0.76944764	0.0020963
0.00863865	0.2809945	0.00642878	0.70393808
0.40890915	0.0021378	0.41547835	0.1734747
0.18490561	0.26043735	0.52456869	0.03008835
0.63239767	0.04775965	0.30024928	0.0195934
0.1237343	0.09849735	0.47676813	0.30100022
0.11514294	0.35619273	0.42030236	0.10836197
0.24965062	0.26145186	0.32546584	0.16343168
