# Supplementary material for: Which Genetics Variants in DNase-Seq Footprints Are More Likely to Alter Binding?
Source: PLoS Genet. 2016 Feb 22;12(2):e1005875. doi: 10.1371/journal.pgen.1005875 (PMC4764260; doi:10.1371/journal.pgen.1005875)
Supplement: S2 File — (GZ) [file pgen.1005875.s003.tar.gz › recalibratedMotifs/PBM0121.pwm]

#PBM0121	/EMBO10/Erg
#p.cut	PBM0121	OpenChromDnaseUrotsa	0.01	0.05	0.1	0.25	0.5	0.75	0.9	0.95	0.99	
#p.Tcut2	PBM0121	OpenChromDnaseUrotsa	8.51	10.17	10.91	12.01	13.11	14.21	15.31	16.05	17.7	
#p.Tcut2b	PBM0121	OpenChromDnaseUrotsa	10.35	12	12.74	13.84	14.94	16.04	17.14	17.88	19.54	
A	C	G	T
0.17042048	0.32028556	0.28389672	0.22539724
0.20722875	0.55820144	0.12785118	0.10671863
0.82662675	0.00413625	0.16606683	0.00317017
0.00201815	0.80470971	0.0052882	0.18798395
0.00929568	0.00613984	0.00105981	0.98350467
0.00105981	0.00308448	0.00105981	0.99479589
0.00105981	0.99578468	1e-06	0.00315451
0.00515363	0.97309806	0.00197877	0.01976955
0.01320242	0.00522193	0.8848765	0.09669916
0.00524126	0.00721049	0.9833833	0.00416495
0.13036169	0.15184484	0.01365167	0.7041418
0.19604328	0.24626462	0.26513103	0.29256108
0.11448372	0.18936992	0.32144729	0.37469907
0.05551281	0.57315652	0.19759202	0.17373866
0.17042048	0.32028556	0.28389672	0.22539724
