# Supplementary material for: Which Genetics Variants in DNase-Seq Footprints Are More Likely to Alter Binding?
Source: PLoS Genet. 2016 Feb 22;12(2):e1005875. doi: 10.1371/journal.pgen.1005875 (PMC4764260; doi:10.1371/journal.pgen.1005875)
Supplement: S2 File — (GZ) [file pgen.1005875.s003.tar.gz › recalibratedMotifs/PBM0123.pwm]

#PBM0123	/EMBO10/Elf3
#p.cut	PBM0123	EpiUwRmapDNaseMobilized.CD3.Primary.Cells.SRX089240	0.01	0.05	0.1	0.25	0.5	0.75	0.9	0.95	0.99	
#p.Tcut2	PBM0123	EpiUwRmapDNaseMobilized.CD3.Primary.Cells.SRX089240	15.14	16.79	17.53	18.63	19.73	20.83	21.93	22.67	24.33	
#p.Tcut2b	PBM0123	EpiUwRmapDNaseMobilized.CD3.Primary.Cells.SRX089240	12.36	14.01	14.76	15.86	16.96	18.06	19.16	19.9	21.55	
A	C	G	T
0.2103831	0.25578231	0.20458289	0.3292517
0.21557627	0.38159452	0.05364669	0.34918252
0.0654113	0.31862311	0.05341568	0.56254991
0.11738608	0.28552035	0.2666682	0.33042536
0.21712028	0.0863783	1e-06	0.69650042
0.93031642	1e-06	0.0615613	0.00812127
0.00412704	0.65497869	0.00379005	0.33710422
1e-06	0.00825377	1e-06	0.99174423
1e-06	0.00389346	1e-06	0.99610454
1e-06	0.99586936	1e-06	0.00412864
0.0038931	0.95935278	1e-06	0.03675312
0.00825628	0.00386598	0.40610672	0.58177102
0.00821534	0.08629258	0.8892256	0.01626647
0.08572812	0.27794916	0.23678753	0.39953519
0.06098782	0.02867016	0.00412793	0.9062141
0.02459055	0.01238392	0.04540502	0.91762051
0.22323599	0.17987675	0.3644928	0.23239446
0.2103831	0.25578231	0.20458289	0.3292517
