# Supplementary material for: Which Genetics Variants in DNase-Seq Footprints Are More Likely to Alter Binding?
Source: PLoS Genet. 2016 Feb 22;12(2):e1005875. doi: 10.1371/journal.pgen.1005875 (PMC4764260; doi:10.1371/journal.pgen.1005875)
Supplement: S2 File — (GZ) [file pgen.1005875.s003.tar.gz › recalibratedMotifs/PBM0124.pwm]

#PBM0124	/EMBO10/Elf4
#p.cut	PBM0124	OpenChromDnaseHelas3	0.01	0.05	0.1	0.25	0.5	0.75	0.9	0.95	0.99	
#p.Tcut2	PBM0124	OpenChromDnaseHelas3	9.99	11.64	12.39	13.48	14.58	15.68	16.78	17.53	19.18	
#p.Tcut2b	PBM0124	OpenChromDnaseHelas3	11.58	13.23	13.98	15.08	16.18	17.27	18.37	19.12	20.77	
A	C	G	T
0.18636646	0.2976087	0.27409938	0.24192547
0.33429863	0.20239593	0.21401388	0.24929156
0.03303643	0.33778869	0.43611745	0.19305743
0.09715032	0.28208542	0.32156111	0.29920315
0.24666092	0.40910153	0.0922119	0.25202565
0.92023431	0.0069431	0.06945742	0.00336516
0.00340721	0.93563116	0.00862931	0.05233232
1e-06	0.00687639	0.00175504	0.99136758
1e-06	0.00515787	1e-06	0.99484013
0.00346067	0.99138127	1e-06	0.00515706
1e-06	0.97436757	0.00347955	0.02215188
0.01378179	0.01192473	0.76381437	0.21047911
0.00505777	0.02443885	0.96874835	0.00175503
0.07296209	0.0524184	0.53400779	0.34061172
0.34894363	0.04007653	0.07854502	0.53243482
0.13785062	0.08370609	0.22993261	0.54851068
0.07803932	0.44786049	0.11375813	0.36034206
0.18636646	0.2976087	0.27409938	0.24192547
