# Supplementary material for: Which Genetics Variants in DNase-Seq Footprints Are More Likely to Alter Binding?
Source: PLoS Genet. 2016 Feb 22;12(2):e1005875. doi: 10.1371/journal.pgen.1005875 (PMC4764260; doi:10.1371/journal.pgen.1005875)
Supplement: S2 File — (GZ) [file pgen.1005875.s003.tar.gz › recalibratedMotifs/PBM0125.pwm]

#PBM0125	/EMBO10/Elf5
#p.cut	PBM0125	EpiUwRmapDNaseCD34.Primary.Cells.SRX062365	0.01	0.05	0.1	0.25	0.5	0.75	0.9	0.95	0.99	
#p.Tcut2	PBM0125	EpiUwRmapDNaseCD34.Primary.Cells.SRX062365	15.12	16.77	17.52	18.61	19.71	20.81	21.91	22.66	24.31	
#p.Tcut2b	PBM0125	EpiUwRmapDNaseCD34.Primary.Cells.SRX062365	11.81	13.46	14.2	15.3	16.4	17.5	18.6	19.34	21	
A	C	G	T
0.33871992	0.15562133	0.25876029	0.24689846
0.81514171	0.00427054	0.01897072	0.16161703
0.99022591	0.0006193	0.00668027	0.00247453
0.52181074	0.10471901	0.10769044	0.26577981
0.02074668	0.21484816	0.76135458	0.00305058
0.92469519	0.06137135	0.0121378	0.00179567
0.01035682	0.00114836	0.98790094	0.00059388
0.00299301	0.0006193	0.99638669	1e-06
0.999997	1e-06	1e-06	1e-06
0.9975642	0.00061938	0.00181541	1e-06
0.00486258	0.00304066	0.99147738	0.00061938
0.00061938	0.01717749	0.00246637	0.97973676
0.27679014	0.0098754	0.02443625	0.68889821
0.46877751	0.04711908	0.39124593	0.09285748
0.33871992	0.15562133	0.25876029	0.24689846
