# Supplementary material for: Which Genetics Variants in DNase-Seq Footprints Are More Likely to Alter Binding?
Source: PLoS Genet. 2016 Feb 22;12(2):e1005875. doi: 10.1371/journal.pgen.1005875 (PMC4764260; doi:10.1371/journal.pgen.1005875)
Supplement: S2 File — (GZ) [file pgen.1005875.s003.tar.gz › recalibratedMotifs/PBM0126.pwm]

#PBM0126	/EMBO10/Gm5454
#p.cut	PBM0126	OpenChromDnaseGm12891	0.01	0.05	0.1	0.25	0.5	0.75	0.9	0.95	0.99	
#p.Tcut2	PBM0126	OpenChromDnaseGm12891	7.02	8.68	9.42	10.52	11.62	12.72	13.82	14.56	16.22	
#p.Tcut2b	PBM0126	OpenChromDnaseGm12891	9.48	11.13	11.88	12.98	14.08	15.17	16.27	17.02	18.67	
A	C	G	T
0.17366906	0.34216455	0.28356559	0.2006008
0.2853685	0.47307505	0.13294716	0.10860928
0.85965704	0.00472108	0.13447274	0.00114914
1e-06	0.95823831	0.00354079	0.0382199
0.05645503	0.0023611	0.00232919	0.93885468
0.00227984	0.00451839	0.00468929	0.98851248
1e-06	0.99777383	0.0011552	0.00106996
1e-06	0.97367707	0.00459747	0.02172446
0.00808093	0.00459046	0.96653668	0.02079192
0.00589157	0.00692247	0.98372108	0.00346488
0.16999717	0.28813634	0.01991236	0.52195412
0.19710838	0.31935865	0.25092794	0.23260503
0.17030408	0.33652991	0.31409888	0.17906712
0.10123914	0.55687535	0.18939145	0.15249406
0.17366906	0.34216455	0.28356559	0.2006008
