# Supplementary material for: Which Genetics Variants in DNase-Seq Footprints Are More Likely to Alter Binding?
Source: PLoS Genet. 2016 Feb 22;12(2):e1005875. doi: 10.1371/journal.pgen.1005875 (PMC4764260; doi:10.1371/journal.pgen.1005875)
Supplement: S2 File — (GZ) [file pgen.1005875.s003.tar.gz › recalibratedMotifs/PBM0127.pwm]

#PBM0127	/EMBO10/Gm4881
#p.cut	PBM0127	EpiUwRmapDNaseCD4.Primary.Cells.SRX204404	0.01	0.05	0.1	0.25	0.5	0.75	0.9	0.95	0.99	
#p.Tcut2	PBM0127	EpiUwRmapDNaseCD4.Primary.Cells.SRX204404	7.42	9.07	9.82	10.92	12.02	13.11	14.21	14.96	16.61	
#p.Tcut2b	PBM0127	EpiUwRmapDNaseCD4.Primary.Cells.SRX204404	9.53	11.18	11.93	13.03	14.13	15.23	16.33	17.07	18.72	
A	C	G	T
0.17222906	0.28836207	0.30424877	0.2351601
0.7495545	0.00336006	0.24010662	0.00697881
0.00693797	0.70910441	0.00348991	0.28046771
0.0104203	1e-06	1e-06	0.9895777
1e-06	1e-06	0.00343971	0.99655829
1e-06	0.99680576	1e-06	0.00319224
0.01015535	0.96599019	0.00348991	0.02036456
0.02344332	0.00348991	0.9421121	0.03095467
1e-06	0.00697881	0.98981	0.00321019
0.07219995	0.08304275	0.02078899	0.82396831
0.22035004	0.18349634	0.23080271	0.36535092
0.16258648	0.16542072	0.4893916	0.1826012
0.17222906	0.28836207	0.30424877	0.2351601
