# Supplementary material for: Which Genetics Variants in DNase-Seq Footprints Are More Likely to Alter Binding?
Source: PLoS Genet. 2016 Feb 22;12(2):e1005875. doi: 10.1371/journal.pgen.1005875 (PMC4764260; doi:10.1371/journal.pgen.1005875)
Supplement: S2 File — (GZ) [file pgen.1005875.s003.tar.gz › recalibratedMotifs/PBM0128.pwm]

#PBM0128	/EMBO10/Elk3_RC
#p.cut	PBM0128	OpenChromDnaseHsmmemb	0.01	0.05	0.1	0.25	0.5	0.75	0.9	0.95	0.99	
#p.Tcut2	PBM0128	OpenChromDnaseHsmmemb	10.9	12.55	13.29	14.39	15.49	16.59	17.69	18.44	20.09	
#p.Tcut2b	PBM0128	OpenChromDnaseHsmmemb	11.46	13.11	13.86	14.96	16.05	17.15	18.25	19	20.65	
A	C	G	T
0.1578001	0.32680225	0.30171131	0.21368634
0.11694983	0.15757339	0.3776927	0.34778409
0.07509255	0.29532073	0.4084637	0.22112303
0.16292756	0.56062193	0.07189825	0.20455226
0.65778548	0.01270572	0.32602745	0.00348135
0.00344068	0.91674921	0.0554982	0.02431191
0.00343046	0.00232593	0.00348839	0.99075522
0.00232594	0.00581131	0.00232594	0.98953682
0.00116347	0.99076245	0.00226334	0.00581075
0.00457898	0.9724434	1e-06	0.02297661
0.01017592	0.00571461	0.90819753	0.07591193
0.00688954	0.00929987	0.97691973	0.00689087
0.03583928	0.28163305	0.02316506	0.65936262
0.1578001	0.32680225	0.30171131	0.21368634
