# Supplementary material for: Which Genetics Variants in DNase-Seq Footprints Are More Likely to Alter Binding?
Source: PLoS Genet. 2016 Feb 22;12(2):e1005875. doi: 10.1371/journal.pgen.1005875 (PMC4764260; doi:10.1371/journal.pgen.1005875)
Supplement: S2 File — (GZ) [file pgen.1005875.s003.tar.gz › recalibratedMotifs/PBM0129.pwm]

#PBM0129	/EMBO10/Elk1
#p.cut	PBM0129	OpenChromDnaseHelas3	0.01	0.05	0.1	0.25	0.5	0.75	0.9	0.95	0.99	
#p.Tcut2	PBM0129	OpenChromDnaseHelas3	11.74	13.39	14.14	15.23	16.33	17.43	18.53	19.28	20.93	
#p.Tcut2b	PBM0129	OpenChromDnaseHelas3	12.08	13.73	14.48	15.58	16.68	17.77	18.87	19.62	21.27	
A	C	G	T
0.21193546	0.29819864	0.32734447	0.16252143
0.32521861	0.36431428	0.23426839	0.07619872
0.12174	0.3679128	0.45565383	0.05469337
0.28092116	0.26663325	0.20382654	0.24861905
0.16073182	0.25321546	0.34671143	0.23934129
0.72813584	0.00940137	0.19153112	0.07093167
0.0053485	0.9825694	0.00805237	0.00402973
0.05304767	0.92303612	0.00536197	0.01855424
0.02521007	1e-06	0.96948387	0.00530505
0.00133539	0.0013439	0.9959768	0.00134391
0.98792966	0.00134391	0.00402844	0.00669799
0.99332221	0.00402973	1e-06	0.00264706
0.024118	0.08801586	0.88656763	0.00129851
0.00805844	0.26081649	0.00536734	0.72575774
0.18065979	0.11804685	0.48634821	0.21494515
0.1862496	0.31036726	0.38680513	0.11657801
0.31153119	0.43816333	0.13517177	0.11513372
0.21193546	0.29819864	0.32734447	0.16252143
