# Supplementary material for: Which Genetics Variants in DNase-Seq Footprints Are More Likely to Alter Binding?
Source: PLoS Genet. 2016 Feb 22;12(2):e1005875. doi: 10.1371/journal.pgen.1005875 (PMC4764260; doi:10.1371/journal.pgen.1005875)
Supplement: S2 File — (GZ) [file pgen.1005875.s003.tar.gz › recalibratedMotifs/PBM0130.pwm]

#PBM0130	/EMBO10/Elk3
#p.cut	PBM0130	UwDnaseK562Znff41b2	0.01	0.05	0.1	0.25	0.5	0.75	0.9	0.95	0.99	
#p.Tcut2	PBM0130	UwDnaseK562Znff41b2	8.67	10.33	11.07	12.17	13.27	14.37	15.47	16.21	17.87	
#p.Tcut2b	PBM0130	UwDnaseK562Znff41b2	10.1	11.75	12.5	13.6	14.7	15.8	16.89	17.64	19.29	
A	C	G	T
0.22360055	0.29336966	0.31653043	0.16649935
0.69169511	0.02720203	0.25257755	0.02852531
0.00684894	0.97671253	0.00823741	0.00820112
0.08026892	0.90622713	0.00274553	0.01075841
0.02142125	0.00137396	0.97308584	0.00411895
0.00411986	1e-06	0.99189639	0.00398275
0.99725201	1e-06	0.00274599	1e-06
0.99463344	0.00399586	1e-06	0.0013697
0.02867211	0.03537906	0.93045998	0.00548884
0.00137397	0.30859341	0.01746485	0.67256777
0.21947564	0.08963908	0.5185506	0.17233469
0.25491555	0.3867386	0.28212532	0.07622052
0.35902072	0.34681731	0.16999928	0.1241627
0.22360055	0.29336966	0.31653043	0.16649935
