# Supplementary material for: Which Genetics Variants in DNase-Seq Footprints Are More Likely to Alter Binding?
Source: PLoS Genet. 2016 Feb 22;12(2):e1005875. doi: 10.1371/journal.pgen.1005875 (PMC4764260; doi:10.1371/journal.pgen.1005875)
Supplement: S2 File — (GZ) [file pgen.1005875.s003.tar.gz › recalibratedMotifs/PBM0131.pwm]

#PBM0131	/EMBO10/Elk4
#p.cut	PBM0131	OpenChromDnaseHelas3	0.01	0.05	0.1	0.25	0.5	0.75	0.9	0.95	0.99	
#p.Tcut2	PBM0131	OpenChromDnaseHelas3	12.06	13.71	14.46	15.56	16.65	17.75	18.85	19.6	21.25	
#p.Tcut2b	PBM0131	OpenChromDnaseHelas3	11.87	13.52	14.27	15.37	16.46	17.56	18.66	19.41	21.06	
A	C	G	T
0.16130649	0.32675838	0.31024508	0.20169005
0.24723208	0.41963493	0.26165481	0.07147818
0.09554631	0.24335664	0.36050596	0.30059109
0.06112359	0.27804133	0.48091097	0.17992411
0.23452026	0.3858728	0.19241772	0.18718922
0.6245016	0.00254884	0.36783054	0.00511901
1e-06	0.80413292	0.00383981	0.19202627
0.00879014	0.00509524	0.00121354	0.98490108
0.00255622	0.0076646	1e-06	0.98977818
0.00243972	0.99140889	0.00371279	0.00243859
0.0012811	0.97455389	0.00507867	0.01908634
0.01771247	0.00627968	0.95831581	0.01769204
0.00512091	0.00884023	0.9797372	0.00630165
0.10546032	0.35719851	0.03697486	0.50036631
0.30156607	0.18018422	0.29905113	0.21919858
0.20550023	0.10586464	0.51514203	0.1734931
0.09805797	0.64968287	0.11087961	0.14137955
0.16130649	0.32675838	0.31024508	0.20169005
