# Supplementary material for: Which Genetics Variants in DNase-Seq Footprints Are More Likely to Alter Binding?
Source: PLoS Genet. 2016 Feb 22;12(2):e1005875. doi: 10.1371/journal.pgen.1005875 (PMC4764260; doi:10.1371/journal.pgen.1005875)
Supplement: S2 File — (GZ) [file pgen.1005875.s003.tar.gz › recalibratedMotifs/PBM0132.pwm]

#PBM0132	/EMBO10/Etv4_RC
#p.cut	PBM0132	OpenChromDnaseUrotsa	0.01	0.05	0.1	0.25	0.5	0.75	0.9	0.95	0.99	
#p.Tcut2	PBM0132	OpenChromDnaseUrotsa	7.8	9.45	10.2	11.3	12.4	13.5	14.59	15.34	16.99	
#p.Tcut2b	PBM0132	OpenChromDnaseUrotsa	9.68	11.33	12.08	13.18	14.28	15.38	16.47	17.22	18.87	
A	C	G	T
0.20237615	0.3121884	0.31619815	0.1692373
0.14475344	0.52807512	0.17668948	0.15048195
0.50425423	0.02784883	0.28261972	0.18527721
0.0068691	0.98031535	0.00812292	0.00469263
0.04352675	0.93569001	0.00347811	0.01730513
0.01608928	0.00337012	0.972539	0.0080016
0.00461047	0.00458136	0.98856527	0.0022429
0.99303555	1e-06	0.00696245	1e-06
0.90886641	0.00234461	0.00235499	0.08643399
0.1298021	0.01268554	0.85405574	0.00345662
0.00339264	0.162653	0.00458042	0.82937395
0.1133447	0.14828836	0.47601638	0.26235056
0.17382096	0.4215922	0.33004811	0.07453873
0.36708303	0.38737776	0.16374572	0.08179349
0.07347078	0.38111525	0.40556865	0.13984532
0.20237615	0.3121884	0.31619815	0.1692373
