# Supplementary material for: Which Genetics Variants in DNase-Seq Footprints Are More Likely to Alter Binding?
Source: PLoS Genet. 2016 Feb 22;12(2):e1005875. doi: 10.1371/journal.pgen.1005875 (PMC4764260; doi:10.1371/journal.pgen.1005875)
Supplement: S2 File — (GZ) [file pgen.1005875.s003.tar.gz › recalibratedMotifs/PBM0133.pwm]

#PBM0133	/EMBO10/Spic_RC
#p.cut	PBM0133	EpiUwRmapDNaseCD34.Primary.Cells.SRX026920	0.01	0.05	0.1	0.25	0.5	0.75	0.9	0.95	0.99	
#p.Tcut2	PBM0133	EpiUwRmapDNaseCD34.Primary.Cells.SRX026920	14.48	16.14	16.88	17.98	19.08	20.18	21.28	22.02	23.67	
#p.Tcut2b	PBM0133	EpiUwRmapDNaseCD34.Primary.Cells.SRX026920	10.51	12.16	12.91	14.01	15.1	16.2	17.3	18.05	19.7	
A	C	G	T
0.22769195	0.2760542	0.14804145	0.3482124
0.37242465	0.30044503	0.00830174	0.31882858
0.97937689	0.00506634	0.01502433	0.00053244
0.00055787	0.9922505	0.0043991	0.00279253
0.00056527	1e-06	1e-06	0.99943273
0.00052859	1e-06	0.00054725	0.99892315
0.00052293	0.99834908	1e-06	0.00112699
1e-06	0.98716234	1e-06	0.01283566
0.00054735	0.28381681	0.04830966	0.66732618
0.00056767	0.97426695	0.00896451	0.01620088
0.20218607	0.00878393	0.00113369	0.78789631
0.00113437	0.00169828	0.00056768	0.99659967
0.01219329	0.00993936	0.00056768	0.97729967
0.04693261	0.36378157	0.06259833	0.5266875
0.22769195	0.2760542	0.14804145	0.3482124
