# Supplementary material for: Which Genetics Variants in DNase-Seq Footprints Are More Likely to Alter Binding?
Source: PLoS Genet. 2016 Feb 22;12(2):e1005875. doi: 10.1371/journal.pgen.1005875 (PMC4764260; doi:10.1371/journal.pgen.1005875)
Supplement: S2 File — (GZ) [file pgen.1005875.s003.tar.gz › recalibratedMotifs/PBM0134.pwm]

#PBM0134	/EMBO10/Spic
#p.cut	PBM0134	EpiUwRmapDNaseCD34.Primary.Cells.SRX015228	0.01	0.05	0.1	0.25	0.5	0.75	0.9	0.95	0.99	
#p.Tcut2	PBM0134	EpiUwRmapDNaseCD34.Primary.Cells.SRX015228	15.18	16.83	17.57	18.67	19.77	20.87	21.97	22.72	24.37	
#p.Tcut2b	PBM0134	EpiUwRmapDNaseCD34.Primary.Cells.SRX015228	10.98	12.63	13.38	14.48	15.58	16.68	17.77	18.52	20.17	
A	C	G	T
0.34499473	0.15141277	0.28058621	0.2230063
0.50635205	0.06529332	0.37873279	0.04962184
0.97452522	0.00154237	0.01074488	0.01318752
0.99225111	1e-06	0.00307405	0.00467384
0.81984274	0.00156082	0.00622151	0.17237493
0.01755911	0.00619685	0.97546227	0.00078177
0.65497722	0.06237212	0.28264966	1e-06
0.01453328	1e-06	0.98546472	1e-06
0.0007709	1e-06	0.99852109	0.00070702
0.99850909	0.00070819	1e-06	0.00078172
0.99921623	0.00078177	1e-06	1e-06
0.00156254	0.00387318	0.99456328	1e-06
1e-06	0.01388658	0.00459662	0.9815158
0.31168178	0.00682022	0.30472926	0.37676874
0.34499473	0.15141277	0.28058621	0.2230063
