# Supplementary material for: Which Genetics Variants in DNase-Seq Footprints Are More Likely to Alter Binding?
Source: PLoS Genet. 2016 Feb 22;12(2):e1005875. doi: 10.1371/journal.pgen.1005875 (PMC4764260; doi:10.1371/journal.pgen.1005875)
Supplement: S2 File — (GZ) [file pgen.1005875.s003.tar.gz › recalibratedMotifs/PBM0135.pwm]

#PBM0135	/EMBO10/Gm5454_RC
#p.cut	PBM0135	OpenChromDnaseGm12891	0.01	0.05	0.1	0.25	0.5	0.75	0.9	0.95	0.99	
#p.Tcut2	PBM0135	OpenChromDnaseGm12891	6.93	8.58	9.33	10.43	11.53	12.63	13.72	14.47	16.12	
#p.Tcut2b	PBM0135	OpenChromDnaseGm12891	9.45	11.1	11.84	12.94	14.04	15.14	16.24	16.98	18.64	
A	C	G	T
0.20133854	0.28658115	0.33412158	0.17795873
0.53328859	0.01596691	0.26829786	0.18244663
0.00491551	0.98157124	0.00731394	0.00619931
0.01360737	0.9707191	0.00482219	0.01085134
0.02416838	0.00363766	0.97107595	0.00111801
0.00124076	0.00122717	0.99753107	1e-06
0.98537691	0.00493622	0.00602896	0.00365791
0.92964959	0.00245671	0.00372027	0.06417343
0.03414426	0.00857183	0.95728291	1e-06
0.00245671	0.11034432	0.00484258	0.88235639
0.09953108	0.11782134	0.48203367	0.30061391
0.1845281	0.23315707	0.43450725	0.14780758
0.20595804	0.37870763	0.2057758	0.20955853
0.10223223	0.21257505	0.5035499	0.18164282
0.20133854	0.28658115	0.33412158	0.17795873
