# Supplementary material for: Which Genetics Variants in DNase-Seq Footprints Are More Likely to Alter Binding?
Source: PLoS Genet. 2016 Feb 22;12(2):e1005875. doi: 10.1371/journal.pgen.1005875 (PMC4764260; doi:10.1371/journal.pgen.1005875)
Supplement: S2 File — (GZ) [file pgen.1005875.s003.tar.gz › recalibratedMotifs/PBM0136.pwm]

#PBM0136	/EMBO10/Sfpi1
#p.cut	PBM0136	EpiUwRmapDNaseFetal.Muscle.Leg.SRX121279	0.01	0.05	0.1	0.25	0.5	0.75	0.9	0.95	0.99	
#p.Tcut2	PBM0136	EpiUwRmapDNaseFetal.Muscle.Leg.SRX121279	14.24	15.89	16.64	17.74	18.83	19.93	21.03	21.78	23.43	
#p.Tcut2b	PBM0136	EpiUwRmapDNaseFetal.Muscle.Leg.SRX121279	11.63	13.28	14.03	15.13	16.23	17.33	18.43	19.17	20.82	
A	C	G	T
0.29363682	0.17404427	0.30816147	0.22415744
0.04506819	0.17211955	0.35034838	0.43246388
0.23889021	0.03115915	0.61073442	0.11921621
0.90438459	0.01076663	0.04564856	0.03920021
0.29237702	0.01757919	0.24847498	0.44156881
0.01043539	0.00359427	0.97891488	0.00705546
0.53513979	0.15638416	0.29794312	0.01053293
0.01034815	1e-06	0.98964985	1e-06
0.00709144	0.00340877	0.98949879	1e-06
0.99640373	1e-06	0.00359427	1e-06
0.99328156	0.00341017	1e-06	0.00330727
0.01776918	0.05543712	0.9267927	1e-06
1e-06	0.01776276	0.00715289	0.97508334
0.2199514	0.01784023	0.48106287	0.2811455
0.79917615	0.08850951	0.06989016	0.04242418
0.5840054	0.14847735	0.13747904	0.13003822
0.24547574	0.05612168	0.39228798	0.3061146
0.29363682	0.17404427	0.30816147	0.22415744
