# Supplementary material for: Which Genetics Variants in DNase-Seq Footprints Are More Likely to Alter Binding?
Source: PLoS Genet. 2016 Feb 22;12(2):e1005875. doi: 10.1371/journal.pgen.1005875 (PMC4764260; doi:10.1371/journal.pgen.1005875)
Supplement: S2 File — (GZ) [file pgen.1005875.s003.tar.gz › recalibratedMotifs/PBM0137.pwm]

#PBM0137	/EMBO10/Elf3_RC
#p.cut	PBM0137	OpenChromDnaseMcf7Hypoxlaccon	0.01	0.05	0.1	0.25	0.5	0.75	0.9	0.95	0.99
#p.Tcut2	PBM0137	OpenChromDnaseMcf7Hypoxlaccon	13	14.65	15.4	16.49	17.59	18.69	19.79	20.54	22.19
#p.Tcut2b	PBM0137	OpenChromDnaseMcf7Hypoxlaccon	11.54	13.19	13.94	15.04	16.13	17.23	18.33	19.08	20.73
A	C	G	T
0.30099879	0.21882567	0.28223366	0.19794189
0.16036267	0.16961536	0.34035265	0.32966931
0.26389172	0.22814817	0.30644852	0.20151159
0.26391895	0.28785485	0.22850269	0.2197235
0.31329364	0.22184822	0.30674284	0.1581153
0.23586193	0.22013531	0.32474369	0.21925907
0.23490936	0.27319225	0.27288365	0.21901474
0.16937777	0.33943965	0.29655103	0.19463155
0.30263955	0.23727255	0.2056175	0.2544704
0.2778938	0.30630554	0.28970597	0.12609469
0.20341317	0.32259883	0.31290101	0.16108699
0.21898778	0.28840154	0.36436764	0.12824304
0.25295543	0.24675845	0.27338657	0.22689956
0.25223673	0.28025495	0.30535617	0.16215215
0.20944542	0.2902948	0.2798944	0.22036538
0.27858238	0.1703578	0.24733775	0.30372207
0.27029789	0.14510255	0.34606677	0.23853279
0.2788078	0.1702093	0.34024921	0.21073369
0.29672932	0.22016966	0.33930724	0.14379379
0.82086958	0.04304585	0.02551295	0.11057162
0.92270683	1e-06	0.02566948	0.05162269
0.26253516	0.36664943	0.25267338	0.11814203
0.00853342	0.8746571	0.10826329	0.00854618
0.50382465	0.47049951	0.01705299	0.00862285
0.02473127	1e-06	0.97526673	1e-06
0.0078729	1e-06	0.9921251	1e-06
0.99193328	1e-06	0.00806472	1e-06
0.98388113	1e-06	0.01611687	1e-06
0.27195196	1e-06	0.72023687	0.00781017
0.00806472	0.03419759	1e-06	0.95773669
0.62623967	0.01592196	0.08621938	0.27161899
0.31152797	0.25629359	0.30554381	0.12663463
0.59321949	0.05126663	0.32102548	0.0344884
0.37150439	0.07647798	0.34914334	0.20287429
0.14492842	0.24485447	0.29749239	0.31272473
0.23637323	0.23018391	0.30399466	0.2294482
0.26446866	0.21169122	0.24253183	0.2813083
0.21904956	0.202801	0.36550088	0.21264856
0.2946976	0.27951839	0.23162627	0.19415774
0.28151454	0.2022487	0.26215065	0.25408611
0.24583786	0.27224942	0.27167235	0.21024037
0.26108196	0.27313876	0.22900586	0.23677342
0.28003088	0.22214734	0.28918453	0.20863724
0.30202528	0.24616174	0.30797706	0.14383592
0.31977734	0.23782895	0.239044	0.2033497
0.26390425	0.23706301	0.30419386	0.19483888
0.21064604	0.33146329	0.27393263	0.18395805
0.25415029	0.27363532	0.24396223	0.22825216
0.23889046	0.27901744	0.26218521	0.21990689
0.20305353	0.27851142	0.23752606	0.28090899
0.26212245	0.18469483	0.29840992	0.25477281
0.26156125	0.16869184	0.30656425	0.26318266
0.13499261	0.35383183	0.2901303	0.22104526
0.30099879	0.21882567	0.28223366	0.19794189
