# Supplementary material for: Which Genetics Variants in DNase-Seq Footprints Are More Likely to Alter Binding?
Source: PLoS Genet. 2016 Feb 22;12(2):e1005875. doi: 10.1371/journal.pgen.1005875 (PMC4764260; doi:10.1371/journal.pgen.1005875)
Supplement: S2 File — (GZ) [file pgen.1005875.s003.tar.gz › recalibratedMotifs/PBM0139.pwm]

#PBM0139	/Cell09/HLH-2_HLH-8_RC
#p.cut	PBM0139	UwDnaseCaco2	0.01	0.05	0.1	0.25	0.5	0.75	0.9	0.95	0.99	
#p.Tcut2	PBM0139	UwDnaseCaco2	14.17	15.82	16.57	17.67	18.76	19.86	20.96	21.71	23.36	
#p.Tcut2b	PBM0139	UwDnaseCaco2	12.55	14.2	14.95	16.05	17.15	18.25	19.35	20.09	21.74	
A	C	G	T
0.2553041	0.20862801	0.23762376	0.29844413
0.37470397	0.09975268	0.17937747	0.34616588
0.16767469	0.09797823	0.48721851	0.24712856
0.56487677	0.14775961	0.09984349	0.18752013
0.39836817	0.22715493	0.17782624	0.19665066
0.59473687	0.01016552	0.26562799	0.12946962
0.05043798	0.92082186	0.00943961	0.01930055
1e-06	0.97970151	0.01016552	0.01013197
0.99025242	1e-06	0.00974558	1e-06
1e-06	1e-06	0.82398252	0.17601548
0.9697406	1e-06	0.0302574	1e-06
1e-06	0.02999857	0.00916498	0.96083545
1e-06	0.01016552	0.98983248	1e-06
1e-06	0.0101508	0.03049115	0.95935705
1e-06	1e-06	0.09994344	0.90005456
0.05008985	0.01016552	0.20700933	0.7327353
0.32547069	0.24691358	0.30841334	0.11920239
0.17607495	0.26708331	0.12868958	0.42815216
0.2553041	0.20862801	0.23762376	0.29844413
