# Supplementary material for: Which Genetics Variants in DNase-Seq Footprints Are More Likely to Alter Binding?
Source: PLoS Genet. 2016 Feb 22;12(2):e1005875. doi: 10.1371/journal.pgen.1005875 (PMC4764260; doi:10.1371/journal.pgen.1005875)
Supplement: S2 File — (GZ) [file pgen.1005875.s003.tar.gz › recalibratedMotifs/PBM0066.pwm]

#PBM0066	/GR09/Sut2
#p.cut	PBM0066	EpiUwRmapDNaseMobilized.CD3.Primary.Cells.SRX089240	0.01	0.05	0.1	0.25	0.5	0.75	0.9	0.95	0.99	
#p.Tcut2	PBM0066	EpiUwRmapDNaseMobilized.CD3.Primary.Cells.SRX089240	10.49	12.14	12.89	13.99	15.08	16.18	17.28	18.03	19.68	
#p.Tcut2b	PBM0066	EpiUwRmapDNaseMobilized.CD3.Primary.Cells.SRX089240	9.72	11.37	12.12	13.22	14.32	15.42	16.51	17.26	18.91	
A	C	G	T
0.28559871	0.25355987	0.22564725	0.23519417
0.37843187	0.1889246	0.06828801	0.36435552
0.27645346	0.18002016	0.2426271	0.30089927
0.28368774	0.23709906	0.28626626	0.19294694
0.3839283	0.22310537	0.1125695	0.28039683
0.27178645	0.19824785	0.24346615	0.28649955
0.55415212	0.07707297	0.29181865	0.07695626
0.96106713	0.00483254	0.02427029	0.00983003
0.95144097	1e-06	0.04364242	0.00491561
0.00491561	0.77785085	0.21231794	0.00491561
0.00491561	0.02410201	0.01916678	0.9518156
1e-06	0.99064888	1e-06	0.00934912
0.03918002	0.85899764	0.01961147	0.08221088
0.083205	0.00491561	0.90696905	0.00491035
0.77660785	0.00486765	0.2185235	1e-06
0.46027939	0.07237989	0.38478163	0.08255909
0.28559871	0.25355987	0.22564725	0.23519417
