# Supplementary material for: Which Genetics Variants in DNase-Seq Footprints Are More Likely to Alter Binding?
Source: PLoS Genet. 2016 Feb 22;12(2):e1005875. doi: 10.1371/journal.pgen.1005875 (PMC4764260; doi:10.1371/journal.pgen.1005875)
Supplement: S2 File — (GZ) [file pgen.1005875.s003.tar.gz › recalibratedMotifs/PBM0067.pwm]

#PBM0067	/GR09/Ndt80
#p.cut	PBM0067	UwDnaseTh1	0.01	0.05	0.1	0.25	0.5	0.75	0.9	0.95	0.99	
#p.Tcut2	PBM0067	UwDnaseTh1	15.69	17.34	18.09	19.19	20.29	21.39	22.48	23.23	24.88	
#p.Tcut2b	PBM0067	UwDnaseTh1	13.23	14.88	15.63	16.72	17.82	18.92	20.02	20.77	22.42	
A	C	G	T
0.33453507	0.26379158	0.19529284	0.20638052
0.28304049	0.24921559	0.06960635	0.39813757
0.17484478	0.32630476	0.07901103	0.41983943
0.12058622	0.27212464	0.10743333	0.49985581
0.20783805	0.4724312	0.12048711	0.19924364
0.29460245	0.36327889	0.13574212	0.20637654
0.16254551	0.04591665	0.45152608	0.34001177
0.16164938	0.00815653	0.75927118	0.0709229
0.36080415	0.60189633	0.02050669	0.01679283
0.02059651	0.95013821	0.00408735	0.02517794
0.97060602	0.01259714	0.01679585	1e-06
1e-06	0.99159958	1e-06	0.00839842
0.97091646	0.01259623	0.01237614	0.00411117
0.97901886	0.00419971	0.01259606	0.00418536
0.99599964	1e-06	1e-06	0.00399836
0.80527373	0.00419971	0.19052555	1e-06
0.57674381	0.19471004	0.08713774	0.14140841
0.10763256	0.68922503	0.07924175	0.12390066
0.22492248	0.42333491	0.26122474	0.09051787
0.48131705	0.31555174	0.14893046	0.05420075
0.50944793	0.22964409	0.10736734	0.15354064
0.55692528	0.15003377	0.17700086	0.11604009
0.33453507	0.26379158	0.19529284	0.20638052
