# Supplementary material for: Which Genetics Variants in DNase-Seq Footprints Are More Likely to Alter Binding?
Source: PLoS Genet. 2016 Feb 22;12(2):e1005875. doi: 10.1371/journal.pgen.1005875 (PMC4764260; doi:10.1371/journal.pgen.1005875)
Supplement: S2 File — (GZ) [file pgen.1005875.s003.tar.gz › recalibratedMotifs/PBM0068.pwm]

#PBM0068	/GR09/Yll054c
#p.cut	PBM0068	EpiUwRmapDNaseFetal.Renal.Pelvis.SRX089275	0.01	0.05	0.1	0.25	0.5	0.75	0.9	0.95	0.99	
#p.Tcut2	PBM0068	EpiUwRmapDNaseFetal.Renal.Pelvis.SRX089275	10.3	11.95	12.69	13.79	14.89	15.99	17.09	17.84	19.49	
#p.Tcut2b	PBM0068	EpiUwRmapDNaseFetal.Renal.Pelvis.SRX089275	7.04	8.69	9.44	10.54	11.64	12.73	13.83	14.58	16.23	
A	C	G	T
0.14633327	0.33934933	0.34237413	0.17194327
0.00590709	0.10278732	0.10733044	0.78397515
0.00587108	0.968694	0.00571636	0.01971856
0.00785471	0.79497421	0.162063	0.03510808
0.01923064	0.01571756	0.96109834	0.00395346
0.0422642	0.34503423	0.05081053	0.56189103
0.10491686	0.33947763	0.36605408	0.18955142
0.1400536	0.36035132	0.30100227	0.19859281
0.14746177	0.37871019	0.32823391	0.14559413
0.14223527	0.35749405	0.3172895	0.18298117
0.16129876	0.27458046	0.36150236	0.20261842
0.15174156	0.32774896	0.33537957	0.18512991
0.17456954	0.34569719	0.28031172	0.19942155
0.14943889	0.31211062	0.3729921	0.16545839
0.03708653	0.47712423	0.30104118	0.18474806
0.00791838	0.92976176	0.0253778	0.03694205
0.02719122	0.13117617	0.82410994	0.01752267
0.00592979	0.01370973	0.97659584	0.00376464
0.70196263	0.12823822	0.15594669	0.01385246
0.14633327	0.33934933	0.34237413	0.17194327
