# Supplementary material for: Which Genetics Variants in DNase-Seq Footprints Are More Likely to Alter Binding?
Source: PLoS Genet. 2016 Feb 22;12(2):e1005875. doi: 10.1371/journal.pgen.1005875 (PMC4764260; doi:10.1371/journal.pgen.1005875)
Supplement: S2 File — (GZ) [file pgen.1005875.s003.tar.gz › recalibratedMotifs/PBM0072.pwm]

#PBM0072	/GR09/Ydr520c
#p.cut	PBM0072	EpiUwRmapDNaseMobilized.CD3.Primary.Cells.SRX089240	0.01	0.05	0.1	0.25	0.5	0.75	0.9	0.95	0.99	
#p.Tcut2	PBM0072	EpiUwRmapDNaseMobilized.CD3.Primary.Cells.SRX089240	9.99	11.64	12.39	13.49	14.59	15.69	16.79	17.53	19.18	
#p.Tcut2b	PBM0072	EpiUwRmapDNaseMobilized.CD3.Primary.Cells.SRX089240	9.18	10.83	11.58	12.68	13.78	14.88	15.98	16.72	18.37	
A	C	G	T
0.28508772	0.2208577	0.26130604	0.23274854
0.1763989	0.40307244	0.20420676	0.2163219
0.26981198	0.31471486	0.19332855	0.22214461
0.15744759	0.37445656	0.10600215	0.3620937
0.02885442	0.88372985	0.01181181	0.07560391
0.09367727	1e-06	0.88316121	0.02316052
0.01183112	0.00591801	0.98224987	1e-06
0.97093094	0.00591801	0.02315004	1e-06
0.07049483	0.00591801	0.9065429	0.01704426
0.82369648	0.01183498	0.04725505	0.11721349
0.20395726	0.01179609	0.01751798	0.76672866
0.9594516	0.00591801	0.03462939	1e-06
0.60848764	0.05804228	0.09415304	0.23931704
0.27085123	0.23936808	0.11060072	0.37917997
0.28508772	0.2208577	0.26130604	0.23274854
