# Supplementary material for: Which Genetics Variants in DNase-Seq Footprints Are More Likely to Alter Binding?
Source: PLoS Genet. 2016 Feb 22;12(2):e1005875. doi: 10.1371/journal.pgen.1005875 (PMC4764260; doi:10.1371/journal.pgen.1005875)
Supplement: S2 File — (GZ) [file pgen.1005875.s003.tar.gz › recalibratedMotifs/PBM0073.pwm]

#PBM0073	/GR09/Yer130c
#p.cut	PBM0073	UwDgfCd4naivewb11970640	0.01	0.05	0.1	0.25	0.5	0.75	0.9	0.95	0.99	
#p.Tcut2	PBM0073	UwDgfCd4naivewb11970640	16.41	18.07	18.81	19.91	21.01	22.11	23.21	23.95	25.6	
#p.Tcut2b	PBM0073	UwDgfCd4naivewb11970640	13.1	14.75	15.5	16.6	17.7	18.8	19.89	20.64	22.29	
A	C	G	T
0.3287796	0.16111111	0.27486339	0.2352459
0.26255731	0.3534038	0.1203738	0.2636651
0.3377897	0.21230175	0.19217917	0.25772938
0.33311326	0.08747881	0.38928541	0.19012252
0.3157484	0.09838797	0.20406876	0.38179487
0.41590964	0.05950215	0.38335273	0.14123548
0.88005914	0.01103556	0.06512701	0.04377829
0.88517625	0.00504435	0.03318037	0.07659903
0.96724894	1e-06	0.02749947	0.00525059
0.11544057	0.04372054	0.0055344	0.8353045
0.92297752	0.00553442	0.06042021	0.01106784
0.02203582	0.01106021	0.9613808	0.00552317
0.01079895	0.00553442	0.9781322	0.00553442
0.01106763	1e-06	0.98345929	0.00547207
0.0105245	1e-06	0.98394007	0.00553442
0.0704984	0.31211197	0.27783643	0.3395532
0.70381026	0.04410401	0.13162125	0.12046449
0.27237517	0.07661059	0.53132874	0.1196855
0.32272837	0.21899193	0.30078468	0.15749503
0.30741805	0.19177131	0.24595619	0.25485445
0.45456354	0.07193158	0.17993439	0.2935705
0.3287796	0.16111111	0.27486339	0.2352459
