# Supplementary material for: Which Genetics Variants in DNase-Seq Footprints Are More Likely to Alter Binding?
Source: PLoS Genet. 2016 Feb 22;12(2):e1005875. doi: 10.1371/journal.pgen.1005875 (PMC4764260; doi:10.1371/journal.pgen.1005875)
Supplement: S2 File — (GZ) [file pgen.1005875.s003.tar.gz › recalibratedMotifs/PBM0074.pwm]

#PBM0074	/GR09/Gcn4
#p.cut	PBM0074	EpiUwRmapDNaseMobilized.CD3.Primary.Cells.SRX089240	0.01	0.05	0.1	0.25	0.5	0.75	0.9	0.95	0.99	
#p.Tcut2	PBM0074	EpiUwRmapDNaseMobilized.CD3.Primary.Cells.SRX089240	16.16	17.81	18.55	19.65	20.75	21.85	22.95	23.7	25.35	
#p.Tcut2b	PBM0074	EpiUwRmapDNaseMobilized.CD3.Primary.Cells.SRX089240	13.49	15.14	15.89	16.99	18.08	19.18	20.28	21.03	22.68	
A	C	G	T
0.31299198	0.20415975	0.20950386	0.27334441
0.6352042	0.1454219	0.19350601	0.02586788
0.61112121	0.13251003	0.03985146	0.2165173
0.32082441	0.03062305	0.39747424	0.2510783
0.41875822	0.06598103	0.2950655	0.22019525
0.11923395	0.06051996	0.49580283	0.32444326
0.64206294	0.00894579	0.34899027	1e-06
1e-06	0.00447349	1e-06	0.99552451
0.00891306	1e-06	0.99108494	1e-06
0.99580884	1e-06	0.00418916	1e-06
1e-06	0.38205485	0.61794315	1e-06
1e-06	1e-06	1e-06	0.999997
0.00446881	0.98716742	1e-06	0.00836277
0.9910821	0.00447349	0.0044434	1e-06
0.00447349	0.33869519	1e-06	0.65683032
0.48710441	0.27413674	0.04869946	0.1900594
0.18017906	0.44050773	0.09303367	0.28627955
0.34734002	0.17740279	0.06235214	0.41290505
0.18863891	0.16714525	0.11967337	0.52454248
0.32273651	0.38429015	0.18369284	0.1092805
0.52955149	0.03041878	0.07962414	0.36040559
0.31299198	0.20415975	0.20950386	0.27334441
