# Supplementary material for: Which Genetics Variants in DNase-Seq Footprints Are More Likely to Alter Binding?
Source: PLoS Genet. 2016 Feb 22;12(2):e1005875. doi: 10.1371/journal.pgen.1005875 (PMC4764260; doi:10.1371/journal.pgen.1005875)
Supplement: S2 File — (GZ) [file pgen.1005875.s003.tar.gz › recalibratedMotifs/PBM0077.pwm]

#PBM0077	/GR09/Rtg3
#p.cut	PBM0077	UwDnaseCaco2	0.01	0.05	0.1	0.25	0.5	0.75	0.9	0.95	0.99	
#p.Tcut2	PBM0077	UwDnaseCaco2	7.62	9.27	10.02	11.12	12.22	13.31	14.41	15.16	16.81	
#p.Tcut2b	PBM0077	UwDnaseCaco2	10.48	12.13	12.88	13.98	15.07	16.17	17.27	18.02	19.67	
A	C	G	T
0.1822335	0.30947547	0.30922166	0.19906937
0.24828357	0.17267714	0.49221794	0.08682135
0.12081689	0.21298615	0.47205347	0.19414349
0.292801	0.40706623	0.23401752	0.06611525
0.11753563	0.16678315	0.41204448	0.30363673
0.10194313	0.20800418	0.38725575	0.30279695
0.44700183	0.11131784	0.24786625	0.19381408
0.01529943	1e-06	0.7810421	0.20365747
0.00518754	0.98968755	1e-06	0.00512391
0.95949509	1e-06	0.03531641	0.0051875
0.00484061	0.91355866	0.00518754	0.0764132
0.0410105	0.01037407	0.94861442	1e-06
1e-06	0.04532257	0.00985798	0.94481845
0.02527465	1e-06	0.97472335	1e-06
0.2043796	0.76021374	0.01555845	0.01984821
0.09658632	0.45439332	0.09136102	0.35765934
0.02574228	0.35538377	0.18615226	0.4327217
0.25364833	0.13174623	0.42281168	0.19179375
0.14811637	0.35274837	0.39218899	0.10694627
0.24782438	0.28477942	0.04522008	0.42217613
0.14118651	0.49776917	0.17208612	0.1889582
0.1822335	0.30947547	0.30922166	0.19906937
