# Supplementary material for: Which Genetics Variants in DNase-Seq Footprints Are More Likely to Alter Binding?
Source: PLoS Genet. 2016 Feb 22;12(2):e1005875. doi: 10.1371/journal.pgen.1005875 (PMC4764260; doi:10.1371/journal.pgen.1005875)
Supplement: S2 File — (GZ) [file pgen.1005875.s003.tar.gz › recalibratedMotifs/PBM0078.pwm]

#PBM0078	/GR09/Phd1
#p.cut	PBM0078	EpiUwRmapDNaseFetal.Intestine.Small.SRX055168	0.01	0.05	0.1	0.25	0.5	0.75	0.9	0.95	0.99	
#p.Tcut2	PBM0078	EpiUwRmapDNaseFetal.Intestine.Small.SRX055168	11.62	13.27	14.02	15.12	16.22	17.32	18.41	19.16	20.81	
#p.Tcut2b	PBM0078	EpiUwRmapDNaseFetal.Intestine.Small.SRX055168	11.62	13.27	14.01	15.11	16.21	17.31	18.41	19.15	20.81	
A	C	G	T
0.26311023	0.23965221	0.29997283	0.19726474
0.48461656	0.05567526	0.41016106	0.04954712
0.30459322	0.06646542	0.55086153	0.07807983
0.1374637	0.08846691	0.63078687	0.14328253
0.17233105	0.11599031	0.53448519	0.17719345
0.64830145	0.09309674	0.14318042	0.11542139
0.30313425	0.17703387	0.46480563	0.05502625
0.02176712	0.81707781	0.14448442	0.01667066
0.58441976	0.3105453	0.0602692	0.04476574
1e-06	0.02768705	0.0112368	0.96107515
0.03293285	0.00561889	0.94465811	0.01679015
0.01068595	0.96151804	0.0165592	0.0112368
0.96123287	0.0056189	0.03314723	1e-06
0.01625207	0.0218598	0.32423525	0.63765288
0.21011452	0.67465939	0.10978342	0.00544267
0.79031925	0.03312714	0.02184608	0.15470753
0.36374245	0.23218045	0.31541606	0.08866104
0.22740534	0.19404959	0.51259472	0.06595035
0.22006234	0.19983153	0.54154568	0.03856045
0.42080643	0.2320446	0.08907292	0.25807605
0.29811029	0.11115008	0.42035001	0.17038962
0.11477364	0.0504739	0.77379301	0.06095944
0.26311023	0.23965221	0.29997283	0.19726474
