# Supplementary material for: Which Genetics Variants in DNase-Seq Footprints Are More Likely to Alter Binding?
Source: PLoS Genet. 2016 Feb 22;12(2):e1005875. doi: 10.1371/journal.pgen.1005875 (PMC4764260; doi:10.1371/journal.pgen.1005875)
Supplement: S2 File — (GZ) [file pgen.1005875.s003.tar.gz › recalibratedMotifs/PBM0079.pwm]

#PBM0079	/GR09/Yrr1
#p.cut	PBM0079	EpiUwRmapDNaseMobilized.CD3.Primary.Cells.SRX089240	0.01	0.05	0.1	0.25	0.5	0.75	0.9	0.95	0.99	
#p.Tcut2	PBM0079	EpiUwRmapDNaseMobilized.CD3.Primary.Cells.SRX089240	9.65	11.31	12.05	13.15	14.25	15.35	16.45	17.19	18.84	
#p.Tcut2b	PBM0079	EpiUwRmapDNaseMobilized.CD3.Primary.Cells.SRX089240	9.04	10.69	11.44	12.54	13.63	14.73	15.83	16.58	18.23	
A	C	G	T
0.28068316	0.22788755	0.27613289	0.21529639
0.34894391	0.11414474	0.5330785	0.00383285
0.02659452	0.86359958	0.02295602	0.08684987
0.06007004	0.00383285	0.91322194	0.02287517
0.00761029	0.00383233	0.98487019	0.0036872
0.90850587	0.02299072	0.06850241	1e-06
0.74857506	0.01135545	0.16363691	0.07643258
0.88256424	0.0076647	0.03049965	0.07927141
0.01882268	0.03028092	0.01913177	0.93176463
0.79007522	0.01532839	0.03425691	0.16033948
0.80234617	0.07247672	0.1065681	0.01860901
0.28068316	0.22788755	0.27613289	0.21529639
