# Supplementary material for: Which Genetics Variants in DNase-Seq Footprints Are More Likely to Alter Binding?
Source: PLoS Genet. 2016 Feb 22;12(2):e1005875. doi: 10.1371/journal.pgen.1005875 (PMC4764260; doi:10.1371/journal.pgen.1005875)
Supplement: S2 File — (GZ) [file pgen.1005875.s003.tar.gz › recalibratedMotifs/PBM0081.pwm]

#PBM0081	/GR09/Fhl1
#p.cut	PBM0081	EpiUwRmapDNaseCD4.Primary.Cells.SRX204404	0.01	0.05	0.1	0.25	0.5	0.75	0.9	0.95	0.99	
#p.Tcut2	PBM0081	EpiUwRmapDNaseCD4.Primary.Cells.SRX204404	10.47	12.12	12.87	13.97	15.07	16.17	17.26	18.01	19.66	
#p.Tcut2b	PBM0081	EpiUwRmapDNaseCD4.Primary.Cells.SRX204404	9.61	11.27	12.01	13.11	14.21	15.31	16.41	17.15	18.8	
A	C	G	T
0.29648485	0.22557576	0.26521212	0.21272727
0.44283011	0.06564895	0.35694639	0.13457454
0.40653169	0.08745442	0.41495674	0.09105715
0.54602292	0.11240687	0.15305896	0.18851125
0.55708385	0.05463704	0.27937507	0.10890405
0.38528681	0.11991862	0.30205805	0.19273652
0.30684227	0.09891845	0.2176524	0.37658688
0.01104871	0.04760826	0.93029207	0.01105096
0.96739448	1e-06	0.02891999	0.00368453
0.01470393	0.88429559	0.02210162	0.07889886
0.05472482	0.01786388	0.89469178	0.03271952
0.00368453	0.97431958	0.01104727	0.01094862
0.98157938	0.00368453	0.01105157	0.00368453
0.67562357	0.23331002	0.03643125	0.05463516
0.67958993	0.03683534	0.02574326	0.25783147
0.18052823	0.1859783	0.27031307	0.3631804
0.30126591	0.19242888	0.19224243	0.31406278
0.21077325	0.31926493	0.20749212	0.26246969
0.20000788	0.20681768	0.42618511	0.16698932
0.26966698	0.0727182	0.16180541	0.4958094
0.13384772	0.13414264	0.33992869	0.39208095
0.29648485	0.22557576	0.26521212	0.21272727
