# Supplementary material for: Which Genetics Variants in DNase-Seq Footprints Are More Likely to Alter Binding?
Source: PLoS Genet. 2016 Feb 22;12(2):e1005875. doi: 10.1371/journal.pgen.1005875 (PMC4764260; doi:10.1371/journal.pgen.1005875)
Supplement: S2 File — (GZ) [file pgen.1005875.s003.tar.gz › recalibratedMotifs/PBM0082.pwm]

#PBM0082	/GR09/Xbp1
#p.cut	PBM0082	EpiUwRmapDNaseMobilized.CD3.Primary.Cells.SRX089240	0.01	0.05	0.1	0.25	0.5	0.75	0.9	0.95	0.99	
#p.Tcut2	PBM0082	EpiUwRmapDNaseMobilized.CD3.Primary.Cells.SRX089240	9.41	11.06	11.8	12.9	14	15.1	16.2	16.94	18.6	
#p.Tcut2b	PBM0082	EpiUwRmapDNaseMobilized.CD3.Primary.Cells.SRX089240	9.95	11.6	12.35	13.45	14.54	15.64	16.74	17.49	19.14	
A	C	G	T
0.21412639	0.25997522	0.27806691	0.24783147
0.1071745	0.39953044	0.21592434	0.27737072
0.08826513	0.29031568	0.19720003	0.42421916
0.10811911	0.48117956	0.14852022	0.26218111
0.14496888	0.1151998	0.38702694	0.35280437
0.19668126	0.29801679	0.28618781	0.21911413
0.29698397	0.17494919	0.29467544	0.2333914
0.015014	0.41639667	0.03379636	0.53479297
0.00374311	0.78438862	1e-06	0.21186727
1e-06	0.03750996	0.02199084	0.9404982
0.01447663	0.9046025	0.01852185	0.06239902
0.0593604	0.01877848	0.91434913	0.00751199
0.9624884	0.0037565	0.03004457	0.00371053
0.22698794	0.00751199	0.75087236	0.01462771
0.59421476	0.02627026	0.3720031	0.00751188
0.2854846	0.06335093	0.47323354	0.17793094
0.34234764	0.22230553	0.38703222	0.04831462
0.01867444	0.2355247	0.10089227	0.64490859
0.06324605	0.10843134	0.56512224	0.26320037
0.23346025	0.29486548	0.17860405	0.29307022
0.20382374	0.08500116	0.52167928	0.18949582
0.21412639	0.25997522	0.27806691	0.24783147
