# Supplementary material for: Which Genetics Variants in DNase-Seq Footprints Are More Likely to Alter Binding?
Source: PLoS Genet. 2016 Feb 22;12(2):e1005875. doi: 10.1371/journal.pgen.1005875 (PMC4764260; doi:10.1371/journal.pgen.1005875)
Supplement: S2 File — (GZ) [file pgen.1005875.s003.tar.gz › recalibratedMotifs/PBM0083.pwm]

#PBM0083	/GR09/Ynr063w
#p.cut	PBM0083	OpenChromDnaseHsmmemb	0.01	0.05	0.1	0.25	0.5	0.75	0.9	0.95	0.99	
#p.Tcut2	PBM0083	OpenChromDnaseHsmmemb	9.97	11.62	12.37	13.47	14.56	15.66	16.76	17.51	19.16	
#p.Tcut2b	PBM0083	OpenChromDnaseHsmmemb	10.36	12.01	12.76	13.86	14.96	16.05	17.15	17.9	19.55	
A	C	G	T
0.23480114	0.30194129	0.24408144	0.21917614
0.66963839	0.01148993	0.02013474	0.29873694
0.19321221	0.00841133	0.00579621	0.79258025
0.01717111	0.95755832	0.00283464	0.02243593
0.00555998	0.03381769	0.00555715	0.95506518
1e-06	0.99130408	1e-06	0.00869392
0.01892829	0.90117535	0.00573022	0.07416613
0.08438168	0.0257161	0.88990121	1e-06
0.89942867	0.005796	0.08904107	0.00573425
0.29186763	0.08554179	0.54384386	0.07874672
0.22998436	0.3050867	0.3595687	0.10536025
0.15817396	0.43821648	0.20767344	0.19593613
0.15508298	0.48072238	0.15744622	0.20674842
0.23480114	0.30194129	0.24408144	0.21917614
