# Supplementary material for: Which Genetics Variants in DNase-Seq Footprints Are More Likely to Alter Binding?
Source: PLoS Genet. 2016 Feb 22;12(2):e1005875. doi: 10.1371/journal.pgen.1005875 (PMC4764260; doi:10.1371/journal.pgen.1005875)
Supplement: S2 File — (GZ) [file pgen.1005875.s003.tar.gz › recalibratedMotifs/PBM0084.pwm]

#PBM0084	/GR09/Ecm22
#p.cut	PBM0084	EpiUwRmapDNaseFetal.Spinal.Cord.SRX201826	0.01	0.05	0.1	0.25	0.5	0.75	0.9	0.95	0.99	
#p.Tcut2	PBM0084	EpiUwRmapDNaseFetal.Spinal.Cord.SRX201826	11.09	12.74	13.49	14.58	15.68	16.78	17.88	18.63	20.28	
#p.Tcut2b	PBM0084	EpiUwRmapDNaseFetal.Spinal.Cord.SRX201826	7.53	9.18	9.93	11.03	12.13	13.23	14.33	15.07	16.72	
A	C	G	T
0.16638681	0.29337331	0.39718141	0.14305847
0.09288528	0.3817098	0.27514024	0.25026468
0.03497138	0.59817685	0.19315058	0.1737012
0.01405537	0.65922919	0.2973192	0.02939624
0.02799126	0.03846416	0.91967134	0.01387324
0.03132577	0.00696526	0.95644228	0.00526669
0.14676473	0.02433854	0.82188967	0.00700706
0.18988034	0.32653569	0.25150682	0.23207715
0.21259754	0.28502044	0.42085173	0.0815303
0.13329474	0.13006935	0.55403105	0.18260486
0.18525902	0.55580892	0.2137411	0.04519096
0.02115469	0.88113951	0.04190224	0.05580355
0.0207472	0.02453798	0.94599216	0.00872267
0.00685312	0.00176961	0.99137627	1e-06
0.87316573	0.01199375	0.11130244	0.00353808
0.29313715	0.17559823	0.52258175	0.00868287
0.23595076	0.42431788	0.22212862	0.11760274
0.2296376	0.27609532	0.14931898	0.3449481
0.16638681	0.29337331	0.39718141	0.14305847
