# Supplementary material for: Which Genetics Variants in DNase-Seq Footprints Are More Likely to Alter Binding?
Source: PLoS Genet. 2016 Feb 22;12(2):e1005875. doi: 10.1371/journal.pgen.1005875 (PMC4764260; doi:10.1371/journal.pgen.1005875)
Supplement: S2 File — (GZ) [file pgen.1005875.s003.tar.gz › recalibratedMotifs/PBM0085.pwm]

#PBM0085	/GR09/Sip4
#p.cut	PBM0085	EpiUwRmapDNaseMobilized.CD3.Primary.Cells.SRX089240	0.01	0.05	0.1	0.25	0.5	0.75	0.9	0.95	0.99	
#p.Tcut2	PBM0085	EpiUwRmapDNaseMobilized.CD3.Primary.Cells.SRX089240	9.8	11.46	12.2	13.3	14.4	15.5	16.6	17.34	18.99	
#p.Tcut2b	PBM0085	EpiUwRmapDNaseMobilized.CD3.Primary.Cells.SRX089240	10.34	11.99	12.74	13.83	14.93	16.03	17.13	17.88	19.53	
A	C	G	T
0.21219298	0.31557018	0.24197368	0.23026316
0.02655694	0.56304035	0.11634885	0.29405387
0.16880598	0.42573328	0.27186955	0.13359119
0.21340905	0.41388127	0.2338567	0.13885298
0.10462361	0.48209108	0.11600353	0.29728178
0.34738854	0.28878101	0.09483535	0.2689951
0.19170879	0.25571934	0.10299443	0.44957744
0.02618858	0.26022053	0.01593629	0.69765461
1e-06	0.03682196	0.00531282	0.95786422
0.00796849	0.97609544	1e-06	0.01593508
0.00796873	0.9471562	0.00796539	0.03690968
0.06542544	0.01322453	0.90828442	0.01306561
0.00783833	0.01041031	0.97405929	0.00769206
0.95251117	0.00796867	0.03951916	1e-06
0.76269841	0.01838972	0.17920171	0.03971016
0.46789664	0.07892208	0.29013254	0.16304874
0.19400913	0.34878081	0.27591773	0.18129234
0.21357996	0.37331039	0.07117345	0.3419362
0.17108477	0.37619602	0.11888127	0.33383794
0.13317471	0.37514327	0.19484978	0.29683225
0.10527694	0.53763493	0.18162702	0.17546111
0.21219298	0.31557018	0.24197368	0.23026316
