# Supplementary material for: Which Genetics Variants in DNase-Seq Footprints Are More Likely to Alter Binding?
Source: PLoS Genet. 2016 Feb 22;12(2):e1005875. doi: 10.1371/journal.pgen.1005875 (PMC4764260; doi:10.1371/journal.pgen.1005875)
Supplement: S2 File — (GZ) [file pgen.1005875.s003.tar.gz › recalibratedMotifs/PBM0087.pwm]

#PBM0087	/GR09/Put3
#p.cut	PBM0087	EpiUwRmapDNaseMobilized.CD3.Primary.Cells.SRX089240	0.01	0.05	0.1	0.25	0.5	0.75	0.9	0.95	0.99	
#p.Tcut2	PBM0087	EpiUwRmapDNaseMobilized.CD3.Primary.Cells.SRX089240	8.79	10.44	11.19	12.29	13.39	14.49	15.59	16.33	17.98	
#p.Tcut2b	PBM0087	EpiUwRmapDNaseMobilized.CD3.Primary.Cells.SRX089240	9.81	11.46	12.2	13.3	14.4	15.5	16.6	17.35	19	
A	C	G	T
0.21397638	0.27703412	0.29501312	0.21397638
0.40817364	0.19367228	0.20862392	0.18953016
0.09411852	0.14512535	0.13066899	0.63008714
0.1495508	0.35873062	0.24451872	0.24719987
0.26030103	0.37038493	0.22750978	0.14180427
0.28410065	0.39288241	0.17385301	0.14916393
0.26768666	0.11009549	0.31201378	0.31020407
0.57478931	0.18150504	0.12545375	0.11825189
0.01523907	0.07112623	0.05527887	0.85835583
1e-06	0.90955307	0.00397612	0.08646981
1e-06	0.96026075	1e-06	0.03973725
0.01541994	0.88225821	0.04748267	0.05483918
0.04656483	0.11035237	0.83513156	0.00795124
0.1411832	0.00396714	0.83914737	0.01570229
0.09896859	0.02382031	0.85767812	0.01953299
0.7239678	0.07544859	0.12930462	0.07127899
0.64498269	0.07131978	0.12637044	0.1573271
0.21312769	0.13458037	0.52218957	0.13010237
0.09069257	0.11409339	0.46006907	0.33514498
0.07467851	0.28372176	0.39795005	0.24364968
0.17248764	0.11878033	0.33110746	0.37762457
0.21397638	0.27703412	0.29501312	0.21397638
