# Supplementary material for: Which Genetics Variants in DNase-Seq Footprints Are More Likely to Alter Binding?
Source: PLoS Genet. 2016 Feb 22;12(2):e1005875. doi: 10.1371/journal.pgen.1005875 (PMC4764260; doi:10.1371/journal.pgen.1005875)
Supplement: S2 File — (GZ) [file pgen.1005875.s003.tar.gz › recalibratedMotifs/PBM0088.pwm]

#PBM0088	/GR09/Pho2
#p.cut	PBM0088	UwDnaseWerirb1	0.01	0.05	0.1	0.25	0.5	0.75	0.9	0.95	0.99	
#p.Tcut2	PBM0088	UwDnaseWerirb1	17.08	18.74	19.48	20.58	21.68	22.78	23.88	24.62	26.27	
#p.Tcut2b	PBM0088	UwDnaseWerirb1	10.94	12.59	13.34	14.44	15.53	16.63	17.73	18.48	20.13	
A	C	G	T
0.3209127	0.15738095	0.21111111	0.31059524
0.39124444	0.28945987	0.11946123	0.19983447
0.20159891	0.11201317	0.55790334	0.12848458
0.13584711	0.35996686	0.14029319	0.36389285
0.28159357	0.00700178	0.1592963	0.55210836
0.24593434	0.0330916	0.35981682	0.36115724
0.5809335	0.00721515	0.03110189	0.38074946
0.00481047	0.07375287	0.03581942	0.88561723
0.03089638	0.00481077	0.00955709	0.95473576
0.91237791	0.01876442	0.00957433	0.05928334
0.9525952	0.00721291	0.00232098	0.03787091
0.05247083	0.00481103	0.00240513	0.94031302
0.06663258	0.00922652	0.00721594	0.91692496
0.92427334	0.00711889	0.00710138	0.06150639
0.8449657	0.02858511	0.12173344	0.00471575
0.38840444	0.03564748	0.03805043	0.53789765
0.0884617	0.07158479	0.5546931	0.28526041
0.18864511	0.14082724	0.52855935	0.14196829
0.14560034	0.07397849	0.72328844	0.05713274
0.3674006	0.14263999	0.45668931	0.0332701
0.55966963	0.25956416	0.07592341	0.1048428
0.3209127	0.15738095	0.21111111	0.31059524
