# Supplementary material for: Which Genetics Variants in DNase-Seq Footprints Are More Likely to Alter Binding?
Source: PLoS Genet. 2016 Feb 22;12(2):e1005875. doi: 10.1371/journal.pgen.1005875 (PMC4764260; doi:10.1371/journal.pgen.1005875)
Supplement: S2 File — (GZ) [file pgen.1005875.s003.tar.gz › recalibratedMotifs/PBM0089.pwm]

#PBM0089	/GR09/Pho4
#p.cut	PBM0089	EpiUwRmapDNaseMobilized.CD3.Primary.Cells.SRX089240	0.01	0.05	0.1	0.25	0.5	0.75	0.9	0.95	0.99	
#p.Tcut2	PBM0089	EpiUwRmapDNaseMobilized.CD3.Primary.Cells.SRX089240	11.52	13.17	13.91	15.01	16.11	17.21	18.31	19.05	20.71	
#p.Tcut2b	PBM0089	EpiUwRmapDNaseMobilized.CD3.Primary.Cells.SRX089240	11.34	13	13.74	14.84	15.94	17.04	18.14	18.88	20.53	
A	C	G	T
0.22137519	0.30104634	0.2715994	0.20597907
0.14797451	0.26084461	0.46205769	0.12912319
0.47873388	0.13837813	0.06338553	0.31950247
0.18782721	0.48474649	0.20755408	0.11987223
0.2726183	0.45889678	0.05381498	0.21466994
0.6227407	0.26446616	0.09459333	0.01819981
0.52331242	0.19803808	0.21669409	0.06195541
0.01820592	0.48027852	0.49696333	0.00455223
0.00416721	0.99583079	1e-06	1e-06
0.96867088	0.00455223	0.02677588	1e-06
0.00844433	0.89757886	0.0136499	0.08032692
0.03991328	0.01820512	0.93739767	0.00448392
1e-06	0.03122199	0.00455223	0.96422478
1e-06	1e-06	0.99089454	0.00910346
1e-06	0.53068532	0.45203575	0.01727793
0.14668266	0.36023641	0.19750401	0.29557692
0.06714636	0.55104105	0.21086994	0.17094266
0.07543272	0.38263096	0.2960565	0.24587983
0.18327832	0.25055348	0.27018475	0.29598345
0.23659837	0.3409916	0.17511657	0.24729347
0.26984708	0.19270163	0.20334009	0.3341112
0.22137519	0.30104634	0.2715994	0.20597907
