# Supplementary material for: Which Genetics Variants in DNase-Seq Footprints Are More Likely to Alter Binding?
Source: PLoS Genet. 2016 Feb 22;12(2):e1005875. doi: 10.1371/journal.pgen.1005875 (PMC4764260; doi:10.1371/journal.pgen.1005875)
Supplement: S2 File — (GZ) [file pgen.1005875.s003.tar.gz › recalibratedMotifs/PBM0090.pwm]

#PBM0090	/GR09/Pbf1
#p.cut	PBM0090	UwDnaseCaco2	0.01	0.05	0.1	0.25	0.5	0.75	0.9	0.95	0.99	
#p.Tcut2	PBM0090	UwDnaseCaco2	7.37	9.02	9.76	10.86	11.96	13.06	14.16	14.91	16.56	
#p.Tcut2b	PBM0090	UwDnaseCaco2	9.31	10.96	11.7	12.8	13.9	15	16.1	16.85	18.5	
A	C	G	T
0.17552469	0.34687272	0.27075285	0.20684974
0.07622819	0.19594921	0.52955779	0.19826481
0.08283195	0.39478021	0.35744477	0.16494307
0.24223658	0.40118275	0.18421549	0.17236519
0.20267707	0.17261358	0.29812064	0.32658871
0.10662449	0.49048171	0.17845936	0.22443444
0.61100997	0.05642182	0.12901606	0.20355215
0.04476355	0.45831371	0.45223995	0.04468279
0.01297784	0.78077814	0.20624302	1e-06
1e-06	0.02567413	0.01917292	0.95515195
1e-06	0.96149633	0.01296258	0.02554009
0.93673504	0.01243459	0.02533634	0.02549403
1e-06	0.01946899	0.02594159	0.95458843
1e-06	0.96840629	1e-06	0.03159171
0.07606616	0.04989362	0.83626936	0.03777086
0.04462553	0.79662857	0.15260484	0.00614106
0.1379988	0.47056025	0.28271722	0.10872374
0.17094046	0.38255589	0.16671404	0.27978961
0.10719021	0.39303801	0.12158268	0.3781891
0.17552469	0.34687272	0.27075285	0.20684974
