# Supplementary material for: Which Genetics Variants in DNase-Seq Footprints Are More Likely to Alter Binding?
Source: PLoS Genet. 2016 Feb 22;12(2):e1005875. doi: 10.1371/journal.pgen.1005875 (PMC4764260; doi:10.1371/journal.pgen.1005875)
Supplement: S2 File — (GZ) [file pgen.1005875.s003.tar.gz › recalibratedMotifs/PBM0092.pwm]

#PBM0092	/GR09/Gzf3
#p.cut	PBM0092	UwDgfK562Znfa41c6	0.01	0.05	0.1	0.25	0.5	0.75	0.9	0.95	0.99	
#p.Tcut2	PBM0092	UwDgfK562Znfa41c6	15.05	16.7	17.44	18.54	19.64	20.74	21.84	22.58	24.24	
#p.Tcut2b	PBM0092	UwDgfK562Znfa41c6	12.87	14.52	15.27	16.36	17.46	18.56	19.66	20.41	22.06	
A	C	G	T
0.29525584	0.19249876	0.26209637	0.25014903
0.12663926	0.06832806	0.1187096	0.68632308
0.23746556	0.20134196	0.28649376	0.27469872
0.234919	0.28206801	0.31169307	0.17131992
0.27535188	0.29562521	0.16673438	0.26228854
0.29614099	0.09996844	0.32629724	0.27759333
0.34527142	0.02825981	0.48921422	0.13725455
0.04626426	0.91518405	0.00902955	0.02952214
0.0164854	0.03007956	0.00290404	0.95053101
0.00301511	0.00150789	0.99547599	1e-06
0.98506191	0.00290009	0.01053214	0.00150586
1e-06	0.01195785	1e-06	0.98804015
0.98359208	1e-06	0.01041473	0.00599219
0.98945868	0.00300871	0.00451773	0.00301488
0.01039304	0.00451093	0.98358804	0.00150798
0.34561731	0.08205214	0.56933385	0.00299669
0.3823466	0.14053368	0.43856897	0.03855075
0.66263938	0.07806958	0.08625113	0.17303991
0.29525584	0.19249876	0.26209637	0.25014903
