# Supplementary material for: Which Genetics Variants in DNase-Seq Footprints Are More Likely to Alter Binding?
Source: PLoS Genet. 2016 Feb 22;12(2):e1005875. doi: 10.1371/journal.pgen.1005875 (PMC4764260; doi:10.1371/journal.pgen.1005875)
Supplement: S2 File — (GZ) [file pgen.1005875.s003.tar.gz › recalibratedMotifs/PBM0094.pwm]

#PBM0094	/EMBO10/Etv6_RC
#p.cut	PBM0094	OpenChromDnaseCerebellumoc	0.01	0.05	0.1	0.25	0.5	0.75	0.9	0.95	0.99	
#p.Tcut2	PBM0094	OpenChromDnaseCerebellumoc	9.76	11.41	12.16	13.26	14.35	15.45	16.55	17.3	18.95	
#p.Tcut2b	PBM0094	OpenChromDnaseCerebellumoc	11.01	12.66	13.41	14.51	15.61	16.71	17.8	18.55	20.2	
A	C	G	T
0.21963824	0.27676264	0.33388704	0.16971207
0.39740743	0.1990186	0.29758039	0.10599358
0.67958649	0.02064102	0.12443247	0.17534002
0.38028445	0.1652537	0.34888506	0.10557679
0.01039355	0.78282285	0.19900808	0.00777553
0.033331	0.93609246	0.00259927	0.02797726
0.02539245	0.00514754	0.96686074	0.00259927
0.00774553	1e-06	0.99225247	1e-06
0.999997	1e-06	1e-06	1e-06
0.999997	1e-06	1e-06	1e-06
0.1517284	0.00519755	0.84307305	1e-06
0.00259927	0.0800237	0.00498408	0.91239295
0.32964842	0.08277674	0.512637	0.07493784
0.34440418	0.35450988	0.21438682	0.08669911
0.1442945	0.25885204	0.37221211	0.22464135
0.08489816	0.20955271	0.53801682	0.16753231
0.19596819	0.3798968	0.12648433	0.29765069
0.21963824	0.27676264	0.33388704	0.16971207
