# Supplementary material for: Which Genetics Variants in DNase-Seq Footprints Are More Likely to Alter Binding?
Source: PLoS Genet. 2016 Feb 22;12(2):e1005875. doi: 10.1371/journal.pgen.1005875 (PMC4764260; doi:10.1371/journal.pgen.1005875)
Supplement: S2 File — (GZ) [file pgen.1005875.s003.tar.gz › recalibratedMotifs/PBM0095.pwm]

#PBM0095	/EMBO10/Etv1_RC
#p.cut	PBM0095	EpiUwRmapDNaseFetal.Heart.SRX089242	0.01	0.05	0.1	0.25	0.5	0.75	0.9	0.95	0.99	
#p.Tcut2	PBM0095	EpiUwRmapDNaseFetal.Heart.SRX089242	6.67	8.32	9.06	10.16	11.26	12.36	13.46	14.2	15.86	
#p.Tcut2b	PBM0095	EpiUwRmapDNaseFetal.Heart.SRX089242	9.49	11.14	11.89	12.99	14.09	15.18	16.28	17.03	18.68	
A	C	G	T
0.16470779	0.3313961	0.29	0.2138961
0.08010214	0.1856626	0.42559037	0.30864489
0.09805134	0.45437836	0.18878052	0.25878978
0.065437	0.53183267	0.14006717	0.26266316
0.80725747	0.00716569	0.18016378	0.00541306
1e-06	0.94751635	0.01811214	0.03437051
0.04623737	0.00715566	0.00719629	0.93941068
1e-06	1e-06	0.00183429	0.99816372
0.00183448	0.99273464	0.00180464	0.00362624
1e-06	0.9823078	1e-06	0.0176902
0.01246519	0.00349877	0.88125523	0.1027808
0.00733496	0.01999158	0.96729773	0.00537573
0.06317687	0.31142131	0.01283332	0.6125685
0.13976729	0.50314237	0.26043549	0.09665485
0.28956277	0.17511121	0.23882039	0.29650562
0.05762454	0.49769712	0.34659685	0.0980815
0.04524698	0.17689251	0.39890913	0.37895137
0.16470779	0.3313961	0.29	0.2138961
