# Supplementary material for: Which Genetics Variants in DNase-Seq Footprints Are More Likely to Alter Binding?
Source: PLoS Genet. 2016 Feb 22;12(2):e1005875. doi: 10.1371/journal.pgen.1005875 (PMC4764260; doi:10.1371/journal.pgen.1005875)
Supplement: S2 File — (GZ) [file pgen.1005875.s003.tar.gz › recalibratedMotifs/PBM0097.pwm]

#PBM0097	/EMBO10/Gm4881_RC
#p.cut	PBM0097	OpenChromDnaseUrotsa	0.01	0.05	0.1	0.25	0.5	0.75	0.9	0.95	0.99	
#p.Tcut2	PBM0097	OpenChromDnaseUrotsa	7.72	9.37	10.12	11.22	12.32	13.42	14.51	15.26	16.91	
#p.Tcut2b	PBM0097	OpenChromDnaseUrotsa	9.97	11.62	12.36	13.46	14.56	15.66	16.76	17.51	19.16	
A	C	G	T
0.22314465	0.2982733	0.30287021	0.17571184
0.81164939	0.0086618	0.09603644	0.08365236
0.0025335	0.98242584	0.0100887	0.00495196
0.02516889	0.95266012	0.00379923	0.01837176
0.0223057	0.00352618	0.96797591	0.00619221
0.00126685	0.00126987	0.99619328	0.00127001
0.99625201	1e-06	0.00374599	1e-06
0.98402685	1e-06	0.00363704	0.01233511
0.2888624	0.00252673	0.70607186	0.00253901
0.00253028	0.21897697	0.0050477	0.77344505
0.16995813	0.14480341	0.45291417	0.23232429
0.22314465	0.2982733	0.30287021	0.17571184
