# Supplementary material for: Which Genetics Variants in DNase-Seq Footprints Are More Likely to Alter Binding?
Source: PLoS Genet. 2016 Feb 22;12(2):e1005875. doi: 10.1371/journal.pgen.1005875 (PMC4764260; doi:10.1371/journal.pgen.1005875)
Supplement: S2 File — (GZ) [file pgen.1005875.s003.tar.gz › recalibratedMotifs/PBM0099.pwm]

#PBM0099	/EMBO10/Spdef_RC
#p.cut	PBM0099	EpiUwRmapDNaseFetal.Kidney.Left.SRX201825	0.01	0.05	0.1	0.25	0.5	0.75	0.9	0.95	0.99	
#p.Tcut2	PBM0099	EpiUwRmapDNaseFetal.Kidney.Left.SRX201825	11.33	12.98	13.73	14.83	15.93	17.03	18.13	18.87	20.52	
#p.Tcut2b	PBM0099	EpiUwRmapDNaseFetal.Kidney.Left.SRX201825	11.22	12.88	13.62	14.72	15.82	16.92	18.02	18.76	20.41	
A	C	G	T
0.20175953	0.2744868	0.34408602	0.17966764
0.16043864	0.06315623	0.67933093	0.09707421
0.40897829	0.0639112	0.45216558	0.07494492
0.78516783	0.01081377	0.03243932	0.17157908
0.38753635	0.14055909	0.06487693	0.40702763
1e-06	0.96757728	0.03242072	1e-06
0.03243932	0.92482446	0.01081377	0.03192246
1e-06	1e-06	0.97888519	0.02111281
1e-06	1e-06	0.98918423	0.01081377
0.66671238	0.0752965	0.09694104	0.16105008
0.42169312	1e-06	0.01081377	0.56749211
0.01081377	0.03192246	0.94645	0.01081377
0.02162654	0.40691294	1e-06	0.57145952
0.1927285	0.06444786	0.54916468	0.19365897
0.08649498	0.34433216	0.45173809	0.11743477
0.20175953	0.2744868	0.34408602	0.17966764
