# Supplementary material for: Which Genetics Variants in DNase-Seq Footprints Are More Likely to Alter Binding?
Source: PLoS Genet. 2016 Feb 22;12(2):e1005875. doi: 10.1371/journal.pgen.1005875 (PMC4764260; doi:10.1371/journal.pgen.1005875)
Supplement: S2 File — (GZ) [file pgen.1005875.s003.tar.gz › recalibratedMotifs/PBM0100.pwm]

#PBM0100	/EMBO10/Etv1
#p.cut	PBM0100	OpenChromDnaseHelas3	0.01	0.05	0.1	0.25	0.5	0.75	0.9	0.95	0.99	
#p.Tcut2	PBM0100	OpenChromDnaseHelas3	11.96	13.61	14.36	15.46	16.56	17.66	18.75	19.5	21.15	
#p.Tcut2b	PBM0100	OpenChromDnaseHelas3	12.31	13.96	14.71	15.8	16.9	18	19.1	19.85	21.5	
A	C	G	T
0.21915656	0.28606023	0.33454414	0.16023907
0.38097475	0.3853294	0.18815098	0.04554488
0.10281311	0.33461293	0.51860414	0.04396982
0.2865412	0.24536452	0.17642244	0.29167183
0.09533096	0.28794878	0.45794643	0.15877383
0.64000655	0.01322637	0.24567438	0.1010927
0.00589415	0.95740378	0.0278565	0.00884557
0.08878303	0.88946596	0.01004971	0.0117013
0.01901547	1e-06	0.97814243	0.0028411
0.00285237	1e-06	0.99419745	0.00294919
0.98555279	0.00436834	0.01007788	1e-06
0.94592613	0.0014751	0.00438143	0.04821735
0.0412365	0.01890684	0.93985566	1e-06
0.00729986	0.18958922	0.00589515	0.79721576
0.27856012	0.10870924	0.52494687	0.08778377
0.27717222	0.17337625	0.44068135	0.10877018
0.34456236	0.42048021	0.17035122	0.06460621
0.21915656	0.28606023	0.33454414	0.16023907
