# Supplementary material for: Which Genetics Variants in DNase-Seq Footprints Are More Likely to Alter Binding?
Source: PLoS Genet. 2016 Feb 22;12(2):e1005875. doi: 10.1371/journal.pgen.1005875 (PMC4764260; doi:10.1371/journal.pgen.1005875)
Supplement: S2 File — (GZ) [file pgen.1005875.s003.tar.gz › recalibratedMotifs/PBM0101.pwm]

#PBM0101	/EMBO10/Gabpa
#p.cut	PBM0101	OpenChromDnaseHsmmfshd	0.01	0.05	0.1	0.25	0.5	0.75	0.9	0.95	0.99	
#p.Tcut2	PBM0101	OpenChromDnaseHsmmfshd	8.38	10.03	10.78	11.88	12.98	14.08	15.18	15.92	17.57	
#p.Tcut2b	PBM0101	OpenChromDnaseHsmmfshd	10.48	12.13	12.87	13.97	15.07	16.17	17.27	18.02	19.67	
A	C	G	T
0.22156863	0.28062436	0.32159443	0.17621259
0.29893134	0.44343233	0.16241072	0.09522561
0.21556572	0.3546233	0.35371629	0.07609469
0.32932532	0.26370567	0.21952161	0.1874474
0.20943148	0.20540702	0.29929812	0.28586338
0.71330604	0.03231487	0.1974108	0.05696829
0.00886403	0.97237002	0.01163217	0.00713377
0.04710828	0.91578736	0.00714411	0.02996026
0.03752468	0.00286236	0.95665516	0.0029578
0.00425935	1e-06	0.9942529	0.00148675
0.99574664	1e-06	0.00425136	1e-06
0.96811464	0.00148692	0.0027579	0.02764054
0.131252	0.00736369	0.85997154	0.00141277
0.00297284	0.10747115	0.00584882	0.88370719
0.1452613	0.12500433	0.58069393	0.14904043
0.22156863	0.28062436	0.32159443	0.17621259
