# Supplementary material for: Which Genetics Variants in DNase-Seq Footprints Are More Likely to Alter Binding?
Source: PLoS Genet. 2016 Feb 22;12(2):e1005875. doi: 10.1371/journal.pgen.1005875 (PMC4764260; doi:10.1371/journal.pgen.1005875)
Supplement: S2 File — (GZ) [file pgen.1005875.s003.tar.gz › recalibratedMotifs/PBM0103.pwm]

#PBM0103	/EMBO10/Etv4
#p.cut	PBM0103	OpenChromDnaseUrotsa	0.01	0.05	0.1	0.25	0.5	0.75	0.9	0.95	0.99	
#p.Tcut2	PBM0103	OpenChromDnaseUrotsa	7.93	9.58	10.32	11.42	12.52	13.62	14.72	15.47	17.12	
#p.Tcut2b	PBM0103	OpenChromDnaseUrotsa	9.69	11.34	12.09	13.19	14.29	15.39	16.48	17.23	18.88	
A	C	G	T
0.16289063	0.3266183	0.30812872	0.20236235
0.08649179	0.18156488	0.38950091	0.34244243
0.07659347	0.33099639	0.41720143	0.17520872
0.2404041	0.48998571	0.15492849	0.1146817
0.80995623	0.00412481	0.18386866	0.0020503
0.0030762	0.86348424	0.01132694	0.12211262
0.07851988	0.00315106	0.00209841	0.91623065
1e-06	0.00517765	0.00208481	0.99273654
0.00105198	0.99076433	0.00201692	0.00616677
0.00405123	0.97553896	0.00392209	0.01648772
0.01124171	0.00310052	0.94674173	0.03891604
0.00722361	0.01133586	0.97524294	0.00619759
0.18026983	0.29309817	0.03520311	0.49142889
0.13976435	0.19730418	0.50032207	0.1626094
0.12274279	0.20993301	0.46835092	0.19897328
0.08083	0.54642058	0.20753367	0.16521575
0.16289063	0.3266183	0.30812872	0.20236235
