# Supplementary material for: Which Genetics Variants in DNase-Seq Footprints Are More Likely to Alter Binding?
Source: PLoS Genet. 2016 Feb 22;12(2):e1005875. doi: 10.1371/journal.pgen.1005875 (PMC4764260; doi:10.1371/journal.pgen.1005875)
Supplement: S2 File — (GZ) [file pgen.1005875.s003.tar.gz › recalibratedMotifs/PBM0105.pwm]

#PBM0105	/EMBO10/Etv6
#p.cut	PBM0105	OpenChromDnaseHsmmfshd	0.01	0.05	0.1	0.25	0.5	0.75	0.9	0.95	0.99	
#p.Tcut2	PBM0105	OpenChromDnaseHsmmfshd	8.98	10.63	11.38	12.48	13.58	14.68	15.77	16.52	18.17	
#p.Tcut2b	PBM0105	OpenChromDnaseHsmmfshd	10.55	12.2	12.94	14.04	15.14	16.24	17.34	18.09	19.74	
A	C	G	T
0.17184437	0.32463681	0.27208063	0.23143819
0.30377534	0.1221477	0.37467009	0.19940688
0.17763244	0.51758029	0.22208614	0.08270113
0.22995184	0.33648532	0.26338309	0.17017975
0.0987089	0.21711707	0.34552608	0.33864795
0.07036826	0.50978904	0.0713932	0.34844949
0.87434046	0.00844393	0.11721461	1e-06
0.00140366	0.83747142	0.00430115	0.15682377
1e-06	0.00288202	0.00287119	0.9942458
1e-06	0.00423348	0.00417891	0.99158661
1e-06	0.99711422	1e-06	0.00288378
0.00560332	0.9631921	0.00419707	0.02700751
0.02533455	0.00429317	0.91259622	0.05777606
0.00840085	0.17362808	0.8093625	0.00860858
0.11776632	0.33819597	0.16081433	0.38322338
0.16841695	0.1278667	0.01721973	0.68649661
0.09481959	0.26153333	0.20326003	0.44038706
0.17184437	0.32463681	0.27208063	0.23143819
