# Supplementary material for: Which Genetics Variants in DNase-Seq Footprints Are More Likely to Alter Binding?
Source: PLoS Genet. 2016 Feb 22;12(2):e1005875. doi: 10.1371/journal.pgen.1005875 (PMC4764260; doi:10.1371/journal.pgen.1005875)
Supplement: S2 File — (GZ) [file pgen.1005875.s003.tar.gz › recalibratedMotifs/PBM0019.pwm]

#PBM0019	/GR09/Rap1
#p.cut	PBM0019	UwDnaseHmvecdad	0.01	0.05	0.1	0.25	0.5	0.75	0.9	0.95	0.99	
#p.Tcut2	PBM0019	UwDnaseHmvecdad	11.38	13.03	13.78	14.88	15.98	17.08	18.18	18.92	20.57	
#p.Tcut2b	PBM0019	UwDnaseHmvecdad	10.17	11.82	12.56	13.66	14.76	15.86	16.96	17.71	19.36	
A	C	G	T
0.20841924	0.20910653	0.35893471	0.22353952
0.11328756	0.10803145	0.51584758	0.26283341
0.17034245	0.16521696	0.52606071	0.13837988
0.12346579	0.22092412	0.32035062	0.33525948
0.05695831	0.32540553	0.31459739	0.30303878
0.40144104	0.0614849	0.39210703	0.14496703
0.0411289	0.01559327	0.74270457	0.20057326
0.01030195	0.02578285	0.94332375	0.02059145
0.04677442	0.01044854	0.93755227	0.00522477
0.01024566	0.0153477	0.06117468	0.91323197
0.04155658	0.01044372	0.93758465	0.01041505
0.00522477	0.28306017	0.0100799	0.70163516
0.84065111	0.0147825	0.10349667	0.04106972
0.08754409	0.73320742	0.09189934	0.08734915
0.19098851	0.07277959	0.60240875	0.13382315
0.0671527	0.04686559	0.82955729	0.05642441
0.31019831	0.08265855	0.53532164	0.0718215
0.20724263	0.08231114	0.17924107	0.53120516
0.35063149	0.1743932	0.29968164	0.17529367
0.15009653	0.18367199	0.25757635	0.40865513
0.20841924	0.20910653	0.35893471	0.22353952
