# Supplementary material for: Which Genetics Variants in DNase-Seq Footprints Are More Likely to Alter Binding?
Source: PLoS Genet. 2016 Feb 22;12(2):e1005875. doi: 10.1371/journal.pgen.1005875 (PMC4764260; doi:10.1371/journal.pgen.1005875)
Supplement: S2 File — (GZ) [file pgen.1005875.s003.tar.gz › recalibratedMotifs/PBM0020.pwm]

#PBM0020	/GR09/Ygr067c
#p.cut	PBM0020	OpenChromDnaseHsmmemb	0.01	0.05	0.1	0.25	0.5	0.75	0.9	0.95	0.99	
#p.Tcut2	PBM0020	OpenChromDnaseHsmmemb	13.37	15.02	15.77	16.87	17.97	19.07	20.16	20.91	22.56	
#p.Tcut2b	PBM0020	OpenChromDnaseHsmmemb	10.39	12.04	12.79	13.89	14.99	16.09	17.19	17.93	19.58	
A	C	G	T
0.21087849	0.21559934	0.40455665	0.16896552
0.10130937	0.10133317	0.50591702	0.29144044
0.14232776	0.07187204	0.73415411	0.05164609
0.07882031	0.28007038	0.61155143	0.02955788
0.67128221	0.03507774	0.25244373	0.04119633
0.08655541	0.18260959	0.68168274	0.04915226
0.06577449	0.13845125	0.34175237	0.45402188
0.00752295	0.00250832	0.97770101	0.01226772
0.18251522	0.60453715	0.02919378	0.18375385
0.05626829	0.01232867	0.90933231	0.02207073
0.00725867	1e-06	0.99273933	1e-06
0.01704011	0.00486689	0.9731924	0.0049006
0.01247659	0.00984473	0.97517386	0.00250481
0.09676871	0.15875699	0.24873514	0.49573916
0.73956438	0.03902712	0.14515084	0.07625765
0.27575195	0.35157951	0.29452818	0.07814036
0.15502097	0.08885636	0.38804115	0.36808152
0.18998843	0.06612657	0.63804851	0.10583649
0.24679493	0.28526814	0.27912106	0.18881587
0.68014911	0.03409993	0.22897195	0.056779
0.43064789	0.15288522	0.33793524	0.07853165
0.21087849	0.21559934	0.40455665	0.16896552
