# Supplementary material for: Which Genetics Variants in DNase-Seq Footprints Are More Likely to Alter Binding?
Source: PLoS Genet. 2016 Feb 22;12(2):e1005875. doi: 10.1371/journal.pgen.1005875 (PMC4764260; doi:10.1371/journal.pgen.1005875)
Supplement: S2 File — (GZ) [file pgen.1005875.s003.tar.gz › recalibratedMotifs/PBM0022.pwm]

#PBM0022	/GR09/Ykl222c
#p.cut	PBM0022	EpiUwRmapDNaseCD8.Primary.Cells.SRX213515	0.01	0.05	0.1	0.25	0.5	0.75	0.9	0.95	0.99	
#p.Tcut2	PBM0022	EpiUwRmapDNaseCD8.Primary.Cells.SRX213515	8.6	10.25	11	12.1	13.2	14.3	15.39	16.14	17.79	
#p.Tcut2b	PBM0022	EpiUwRmapDNaseCD8.Primary.Cells.SRX213515	9.56	11.21	11.96	13.06	14.16	15.25	16.35	17.1	18.75	
A	C	G	T
0.24882102	0.24917391	0.3118283	0.19017677
0.07625838	0.27799607	0.41664709	0.22909847
0.43398217	0.27424108	0.28388163	0.00789512
0.43581237	0.19808796	0.36418629	0.00191338
0.01179495	0.89815842	0.02555195	0.06449468
0.05447705	0.0037651	0.92405287	0.01770498
0.01565337	1e-06	0.98237938	0.00196625
0.91010141	0.00587353	0.08205053	0.00197453
0.49687916	0.01350274	0.48764358	0.00197453
0.83177312	0.00787041	0.0369313	0.12342517
0.09162974	0.03132015	0.01948695	0.85756315
0.65946304	0.05626951	0.0486925	0.23557494
0.67604862	0.07275894	0.18255727	0.06863517
0.13954457	0.33406373	0.42061867	0.10577303
0.26017153	0.22723761	0.30008097	0.21250988
0.0975668	0.38473833	0.33925157	0.1784433
0.24882102	0.24917391	0.3118283	0.19017677
