# Supplementary material for: Which Genetics Variants in DNase-Seq Footprints Are More Likely to Alter Binding?
Source: PLoS Genet. 2016 Feb 22;12(2):e1005875. doi: 10.1371/journal.pgen.1005875 (PMC4764260; doi:10.1371/journal.pgen.1005875)
Supplement: S2 File — (GZ) [file pgen.1005875.s003.tar.gz › recalibratedMotifs/PBM0026.pwm]

#PBM0026	/GR09/Fkh2
#p.cut	PBM0026	UwDnaseTh1	0.01	0.05	0.1	0.25	0.5	0.75	0.9	0.95	0.99	
#p.Tcut2	PBM0026	UwDnaseTh1	20.99	22.64	23.39	24.49	25.59	26.69	27.79	28.53	30.18	
#p.Tcut2b	PBM0026	UwDnaseTh1	12.51	14.16	14.91	16.01	17.11	18.21	19.31	20.05	21.7	
A	C	G	T
0.39532828	0.16085859	0.20037879	0.24343434
0.2726107	0.09970363	0.15247479	0.47521088
0.3655404	0.09889996	0.19485235	0.34070729
0.49396249	0.1053502	0.16715678	0.23353052
0.85704087	0.05915341	0.04586925	0.03793647
0.81742875	0.05225238	0.03089433	0.09942454
0.514041	0.0379574	0.06113084	0.38687077
0.13641561	0.00772051	0.85586288	1e-06
0.02299343	1e-06	1e-06	0.97700457
0.97732947	1e-06	0.01494492	0.00772461
0.97734906	0.01492593	1e-06	0.007724
0.99227689	1e-06	0.00772111	1e-06
0.00772453	0.81650827	0.03089087	0.14487633
0.98454979	1e-06	0.01544821	1e-06
0.94776356	0.02314461	0.02136722	0.00772461
0.96194006	1e-06	0.01544286	0.02261608
0.32563272	0.09845999	0.51536237	0.06054492
0.484092	0.12911338	0.2817884	0.10500622
0.23535583	0.17404378	0.21117726	0.37942313
0.37802115	0.03779187	0.44759997	0.13658701
0.48657661	0.21240868	0.21166175	0.08935296
0.39532828	0.16085859	0.20037879	0.24343434
