# Supplementary material for: Which Genetics Variants in DNase-Seq Footprints Are More Likely to Alter Binding?
Source: PLoS Genet. 2016 Feb 22;12(2):e1005875. doi: 10.1371/journal.pgen.1005875 (PMC4764260; doi:10.1371/journal.pgen.1005875)
Supplement: S2 File — (GZ) [file pgen.1005875.s003.tar.gz › recalibratedMotifs/PBM0028.pwm]

#PBM0028	/GR09/Mcm1
#p.cut	PBM0028	UwDnaseTh1	0.01	0.05	0.1	0.25	0.5	0.75	0.9	0.95	0.99	
#p.Tcut2	PBM0028	UwDnaseTh1	19.08	20.73	21.47	22.57	23.67	24.77	25.87	26.62	28.27	
#p.Tcut2b	PBM0028	UwDnaseTh1	14.38	16.03	16.78	17.88	18.98	20.08	21.18	21.92	23.57	
A	C	G	T
0.305	0.1847619	0.1797619	0.33047619
0.20617517	0.06717638	0.01440145	0.712247
0.06611592	0.24376868	0.32433273	0.36578267
0.06728307	0.10479573	0.01876061	0.8091606
0.00490859	0.02906768	0.01938774	0.94663598
0.04768232	0.00493011	0.04649302	0.90089454
0.07137343	0.89142066	1e-06	0.0372049
0.00475242	0.81503669	1e-06	0.18020989
0.13132815	0.45669366	0.0671703	0.34480788
0.81716388	0.00493023	0.09588584	0.08202005
0.72691286	1e-06	0.00965853	0.26342761
0.27245176	0.01921502	1e-06	0.70833223
0.15616932	0.09573703	0.05320724	0.69488641
0.32347695	0.22138477	0.27932464	0.17581365
0.22850072	0.00985945	0.75256858	0.00907126
0.03779057	0.00454325	0.89596095	0.06170523
0.92313574	0.02457617	0.0428156	0.00947248
0.79089958	0.14198371	0.01961688	0.04749982
0.7817559	0.00947248	0.12359167	0.08517995
0.11827835	0.23212435	0.04347435	0.60612295
0.305	0.1847619	0.1797619	0.33047619
