# Supplementary material for: Which Genetics Variants in DNase-Seq Footprints Are More Likely to Alter Binding?
Source: PLoS Genet. 2016 Feb 22;12(2):e1005875. doi: 10.1371/journal.pgen.1005875 (PMC4764260; doi:10.1371/journal.pgen.1005875)
Supplement: S2 File — (GZ) [file pgen.1005875.s003.tar.gz › recalibratedMotifs/PBM0031.pwm]

#PBM0031	/GR09/Yap6
#p.cut	PBM0031	EpiUwRmapDNaseH1.Derived.Neuronal.Progenitor.Cultured.Cells.SRX121241	0.01	0.05	0.1	0.25	0.5	0.75	0.9	0.95	0.99	
#p.Tcut2	PBM0031	EpiUwRmapDNaseH1.Derived.Neuronal.Progenitor.Cultured.Cells.SRX121241	11.33	12.98	13.73	14.83	15.93	17.03	18.12	18.87	20.52	
#p.Tcut2b	PBM0031	EpiUwRmapDNaseH1.Derived.Neuronal.Progenitor.Cultured.Cells.SRX121241	10.61	12.26	13.01	14.11	15.2	16.3	17.4	18.15	19.8	
A	C	G	T
0.25361757	0.2249354	0.2622739	0.25917313
0.15605623	0.25484051	0.41867513	0.17042813
0.25410832	0.09996557	0.63808737	0.00783874
0.0612504	0.07009279	0.35063002	0.5180268
0.06858522	0.54317628	0.09295838	0.29528012
0.17812631	0.10887277	0.03078756	0.68221336
1e-06	0.16391989	0.64375079	0.19232832
0.47385231	0.48014948	0.02248305	0.02351516
0.00783856	0.00783835	1e-06	0.9843221
1e-06	1e-06	0.13148503	0.86851297
0.97666444	1e-06	0.01549861	0.00783595
0.03851389	0.45078245	0.10114687	0.40955679
0.13872877	0.02320535	0.78377922	0.05428666
0.03132581	0.04703032	0.00776769	0.91387618
0.73754664	0.20871198	0.03811901	0.01562237
0.92962744	0.0078393	0.05469395	0.0078393
0.11628612	0.08588079	0.62654509	0.17128799
0.20879239	0.47295113	0.16237217	0.15588431
0.39456587	0.0543929	0.46620759	0.08483364
0.43366448	0.10823516	0.35728244	0.10081791
0.11570396	0.52766564	0.25578671	0.10084369
0.25361757	0.2249354	0.2622739	0.25917313
