# Supplementary material for: Which Genetics Variants in DNase-Seq Footprints Are More Likely to Alter Binding?
Source: PLoS Genet. 2016 Feb 22;12(2):e1005875. doi: 10.1371/journal.pgen.1005875 (PMC4764260; doi:10.1371/journal.pgen.1005875)
Supplement: S2 File — (GZ) [file pgen.1005875.s003.tar.gz › recalibratedMotifs/PBM0033.pwm]

#PBM0033	/GR09/Yml081w
#p.cut	PBM0033	EpiUwRmapDNaseMobilized.CD3.Primary.Cells.SRX089240	0.01	0.05	0.1	0.25	0.5	0.75	0.9	0.95	0.99	
#p.Tcut2	PBM0033	EpiUwRmapDNaseMobilized.CD3.Primary.Cells.SRX089240	9.48	11.13	11.88	12.98	14.08	15.18	16.28	17.02	18.67	
#p.Tcut2b	PBM0033	EpiUwRmapDNaseMobilized.CD3.Primary.Cells.SRX089240	9.47	11.12	11.87	12.97	14.07	15.16	16.26	17.01	18.66	
A	C	G	T
0.21705904	0.33113522	0.22963146	0.22217429
0.16132964	0.40793902	0.06386639	0.36686495
0.26303718	0.15376586	0.45087143	0.13232553
0.29292436	0.237069	0.14678326	0.32322338
0.41708511	0.1736588	0.2972378	0.1120183
0.15436741	0.43968989	0.0866711	0.3192716
0.13531695	0.15844805	0.06339862	0.64283637
0.73571051	0.10924191	0.09827364	0.05677394
0.02652893	0.958365	1e-06	0.01510507
0.01136333	0.96588864	1e-06	0.02274702
0.01516906	0.96209666	0.0037927	0.01894157
0.01516643	0.9324021	0.00379307	0.0486384
0.24394789	0.0187577	0.62076285	0.11653156
0.00379306	0.96247535	0.01895972	0.01477187
0.65326885	0.12394708	0.04158874	0.18119533
0.13191194	0.41746006	0.19901467	0.25161333
0.21459046	0.42852165	0.06790026	0.28898763
0.21775397	0.18806143	0.228786	0.36539861
0.30088296	0.24027433	0.30183829	0.15700442
0.23331197	0.2525642	0.22164043	0.2924834
0.06047753	0.40581768	0.3161231	0.21758168
0.21705904	0.33113522	0.22963146	0.22217429
