# Supplementary material for: Which Genetics Variants in DNase-Seq Footprints Are More Likely to Alter Binding?
Source: PLoS Genet. 2016 Feb 22;12(2):e1005875. doi: 10.1371/journal.pgen.1005875 (PMC4764260; doi:10.1371/journal.pgen.1005875)
Supplement: S2 File — (GZ) [file pgen.1005875.s003.tar.gz › recalibratedMotifs/PBM0035.pwm]

#PBM0035	/GR09/Pdr1
#p.cut	PBM0035	EpiUwRmapDNaseMobilized.CD3.Primary.Cells.SRX089240	0.01	0.05	0.1	0.25	0.5	0.75	0.9	0.95	0.99	
#p.Tcut2	PBM0035	EpiUwRmapDNaseMobilized.CD3.Primary.Cells.SRX089240	10.35	12	12.75	13.84	14.94	16.04	17.14	17.89	19.54	
#p.Tcut2b	PBM0035	EpiUwRmapDNaseMobilized.CD3.Primary.Cells.SRX089240	9.98	11.63	12.37	13.47	14.57	15.67	16.77	17.52	19.17	
A	C	G	T
0.27369902	0.22517581	0.27496484	0.22616034
0.17767344	0.13904705	0.53109768	0.15218182
0.43915673	0.09268459	0.1224717	0.34568697
0.25288431	0.09308999	0.47671238	0.17731332
0.51060935	0.02111439	0.24446346	0.22381279
0.22442449	0.40371802	0.31711199	0.05474549
0.17688867	0.32128135	0.15185467	0.34997531
0.05829209	0.10136985	0.00425545	0.83608261
0.02090546	0.04664164	1e-06	0.93245191
0.02126079	0.86092793	0.02079991	0.09701137
0.0165675	0.92028115	0.00422277	0.05892858
0.05079255	0.02121521	0.90672543	0.02126681
0.11372713	0.01276434	0.86089852	0.01261001
0.95354987	0.00425517	0.03793958	0.00425538
0.81815887	0.00425545	0.13936757	0.03821812
0.23577839	0.21514806	0.34611804	0.20295551
0.46052963	0.05056114	0.34549953	0.1434097
0.26573943	0.40541	0.16088335	0.16796722
0.39235404	0.08891047	0.20655221	0.31218328
0.40942663	0.14391057	0.35371262	0.09295018
0.55251682	0.03393181	0.39653581	0.01701556
0.27369902	0.22517581	0.27496484	0.22616034
