# Supplementary material for: Which Genetics Variants in DNase-Seq Footprints Are More Likely to Alter Binding?
Source: PLoS Genet. 2016 Feb 22;12(2):e1005875. doi: 10.1371/journal.pgen.1005875 (PMC4764260; doi:10.1371/journal.pgen.1005875)
Supplement: S2 File — (GZ) [file pgen.1005875.s003.tar.gz › recalibratedMotifs/PBM0036.pwm]

#PBM0036	/GR09/Sfl1
#p.cut	PBM0036	UwDnaseTh1	0.01	0.05	0.1	0.25	0.5	0.75	0.9	0.95	0.99
#p.Tcut2	PBM0036	UwDnaseTh1	22.29	23.94	24.69	25.78	26.88	27.98	29.08	29.83	31.48
#p.Tcut2b	PBM0036	UwDnaseTh1	11.24	12.89	13.63	14.73	15.83	16.93	18.03	18.78	20.43
A	C	G	T
0.4479335	0.13114754	0.18575387	0.23516509
0.35023831	0.24997897	0.11116693	0.28861579
0.38520294	0.15712389	0.18189017	0.275783
0.3095154	0.1909927	0.1960442	0.30344769
0.40825449	0.14856592	0.1555242	0.28765539
0.24829729	0.13384916	0.23225966	0.3855939
0.29730206	0.22404821	0.18220988	0.29643986
0.35917073	0.16269596	0.23845123	0.23968208
0.33134302	0.16203316	0.21247752	0.2941463
0.34407727	0.18389052	0.18273993	0.28929228
0.3101904	0.14896506	0.26148215	0.27936239
0.41455354	0.20490594	0.17582292	0.2047176
0.33656316	0.1890412	0.18455231	0.28984334
0.33322435	0.23188274	0.14128304	0.29360987
0.32527567	0.21184304	0.19008127	0.27280002
0.45062447	0.09007197	0.19125529	0.26804827
0.41528419	0.16131497	0.18364679	0.23975405
0.32338813	0.23273481	0.21118413	0.23269293
0.33292806	0.23228041	0.17475289	0.26003864
0.38168939	0.10517198	0.0286016	0.48453703
0.58469054	0.10549508	0.05657805	0.25323633
0.47252323	0.10496542	0.30211274	0.12039862
0.59928547	0.16795939	0.05711929	0.17563585
0.62869331	0.01378918	0.23117263	0.12634487
0.69711422	0.11284675	0.07765314	0.11238588
0.95819615	0.00716971	0.02779964	0.00683449
0.12052113	0.14175266	0.09058708	0.64713913
0.80281442	1e-06	0.19012676	0.00705782
0.02848321	0.02764385	0.9367032	0.00716974
0.97878484	0.00696974	0.01424442	1e-06
0.99282826	0.00716974	1e-06	1e-06
0.03564274	1e-06	0.93676374	0.02759252
0.87302797	0.02137088	0.09187307	0.01372809
0.90173801	0.01298874	0.02829347	0.05697977
0.84440876	0.04924684	0.01401742	0.09232699
0.46514439	0.09889049	0.04272292	0.3932422
0.7755779	0.04250038	0.09075916	0.09116256
0.64279502	0.02107942	0.02798812	0.30813743
0.60104132	0.02793734	0.05584756	0.31517378
0.62033251	0.02098055	0.03573196	0.32295498
0.4479335	0.13114754	0.18575387	0.23516509
