# Supplementary material for: Which Genetics Variants in DNase-Seq Footprints Are More Likely to Alter Binding?
Source: PLoS Genet. 2016 Feb 22;12(2):e1005875. doi: 10.1371/journal.pgen.1005875 (PMC4764260; doi:10.1371/journal.pgen.1005875)
Supplement: S2 File — (GZ) [file pgen.1005875.s003.tar.gz › recalibratedMotifs/PBM0037.pwm]

#PBM0037	/GR09/Gal4
#p.cut	PBM0037	EpiUwRmapDNaseFetal.Intestine.Small.SRX055168	0.01	0.05	0.1	0.25	0.5	0.75	0.9	0.95	0.99	
#p.Tcut2	PBM0037	EpiUwRmapDNaseFetal.Intestine.Small.SRX055168	18.1	19.75	20.5	21.6	22.69	23.79	24.89	25.64	27.29	
#p.Tcut2b	PBM0037	EpiUwRmapDNaseFetal.Intestine.Small.SRX055168	8	9.65	10.4	11.5	12.6	13.7	14.79	15.54	17.19	
A	C	G	T
0.12512896	0.34166544	0.40424466	0.12896094
0.00703527	0.70928158	0.02243373	0.26124942
0.00699129	0.92412171	0.02441264	0.04447435
0.02235231	0.03846042	0.92360684	0.01558043
0.00687167	0.0137953	0.9775696	0.00176342
0.01566818	0.00352629	0.98080452	1e-06
0.1847378	0.35798718	0.32358492	0.1336901
0.16338047	0.35100134	0.30951515	0.17610304
0.12149291	0.3790104	0.33756061	0.16193608
0.12500833	0.36040802	0.38550039	0.12908326
0.1409747	0.3168652	0.38685989	0.15530022
0.14656315	0.32082804	0.38495271	0.14765611
0.16372702	0.31783095	0.4107681	0.10767393
0.12550564	0.26724809	0.46522599	0.14202027
0.13680275	0.30484054	0.40864833	0.14970838
0.09925896	0.22204414	0.47375384	0.20494305
0.01401038	0.97041254	0.00881424	0.00676285
0.01043452	0.91645101	0.04198974	0.03112473
0.03475353	0.03331255	0.92164764	0.01028629
0.2497486	0.02434901	0.71892522	0.00697717
0.12512896	0.34166544	0.40424466	0.12896094
