# Supplementary material for: Which Genetics Variants in DNase-Seq Footprints Are More Likely to Alter Binding?
Source: PLoS Genet. 2016 Feb 22;12(2):e1005875. doi: 10.1371/journal.pgen.1005875 (PMC4764260; doi:10.1371/journal.pgen.1005875)
Supplement: S2 File — (GZ) [file pgen.1005875.s003.tar.gz › recalibratedMotifs/PBM0038.pwm]

#PBM0038	/GR09/Yox1
#p.cut	PBM0038	EpiUwRmapDNaseFetal.Brain.SRX121276	0.01	0.05	0.1	0.25	0.5	0.75	0.9	0.95	0.99	
#p.Tcut2	PBM0038	EpiUwRmapDNaseFetal.Brain.SRX121276	18.77	20.42	21.17	22.26	23.36	24.46	25.56	26.31	27.96	
#p.Tcut2b	PBM0038	EpiUwRmapDNaseFetal.Brain.SRX121276	10.4	12.05	12.8	13.9	15	16.09	17.19	17.94	19.59	
A	C	G	T
0.32969697	0.17474747	0.15090909	0.34464646
0.24775509	0.12758769	0.06757952	0.5570777
0.21844491	0.09101072	0.11601459	0.57452978
0.24324544	0.4122514	0.21080692	0.13369624
0.34620561	0.38766287	0.08469394	0.18143758
0.46680291	0.29717039	0.03637883	0.19964786
0.84291117	0.01189006	0.01229891	0.13289986
1e-06	0.07926947	1e-06	0.92072853
0.01154213	0.01839187	1e-06	0.970065
0.999997	1e-06	1e-06	1e-06
0.999997	1e-06	1e-06	1e-06
1e-06	1e-06	1e-06	0.999997
0.00615266	1e-06	0.00616181	0.98768452
0.96940077	0.00614844	0.00616214	0.01828866
0.902082	0.01232061	0.08559639	1e-06
0.5071725	0.01209495	0.01230954	0.46842301
0.21768082	0.11466912	0.17596806	0.49168201
0.40645792	0.07869973	0.04227483	0.47256752
0.38211319	0.24192797	0.15193303	0.22402582
0.10254333	0.06117425	0.25382511	0.58245731
0.0480636	0.48517856	0.37557653	0.09118131
0.32969697	0.17474747	0.15090909	0.34464646
