# Supplementary material for: Which Genetics Variants in DNase-Seq Footprints Are More Likely to Alter Binding?
Source: PLoS Genet. 2016 Feb 22;12(2):e1005875. doi: 10.1371/journal.pgen.1005875 (PMC4764260; doi:10.1371/journal.pgen.1005875)
Supplement: S2 File — (GZ) [file pgen.1005875.s003.tar.gz › recalibratedMotifs/PBM0039.pwm]

#PBM0039	/GR09/Sfp1
#p.cut	PBM0039	UwDgfSknshra	0.01	0.05	0.1	0.25	0.5	0.75	0.9	0.95	0.99	
#p.Tcut2	PBM0039	UwDgfSknshra	22.38	24.03	24.78	25.88	26.98	28.08	29.18	29.92	31.57	
#p.Tcut2b	PBM0039	UwDgfSknshra	12.18	13.83	14.58	15.68	16.78	17.88	18.98	19.72	21.37	
A	C	G	T
0.3439366	0.13966996	0.14167843	0.37471501
0.31267861	0.06123916	0.0639395	0.56214273
0.35109597	0.11532921	0.16347287	0.37010196
0.58805496	0.00986647	0.1026843	0.29939426
0.77072064	0.00995867	0.17028047	0.04904023
0.96377212	0.01334536	0.00974047	0.01314205
0.9799637	0.00677146	0.01326383	1e-06
0.96360684	0.0030833	0.01332189	0.01998796
0.93352207	0.00657881	0.01348602	0.0464131
0.58382759	0.00985917	0.00666828	0.39964496
0.05634868	0.02297762	0.02344115	0.89723255
0.00958664	0.02655227	0.0131595	0.95070159
0.00672797	0.01010635	0.0201641	0.96300158
0.0260057	0.01670907	0.00988106	0.94740416
0.05611933	0.29169641	0.02980075	0.62238352
0.02276708	0.18717293	0.02984413	0.76021586
0.23034561	0.09652789	0.0822466	0.59087991
0.08573187	0.35466434	0.09903414	0.46056965
0.22993106	0.01671232	0.18654801	0.56680861
0.28724094	0.12271592	0.37413619	0.21590695
0.3439366	0.13966996	0.14167843	0.37471501
