# Supplementary material for: Which Genetics Variants in DNase-Seq Footprints Are More Likely to Alter Binding?
Source: PLoS Genet. 2016 Feb 22;12(2):e1005875. doi: 10.1371/journal.pgen.1005875 (PMC4764260; doi:10.1371/journal.pgen.1005875)
Supplement: S2 File — (GZ) [file pgen.1005875.s003.tar.gz › recalibratedMotifs/PBM0040.pwm]

#PBM0040	/GR09/Smp1
#p.cut	PBM0040	EpiUwRmapDNaseCD14.Primary.Cells.SRX055167	0.01	0.05	0.1	0.25	0.5	0.75	0.9	0.95	0.99	
#p.Tcut2	PBM0040	EpiUwRmapDNaseCD14.Primary.Cells.SRX055167	17.45	19.1	19.85	20.95	22.05	23.15	24.25	24.99	26.64	
#p.Tcut2b	PBM0040	EpiUwRmapDNaseCD14.Primary.Cells.SRX055167	9.52	11.17	11.92	13.01	14.11	15.21	16.31	17.06	18.71	
A	C	G	T
0.33253121	0.18363664	0.15521131	0.32862085
0.02728564	0.1737473	0.13956973	0.65939733
0.16365091	0.14676261	0.17492507	0.5146614
0.78970466	0.0458537	0.02675903	0.13768261
0.03702944	0.74171773	0.07296434	0.14828849
0.16539007	0.68963542	0.00888308	0.13609143
0.04607027	0.06480142	0.0084831	0.88064521
0.3641766	0.05567247	0.05509192	0.52505901
0.02748734	0.11003218	1e-06	0.86247948
0.93602229	0.03725009	0.008718	0.01800961
0.9723357	1e-06	0.01831199	0.00935131
0.03574431	0.00898076	0.01870415	0.93657078
0.00935257	1e-06	0.03737605	0.95327038
0.82532767	0.00921382	0.12869216	0.03676635
0.55284155	1e-06	1e-06	0.44715645
0.85187153	0.01796742	0.07421942	0.05594163
0.22951254	0.17475959	0.04667844	0.54904943
0.16269944	0.23813866	0.28557114	0.31359077
0.67994243	0.01870415	0.0277696	0.27358383
0.14811709	0.23813582	0.55983374	0.05391335
0.38363927	0.41400731	0.06469109	0.13766232
0.4653863	0.03701166	0.13858572	0.35901631
0.29417424	0.1661727	0.26585166	0.27380139
0.26426954	0.31289785	0.20279694	0.22003567
0.33253121	0.18363664	0.15521131	0.32862085
