# Supplementary material for: Which Genetics Variants in DNase-Seq Footprints Are More Likely to Alter Binding?
Source: PLoS Genet. 2016 Feb 22;12(2):e1005875. doi: 10.1371/journal.pgen.1005875 (PMC4764260; doi:10.1371/journal.pgen.1005875)
Supplement: S2 File — (GZ) [file pgen.1005875.s003.tar.gz › recalibratedMotifs/PBM0042.pwm]

#PBM0042	/GR09/Stp4
#p.cut	PBM0042	OpenChromDnaseMcf7	0.01	0.05	0.1	0.25	0.5	0.75	0.9	0.95	0.99	
#p.Tcut2	PBM0042	OpenChromDnaseMcf7	11.38	13.03	13.77	14.87	15.97	17.07	18.17	18.92	20.57	
#p.Tcut2b	PBM0042	OpenChromDnaseMcf7	11.74	13.39	14.14	15.24	16.33	17.43	18.53	19.28	20.93	
A	C	G	T
0.19971343	0.27438999	0.33048169	0.19541489
0.04826481	0.7006858	0.15128743	0.09976196
0.30376963	0.22436709	0.27914391	0.19271937
0.21851978	0.54731287	0.11048139	0.12368596
0.08947273	0.20953373	0.21615407	0.48483946
0.16337754	0.24848063	0.48841741	0.09972443
0.1408009	0.05167252	0.77900461	0.02852196
0.20314572	0.12144871	0.17236905	0.50303652
0.23771252	0.03064469	0.73164178	1e-06
0.03593822	0.59879583	0.0357986	0.32946734
0.043093	0.01303739	0.92595714	0.01791247
0.01014934	0.00500524	0.98225323	0.00259219
0.0104079	0.9640744	0.00261713	0.02290057
0.01019619	0.02840733	0.03631501	0.92508147
0.01306735	0.02573145	0.94554778	0.01565342
0.71104643	0.07499908	0.05159765	0.16235684
0.40077373	0.05678832	0.37271045	0.1697275
0.23058925	0.21495787	0.4772232	0.07722968
0.30020094	0.36596414	0.22105719	0.11277773
0.23388719	0.30744065	0.34305211	0.11562005
0.14615556	0.30066464	0.34342305	0.20975675
0.33639695	0.48739396	0.05603054	0.12017855
0.19971343	0.27438999	0.33048169	0.19541489
