# Supplementary material for: Which Genetics Variants in DNase-Seq Footprints Are More Likely to Alter Binding?
Source: PLoS Genet. 2016 Feb 22;12(2):e1005875. doi: 10.1371/journal.pgen.1005875 (PMC4764260; doi:10.1371/journal.pgen.1005875)
Supplement: S2 File — (GZ) [file pgen.1005875.s003.tar.gz › recalibratedMotifs/PBM0043.pwm]

#PBM0043	/GR09/Tbs1
#p.cut	PBM0043	EpiUwRmapDNaseFetal.Stomach.SRX055162	0.01	0.05	0.1	0.25	0.5	0.75	0.9	0.95	0.99	
#p.Tcut2	PBM0043	EpiUwRmapDNaseFetal.Stomach.SRX055162	14.95	16.6	17.35	18.45	19.55	20.65	21.74	22.49	24.14	
#p.Tcut2b	PBM0043	EpiUwRmapDNaseFetal.Stomach.SRX055162	7.9	9.55	10.3	11.4	12.5	13.6	14.69	15.44	17.09	
A	C	G	T
0.1374406	0.37684997	0.34728445	0.13842498
0.21717033	0.39248944	0.17991925	0.21042098
0.06943809	0.30095593	0.4735872	0.15601877
0.13915855	0.16446576	0.47827093	0.21810476
0.25881052	0.23840875	0.38897846	0.11380228
0.08721842	0.32641201	0.41984126	0.16652832
0.03245094	0.44863228	0.48276557	0.0361512
0.01032957	0.91643076	0.02850092	0.04473874
0.01420198	0.0266385	0.94063466	0.01852486
0.01032161	0.02056425	0.96722427	0.00188987
0.54932623	0.29383541	0.10778305	0.04905531
0.06516748	0.08772973	0.29109328	0.5560095
0.00578279	0.97599027	0.01205605	0.00617089
0.01027999	0.94524143	0.0181895	0.02628908
0.03476295	0.01831716	0.9345932	0.01232669
0.02440767	0.77830911	0.11394289	0.08334033
0.16896437	0.18984012	0.44353607	0.19765943
0.09173291	0.36181245	0.45269064	0.09376401
0.06133712	0.50863688	0.33065415	0.09937185
0.16390373	0.20752678	0.2722503	0.35631919
0.0657905	0.57194727	0.25234888	0.10991334
0.1374406	0.37684997	0.34728445	0.13842498
