# Supplementary material for: Which Genetics Variants in DNase-Seq Footprints Are More Likely to Alter Binding?
Source: PLoS Genet. 2016 Feb 22;12(2):e1005875. doi: 10.1371/journal.pgen.1005875 (PMC4764260; doi:10.1371/journal.pgen.1005875)
Supplement: S2 File — (GZ) [file pgen.1005875.s003.tar.gz › recalibratedMotifs/PBM0044.pwm]

#PBM0044	/GR09/Ypr196w
#p.cut	PBM0044	UwDnaseCaco2	0.01	0.05	0.1	0.25	0.5	0.75	0.9	0.95	0.99	
#p.Tcut2	PBM0044	UwDnaseCaco2	13.14	14.79	15.54	16.64	17.74	18.83	19.93	20.68	22.33	
#p.Tcut2b	PBM0044	UwDnaseCaco2	9.17	10.82	11.57	12.67	13.77	14.87	15.97	16.71	18.36	
A	C	G	T
0.2660146	0.21600771	0.19823667	0.31974101
0.67357941	0.08293768	0.09100112	0.15248179
0.40265616	0.13421571	0.11807717	0.34505096
0.27577751	0.3026567	0.16888019	0.2526856
0.10857897	0.06645839	0.06776744	0.75719519
0.10855591	0.33700514	0.18518952	0.36924943
0.44557187	0.0838912	0.10101144	0.36952549
0.87280057	0.01631163	0.04244844	0.06843937
0.24332569	0.00837307	0.00858172	0.73971951
0.02488762	0.00858172	1e-06	0.96652966
1e-06	0.03403301	1e-06	0.96596499
0.08525647	0.53770664	1e-06	0.37703589
0.10863021	0.34442019	1e-06	0.54694861
1e-06	0.96619041	0.01674528	0.01706332
0.05023745	0.88441485	0.00857838	0.05676931
0.13470974	0.08193184	0.66566484	0.11769358
0.54433578	0.11028901	0.30380386	0.04157136
0.40095381	0.10157105	0.25263079	0.24484435
0.23474144	0.15219944	0.34465032	0.2684088
0.54835749	0.05856057	0.0411206	0.35196135
0.27720691	0.17573795	0.16105435	0.38600078
0.09311248	0.178145	0.12614274	0.60259979
0.2660146	0.21600771	0.19823667	0.31974101
