# Supplementary material for: Which Genetics Variants in DNase-Seq Footprints Are More Likely to Alter Binding?
Source: PLoS Genet. 2016 Feb 22;12(2):e1005875. doi: 10.1371/journal.pgen.1005875 (PMC4764260; doi:10.1371/journal.pgen.1005875)
Supplement: S2 File — (GZ) [file pgen.1005875.s003.tar.gz › recalibratedMotifs/PBM0047.pwm]

#PBM0047	/GR09/Gat3
#p.cut	PBM0047	EpiUwRmapDNaseCD8.Primary.Cells.SRX055204	0.01	0.05	0.1	0.25	0.5	0.75	0.9	0.95	0.99	
#p.Tcut2	PBM0047	EpiUwRmapDNaseCD8.Primary.Cells.SRX055204	12.81	14.46	15.21	16.31	17.41	18.51	19.61	20.35	22	
#p.Tcut2b	PBM0047	EpiUwRmapDNaseCD8.Primary.Cells.SRX055204	10.77	12.42	13.17	14.27	15.37	16.47	17.57	18.31	19.96	
A	C	G	T
0.31410256	0.23091168	0.21965812	0.23532764
0.69145966	0.15389845	0.12966717	0.02497472
0.59896625	0.12767199	0.20488296	0.0684788
0.47898551	0.13831325	0.16277834	0.2199229
0.30688452	0.1122103	0.11124248	0.46966271
0.00850822	0.27443436	0.53047139	0.18658603
0.90714113	1e-06	0.08417657	0.00868131
1e-06	0.00796487	0.98335282	0.00868131
0.999997	1e-06	1e-06	1e-06
0.26481206	0.01661415	0.00845175	0.71012203
1e-06	0.999997	1e-06	1e-06
1e-06	0.07745764	0.00867431	0.91386705
0.99131669	1e-06	0.00868131	1e-06
0.06018164	0.92245835	0.00868131	0.00867871
0.67445637	0.18887361	0.0856659	0.05100412
0.51301474	0.15301344	0.17956453	0.1544073
0.29008021	0.10977944	0.45593007	0.14421029
0.1379557	0.37399042	0.26483125	0.22322264
0.35116498	0.18112579	0.06001496	0.40769427
0.22201158	0.17198355	0.44386903	0.16213584
0.31410256	0.23091168	0.21965812	0.23532764
