# Supplementary material for: Which Genetics Variants in DNase-Seq Footprints Are More Likely to Alter Binding?
Source: PLoS Genet. 2016 Feb 22;12(2):e1005875. doi: 10.1371/journal.pgen.1005875 (PMC4764260; doi:10.1371/journal.pgen.1005875)
Supplement: S2 File — (GZ) [file pgen.1005875.s003.tar.gz › recalibratedMotifs/PBM0049.pwm]

#PBM0049	/GR09/Ume6
#p.cut	PBM0049	EpiUwRmapDNaseMobilized.CD3.Primary.Cells.SRX089240	0.01	0.05	0.1	0.25	0.5	0.75	0.9	0.95	0.99	
#p.Tcut2	PBM0049	EpiUwRmapDNaseMobilized.CD3.Primary.Cells.SRX089240	7.88	9.53	10.28	11.38	12.48	13.58	14.67	15.42	17.07	
#p.Tcut2b	PBM0049	EpiUwRmapDNaseMobilized.CD3.Primary.Cells.SRX089240	8.69	10.34	11.09	12.19	13.28	14.38	15.48	16.23	17.88	
A	C	G	T
0.23096618	0.26183575	0.27415459	0.23304348
0.15669444	0.16260041	0.16262218	0.51808297
0.15386386	0.24134026	0.25486615	0.34992973
0.21415661	0.29509886	0.17404072	0.31670381
0.28418371	0.09856916	0.04077615	0.57647098
0.13078816	0.33632829	0.29850445	0.2343791
0.24712865	0.09595455	0.64232047	0.01459634
0.00292318	0.0058454	0.98538972	0.0058417
0.02013781	0.9341166	0.01436396	0.03138163
0.08070661	0.02591727	0.87001554	0.02336058
0.01436381	0.07567405	0.90996114	1e-06
1e-06	0.7543486	0.08449107	0.16115933
0.4058756	0.0087676	0.01439932	0.57095747
0.87800422	0.0321437	0.0522621	0.03758998
0.30469883	0.19387692	0.11360558	0.38781866
0.31389225	0.18553389	0.09854551	0.40202835
0.15961891	0.10471144	0.2143242	0.52134546
0.20846748	0.38629192	0.2347037	0.17053689
0.2866037	0.22948567	0.25815539	0.22575523
0.48707679	0.20033447	0.13252671	0.18006203
0.23096618	0.26183575	0.27415459	0.23304348
