# Supplementary material for: Which Genetics Variants in DNase-Seq Footprints Are More Likely to Alter Binding?
Source: PLoS Genet. 2016 Feb 22;12(2):e1005875. doi: 10.1371/journal.pgen.1005875 (PMC4764260; doi:10.1371/journal.pgen.1005875)
Supplement: S2 File — (GZ) [file pgen.1005875.s003.tar.gz › recalibratedMotifs/PBM0050.pwm]

#PBM0050	/GR09/Nhp6a
#p.cut	PBM0050	UwDgfTh2wb54553204	0.01	0.05	0.1	0.25	0.5	0.75	0.9	0.95	0.99	
#p.Tcut2	PBM0050	UwDgfTh2wb54553204	23.44	25.09	25.84	26.93	28.03	29.13	30.23	30.98	32.63	
#p.Tcut2b	PBM0050	UwDgfTh2wb54553204	9.27	10.92	11.66	12.76	13.86	14.96	16.06	16.81	18.46	
A	C	G	T
0.38063655	0.13506862	0.11709006	0.36720477
0.47763747	0.20597632	0.11252559	0.20386063
0.18585938	0.0820306	0.00768234	0.72442768
0.27935284	0.07168466	0.23728701	0.41167549
0.55852532	0.10854842	0.03802837	0.29489789
0.3740253	0.22000167	0.03563358	0.37033945
0.05588371	0.46336952	0.00511226	0.47563451
0.31740623	0.02069379	0.0149533	0.64694668
0.71730455	0.10758374	0.03080784	0.14430387
0.00521162	0.02591916	0.00247075	0.96639847
0.97176646	0.00260631	0.02043606	0.00519117
0.01280989	0.01530576	0.00242796	0.96945638
0.93087799	0.01026715	0.0413284	0.01752647
0.00521081	0.0100925	0.00255098	0.98214571
0.95942385	1e-06	0.00505324	0.03552191
0.91104497	0.00743905	0.01542896	0.06608702
0.57775159	0.02047595	0.03823957	0.3635329
0.44591491	0.03540128	0.01534996	0.50333385
0.62353319	0.01289063	0.066133	0.29744318
0.30733192	0.03838354	0.00772049	0.64656406
0.46127545	0.0509219	0.27619975	0.2116029
0.38063655	0.13506862	0.11709006	0.36720477
