# Supplementary material for: Which Genetics Variants in DNase-Seq Footprints Are More Likely to Alter Binding?
Source: PLoS Genet. 2016 Feb 22;12(2):e1005875. doi: 10.1371/journal.pgen.1005875 (PMC4764260; doi:10.1371/journal.pgen.1005875)
Supplement: S2 File — (GZ) [file pgen.1005875.s003.tar.gz › recalibratedMotifs/PBM0054.pwm]

#PBM0054	/GR09/Rdr1
#p.cut	PBM0054	EpiUwRmapDNaseMobilized.CD3.Primary.Cells.SRX089240	0.01	0.05	0.1	0.25	0.5	0.75	0.9	0.95	0.99	
#p.Tcut2	PBM0054	EpiUwRmapDNaseMobilized.CD3.Primary.Cells.SRX089240	7.92	9.58	10.32	11.42	12.52	13.62	14.72	15.46	17.12	
#p.Tcut2b	PBM0054	EpiUwRmapDNaseMobilized.CD3.Primary.Cells.SRX089240	8.91	10.56	11.31	12.41	13.51	14.61	15.7	16.45	18.1	
A	C	G	T
0.22209307	0.26053148	0.31548359	0.20189186
0.11951946	0.16651063	0.1718707	0.54209921
0.15836789	0.34534288	0.32261354	0.17367569
0.26398471	0.3252837	0.31763003	0.09310155
0.13901521	0.16644106	0.49150914	0.20303459
0.2664185	0.36167361	0.21498244	0.15692545
0.25706567	0.37145742	0.24484505	0.12663186
0.09502474	0.43215104	0.33376363	0.13906058
0.21292951	0.07337566	0.13987625	0.57381857
0.01230923	0.03658221	0.94864591	0.00246265
0.00979207	0.92637017	0.02450648	0.03933128
0.06599661	0.00738594	0.91473946	0.01187799
0.00227997	1e-06	0.99771803	1e-06
0.88735076	0.00733057	0.10039586	0.0049228
0.53603996	0.01718468	0.01462168	0.43215368
0.85825687	0.01477048	0.12208765	0.00488501
0.11742243	0.12449421	0.24705892	0.51102444
0.1509146	0.24727454	0.46493217	0.13687868
0.24642745	0.18392696	0.40816732	0.16147827
0.2762711	0.32706247	0.23029595	0.16637048
0.13469896	0.17872459	0.31339808	0.37317837
0.05601373	0.48186147	0.32767821	0.13444659
0.22209307	0.26053148	0.31548359	0.20189186
