# Supplementary material for: Which Genetics Variants in DNase-Seq Footprints Are More Likely to Alter Binding?
Source: PLoS Genet. 2016 Feb 22;12(2):e1005875. doi: 10.1371/journal.pgen.1005875 (PMC4764260; doi:10.1371/journal.pgen.1005875)
Supplement: S2 File — (GZ) [file pgen.1005875.s003.tar.gz › recalibratedMotifs/PBM0055.pwm]

#PBM0055	/GR09/Sum1
#p.cut	PBM0055	UwDnaseTh2	0.01	0.05	0.1	0.25	0.5	0.75	0.9	0.95	0.99	
#p.Tcut2	PBM0055	UwDnaseTh2	23.78	25.44	26.18	27.28	28.38	29.48	30.58	31.32	32.97	
#p.Tcut2b	PBM0055	UwDnaseTh2	10.24	11.89	12.64	13.74	14.84	15.94	17.03	17.78	19.43	
A	C	G	T
0.40594363	0.12677696	0.12555147	0.34172794
0.47511152	0.02920558	0.31911693	0.17656598
0.29377407	0.29773514	0.01449796	0.39399282
0.66345701	0.12154691	0.07754271	0.13745337
0.59241161	0.12459664	0.15506219	0.12792956
0.73887147	0.01124013	0.02955411	0.22033429
0.67022148	0.01499972	0.01847901	0.29629979
0.97403707	0.00346476	0.00375068	0.01874749
0.95616214	1e-06	0.00375068	0.04008618
0.39442394	0.01123349	1e-06	0.59434157
0.04365461	1e-06	0.00750036	0.94884404
0.94100309	1e-06	1e-06	0.05899491
0.59996537	0.00373226	0.00375068	0.39255169
0.0370418	0.003486	0.00375068	0.95572152
0.03281885	0.01056816	0.00347139	0.95314159
0.30538449	0.01459456	0.02561763	0.65440331
0.09971534	0.15060476	0.01096339	0.7387165
0.39411217	0.02544082	0.02944074	0.55100627
0.75641845	0.01476869	0.11409809	0.11471477
0.66107771	0.02611214	0.01459004	0.29822012
0.66086357	0.23265524	0.02216249	0.0843187
0.40594363	0.12677696	0.12555147	0.34172794
