# Supplementary material for: Which Genetics Variants in DNase-Seq Footprints Are More Likely to Alter Binding?
Source: PLoS Genet. 2016 Feb 22;12(2):e1005875. doi: 10.1371/journal.pgen.1005875 (PMC4764260; doi:10.1371/journal.pgen.1005875)
Supplement: S2 File — (GZ) [file pgen.1005875.s003.tar.gz › recalibratedMotifs/PBM0058.pwm]

#PBM0058	/GR09/Matalpha2
#p.cut	PBM0058	EpiUwRmapDNaseiPS.DF.1911.Cell.Line.SRX135563	0.01	0.05	0.1	0.25	0.5	0.75	0.9	0.95	0.99	
#p.Tcut2	PBM0058	EpiUwRmapDNaseiPS.DF.1911.Cell.Line.SRX135563	16.86	18.51	19.25	20.35	21.45	22.55	23.65	24.4	26.05	
#p.Tcut2b	PBM0058	EpiUwRmapDNaseiPS.DF.1911.Cell.Line.SRX135563	12.58	14.23	14.98	16.07	17.17	18.27	19.37	20.12	21.77	
A	C	G	T
0.3265873	0.20986395	0.20634921	0.25719955
0.23207193	0.24205168	0.07509705	0.45077934
0.1291425	0.09184363	0.10143386	0.67758001
0.23050364	0.06799315	0.40835079	0.29315241
0.25201602	0.26820912	0.21529096	0.2644839
0.57192964	0.01362024	0.23148953	0.1829606
0.41555631	0.01034676	0.48591329	0.08818364
0.97642544	0.00345064	0.01370147	0.00642244
0.99309844	1e-06	0.00689956	1e-06
0.00974905	0.9802513	0.00671737	0.00328228
0.99654736	1e-06	1e-06	0.00345064
0.97941942	1e-06	0.02057858	1e-06
0.00336127	0.03760341	0.00689573	0.95213959
0.94621559	0.00315536	0.0471784	0.00345064
0.02682952	0.01006569	0.95965415	0.00345064
0.55841509	0.16693838	0.09459956	0.18004697
0.38045942	0.28560191	0.19818597	0.1357527
0.22791165	0.32295054	0.10291972	0.34621809
0.11494888	0.2314192	0.13280736	0.52082456
0.25318064	0.4482164	0.04759815	0.25100481
0.25503871	0.35322471	0.11557909	0.27615748
0.3265873	0.20986395	0.20634921	0.25719955
