# Supplementary material for: Which Genetics Variants in DNase-Seq Footprints Are More Likely to Alter Binding?
Source: PLoS Genet. 2016 Feb 22;12(2):e1005875. doi: 10.1371/journal.pgen.1005875 (PMC4764260; doi:10.1371/journal.pgen.1005875)
Supplement: S2 File — (GZ) [file pgen.1005875.s003.tar.gz › recalibratedMotifs/PBM0059.pwm]

#PBM0059	/GR09/Usv1
#p.cut	PBM0059	EpiUwRmapDNaseMobilized.CD3.Primary.Cells.SRX089240	0.01	0.05	0.1	0.25	0.5	0.75	0.9	0.95	0.99	
#p.Tcut2	PBM0059	EpiUwRmapDNaseMobilized.CD3.Primary.Cells.SRX089240	13.98	15.63	16.37	17.47	18.57	19.67	20.77	21.52	23.17	
#p.Tcut2b	PBM0059	EpiUwRmapDNaseMobilized.CD3.Primary.Cells.SRX089240	12.25	13.9	14.65	15.75	16.85	17.95	19.04	19.79	21.44	
A	C	G	T
0.24666667	0.26843137	0.18960784	0.29529412
0.27187609	0.11634285	0.22277621	0.38900485
0.25694883	0.19975324	0.26092079	0.28237713
0.19967066	0.31853469	0.17673056	0.3050641
0.30839791	0.19828817	0.25891904	0.23439489
0.25925493	0.19975295	0.24563674	0.29535537
0.29651945	0.22091412	0.18884071	0.29372572
0.29557206	0.19966343	0.23421705	0.27054746
0.28201477	0.30649392	0.14171236	0.26977895
0.17564068	0.29542594	0.16509664	0.36383675
0.25807968	0.3173365	0.15415789	0.27042593
0.18613351	0.28555394	0.17952026	0.34879229
0.29472889	0.11905177	0.17594557	0.41027377
0.18783911	0.16643923	0.31990049	0.32582117
0.27113951	0.24767336	0.15279886	0.32838828
0.25914239	0.29530659	0.12957003	0.31598099
0.07017753	0.3050728	0.08220417	0.54254551
0.10630695	0.07099303	0.08139599	0.74130402
0.20113585	0.70526551	0.03483293	0.05876571
1e-06	0.94334299	0.01197013	0.04468588
0.03486687	0.87183423	0.01196934	0.08132955
0.01096308	0.95447957	1e-06	0.03455635
0.022677	0.95445987	1e-06	0.02286213
1e-06	0.01197013	1e-06	0.98802787
0.0358618	0.0354462	0.86913774	0.05955426
0.95360054	0.01197013	0.02340037	0.01102897
0.90601209	0.05809128	0.02393925	0.01195738
0.25920198	0.1779196	0.1759206	0.38695782
0.29505528	0.20154285	0.04787691	0.45552496
0.14061091	0.22234234	0.23493535	0.40211139
0.13923316	0.20036454	0.34498232	0.31541998
0.22366465	0.09472598	0.20238018	0.47922919
0.19992345	0.22553425	0.43412796	0.14041434
0.24666667	0.26843137	0.18960784	0.29529412
