# Supplementary material for: Which Genetics Variants in DNase-Seq Footprints Are More Likely to Alter Binding?
Source: PLoS Genet. 2016 Feb 22;12(2):e1005875. doi: 10.1371/journal.pgen.1005875 (PMC4764260; doi:10.1371/journal.pgen.1005875)
Supplement: S2 File — (GZ) [file pgen.1005875.s003.tar.gz › recalibratedMotifs/PBM0064.pwm]

#PBM0064	/GR09/Ypr013c
#p.cut	PBM0064	UwDnaseH7esDiffa9d	0.01	0.05	0.1	0.25	0.5	0.75	0.9	0.95	0.99
#p.Tcut2	PBM0064	UwDnaseH7esDiffa9d	17	18.65	19.4	20.5	21.59	22.69	23.79	24.54	26.19
#p.Tcut2b	PBM0064	UwDnaseH7esDiffa9d	12.25	13.9	14.64	15.74	16.84	17.94	19.04	19.79	21.44
A	C	G	T
0.31371528	0.21163194	0.18802083	0.28663194
0.22806722	0.07418254	0.3341337	0.36361655
0.22887563	0.22938594	0.24145092	0.30028752
0.1995006	0.24018874	0.26812318	0.29218748
0.29877926	0.22820276	0.20950944	0.26350854
0.24065646	0.34347376	0.13431783	0.28155195
0.31346312	0.23821421	0.18821081	0.26011185
0.27159818	0.19667977	0.20994818	0.32177387
0.25912667	0.24053876	0.25097757	0.24935701
0.30307398	0.23174401	0.16698456	0.29819745
0.33472306	0.14587678	0.2594102	0.25998996
0.26083998	0.08508763	0.26164681	0.39242558
0.2715461	0.14592914	0.20842778	0.37409699
0.4534547	0.09385091	0.25151083	0.20118355
0.68806756	0.05185395	0.16760063	0.09247785
0.60355795	0.2301956	0.10373145	0.06251499
0.01067042	0.17780231	0.01066556	0.80086171
0.06155875	1e-06	0.92777125	0.010669
1e-06	0.0106687	0.01066556	0.97866474
0.96888621	0.01067063	0.02044216	1e-06
0.8835834	1e-06	0.1164146	1e-06
0.98953051	1e-06	0.01046749	1e-06
1e-06	0.02134025	1e-06	0.97865775
0.00973664	0.94848686	0.02134025	0.02043625
0.74856971	0.20935534	0.01066312	0.03141183
0.12527517	0.61623289	0.05162329	0.20686865
0.41535839	0.06124123	0.01067057	0.51272981
0.23927611	0.102594	0.08393377	0.57419611
0.19623425	0.33434961	0.09505348	0.37436266
0.29086252	0.22869341	0.09428495	0.38615911
0.19794161	0.15726705	0.24146603	0.4033253
0.18890486	0.30089056	0.20658223	0.30362235
0.29251161	0.22738605	0.14590879	0.33419355
0.39652614	0.24852764	0.13687913	0.21806709
0.34506425	0.16521457	0.17910226	0.31061892
0.19917501	0.25857771	0.25098581	0.29126147
0.27979755	0.13542638	0.27173349	0.31304258
0.25116469	0.29049396	0.24940243	0.20893893
0.25855152	0.30095669	0.17718473	0.26330706
0.26947636	0.21943227	0.20926513	0.30182624
0.27129117	0.20863755	0.25188859	0.26818268
0.26962252	0.23015806	0.21006606	0.29015336
0.26939144	0.1771583	0.25188447	0.30156579
0.28908268	0.30319384	0.21118413	0.19653935
0.31883604	0.26554621	0.1557808	0.25983695
0.27317606	0.28988012	0.16503248	0.27191135
0.29271617	0.21965333	0.21656041	0.27107009
0.39505391	0.15613676	0.30288787	0.14592147
0.31371528	0.21163194	0.18802083	0.28663194
