# Supplementary material for: Which Genetics Variants in DNase-Seq Footprints Are More Likely to Alter Binding?
Source: PLoS Genet. 2016 Feb 22;12(2):e1005875. doi: 10.1371/journal.pgen.1005875 (PMC4764260; doi:10.1371/journal.pgen.1005875)
Supplement: S2 File — (GZ) [file pgen.1005875.s003.tar.gz › recalibratedMotifs/MA0143.1.pwm]

#MA0143.1	Sox2
#p.cut	MA0143.1	EpiUwRmapDNaseiPS.DF.1911.Cell.Line.SRX135563	0.01	0.05	0.1	0.25	0.5	0.75	0.9	0.95	0.99	
#p.Tcut2	MA0143.1	EpiUwRmapDNaseiPS.DF.1911.Cell.Line.SRX135563	15.59	17.25	17.99	19.09	20.19	21.29	22.39	23.13	24.78	
#p.Tcut2b	MA0143.1	EpiUwRmapDNaseiPS.DF.1911.Cell.Line.SRX135563	13.07	14.72	15.47	16.57	17.67	18.77	19.87	20.61	22.26	
A	C	G	T
0.25696528	0.22317063	0.21090578	0.30895832
0.01010421	0.76451318	0.0719863	0.15339631
0.00912659	0.73984699	0.00276383	0.24826258
0.37991731	0.00276383	0.00447718	0.61284167
1e-06	0.00627293	0.00451986	0.98920621
0.00268373	0.00267812	1e-06	0.99463715
0.02010106	0.08399374	0.88874922	0.00715598
0.07217276	0.00350876	0.00087831	0.92344017
0.05252215	0.33105544	0.0812851	0.53513731
0.81287554	0.07058358	0.02101573	0.09552515
0.00367667	0.01719879	0.00354002	0.97558452
0.00821776	0.02630674	0.82738493	0.13809057
0.01358625	0.76035177	0.0882735	0.13778848
0.82940732	0.00807006	0.01003609	0.15248653
0.69963916	0.03441002	0.22487614	0.04107469
0.93474195	0.01546624	0.03713591	0.0126559
0.25696528	0.22317063	0.21090578	0.30895832
