# Supplementary material for: Which Genetics Variants in DNase-Seq Footprints Are More Likely to Alter Binding?
Source: PLoS Genet. 2016 Feb 22;12(2):e1005875. doi: 10.1371/journal.pgen.1005875 (PMC4764260; doi:10.1371/journal.pgen.1005875)
Supplement: S2 File — (GZ) [file pgen.1005875.s003.tar.gz › recalibratedMotifs/MA0144.1.pwm]

#MA0144.1	Stat3
#p.cut	MA0144.1	UwDnaseTh1wb33676984	0.01	0.05	0.1	0.25	0.5	0.75	0.9	0.95	0.99	
#p.Tcut2	MA0144.1	UwDnaseTh1wb33676984	16.07	17.72	18.47	19.57	20.67	21.77	22.86	23.61	25.26	
#p.Tcut2b	MA0144.1	UwDnaseTh1wb33676984	15.69	17.34	18.09	19.19	20.29	21.39	22.48	23.23	24.88	
A	C	G	T
0.27371542	0.22727273	0.25209486	0.246917
0.18305178	0.33478198	0.15802723	0.32413901
1e-06	0.01380913	0.00998337	0.9762065
0.00200085	0.01571433	0.00399973	0.9782851
1e-06	0.98626663	0.00400081	0.00973156
0.00185254	0.98228334	0.00400093	0.01186319
0.97424568	1e-06	0.01794813	0.00780518
0.00191024	1e-06	0.99808776	1e-06
0.00392497	0.00388106	0.98627255	0.00592142
0.99403015	1e-06	0.00596785	1e-06
0.99819552	1e-06	0.00180248	1e-06
0.01564422	1e-06	0.98049478	0.00386
0.27371542	0.22727273	0.25209486	0.246917
