# Supplementary material for: Which Genetics Variants in DNase-Seq Footprints Are More Likely to Alter Binding?
Source: PLoS Genet. 2016 Feb 22;12(2):e1005875. doi: 10.1371/journal.pgen.1005875 (PMC4764260; doi:10.1371/journal.pgen.1005875)
Supplement: S2 File — (GZ) [file pgen.1005875.s003.tar.gz › recalibratedMotifs/MA0147.1.pwm]

#MA0147.1	Myc
#p.cut	MA0147.1	EpiUwRmapDNaseMobilized.CD3.Primary.Cells.SRX089240	0.01	0.05	0.1	0.25	0.5	0.75	0.9	0.95	0.99	
#p.Tcut2	MA0147.1	EpiUwRmapDNaseMobilized.CD3.Primary.Cells.SRX089240	11.7	13.35	14.1	15.2	16.3	17.4	18.5	19.24	20.89	
#p.Tcut2b	MA0147.1	EpiUwRmapDNaseMobilized.CD3.Primary.Cells.SRX089240	10.89	12.54	13.29	14.38	15.48	16.58	17.68	18.43	20.08	
A	C	G	T
0.19166667	0.31225806	0.30913978	0.18693548
0.20397207	0.57620198	0.20113527	0.01869068
0.00534942	0.35473515	0.62405652	0.01585891
0.00263253	0.98656832	0.00271789	0.00808126
0.96226383	0.01085173	0.02688344	1e-06
0.00530257	0.8873966	0.02958344	0.07771739
0.066433	0.0107096	0.91480557	0.00805183
0.00815168	0.03753574	0.00271736	0.95159522
0.00261831	0.00271789	0.9839154	0.01074839
0.00518016	0.00815013	0.97870707	0.00796264
0.08099064	0.79006388	0.02161876	0.10732671
0.19166667	0.31225806	0.30913978	0.18693548
