# Supplementary material for: Which Genetics Variants in DNase-Seq Footprints Are More Likely to Alter Binding?
Source: PLoS Genet. 2016 Feb 22;12(2):e1005875. doi: 10.1371/journal.pgen.1005875 (PMC4764260; doi:10.1371/journal.pgen.1005875)
Supplement: S2 File — (GZ) [file pgen.1005875.s003.tar.gz › recalibratedMotifs/MA0148.1.pwm]

#MA0148.1	FOXA1
#p.cut	MA0148.1	UwDgfT47d	0.01	0.05	0.1	0.25	0.5	0.75	0.9	0.95	0.99	
#p.Tcut2	MA0148.1	UwDgfT47d	17.57	19.22	19.97	21.07	22.16	23.26	24.36	25.11	26.76	
#p.Tcut2b	MA0148.1	UwDgfT47d	13.93	15.58	16.32	17.42	18.52	19.62	20.72	21.46	23.12	
A	C	G	T
0.23512272	0.20166598	0.20704785	0.35616344
0.00355171	0.00870369	1e-06	0.9877436
0.02606613	0.00507927	0.9688536	1e-06
1e-06	0.00177638	1e-06	0.99822162
1e-06	0.00176764	0.00521926	0.9930121
0.00177638	0.00344826	0.00354611	0.99122926
0.97355911	1e-06	0.02466353	0.00177635
1e-06	0.97040046	0.00353801	0.02606052
0.00700011	0.01389028	1e-06	0.9791086
1e-06	0.33745511	0.0069654	0.65557848
0.27528179	0.0051581	0.00351027	0.71604984
0.01696428	0.01414951	0.95837863	0.01050758
0.23512272	0.20166598	0.20704785	0.35616344
