# Supplementary material for: Which Genetics Variants in DNase-Seq Footprints Are More Likely to Alter Binding?
Source: PLoS Genet. 2016 Feb 22;12(2):e1005875. doi: 10.1371/journal.pgen.1005875 (PMC4764260; doi:10.1371/journal.pgen.1005875)
Supplement: S2 File — (GZ) [file pgen.1005875.s003.tar.gz › recalibratedMotifs/MA0150.1.pwm]

#MA0150.1	NFE2L2
#p.cut	MA0150.1	UwDnaseK562Znfp5	0.01	0.05	0.1	0.25	0.5	0.75	0.9	0.95	0.99	
#p.Tcut2	MA0150.1	UwDnaseK562Znfp5	13.96	15.61	16.35	17.45	18.55	19.65	20.75	21.5	23.15	
#p.Tcut2b	MA0150.1	UwDnaseK562Znfp5	13.51	15.16	15.9	17	18.1	19.2	20.3	21.05	22.7	
A	C	G	T
0.27957278	0.25146701	0.244615	0.22434521
0.61117266	0.00367979	0.38330258	0.00184497
1e-06	0.00184496	0.00087681	0.99727722
0.00178819	1e-06	0.99820981	1e-06
0.999997	1e-06	1e-06	1e-06
0.00085483	0.99178128	0.00459694	0.00276695
0.12092435	1e-06	0.0027414	0.87633325
0.08004659	0.91553364	0.00092299	0.00349678
0.98814753	0.00184496	0.0100065	1e-06
0.00451467	0.00176845	0.9891735	0.00454337
0.00171108	0.99567304	0.00086194	0.00175394
0.97638963	0.00266416	0.01725728	0.00368892
0.27957278	0.25146701	0.244615	0.22434521
