# Supplementary material for: Which Genetics Variants in DNase-Seq Footprints Are More Likely to Alter Binding?
Source: PLoS Genet. 2016 Feb 22;12(2):e1005875. doi: 10.1371/journal.pgen.1005875 (PMC4764260; doi:10.1371/journal.pgen.1005875)
Supplement: S2 File — (GZ) [file pgen.1005875.s003.tar.gz › recalibratedMotifs/MA0153.1.pwm]

#MA0153.1	HNF1B
#p.cut	MA0153.1	EpiUwRmapDNaseFetal.Stomach.SRX214043	0.01	0.05	0.1	0.25	0.5	0.75	0.9	0.95	0.99	
#p.Tcut2	MA0153.1	EpiUwRmapDNaseFetal.Stomach.SRX214043	19.46	21.11	21.86	22.96	24.06	25.16	26.25	27	28.65	
#p.Tcut2b	MA0153.1	EpiUwRmapDNaseFetal.Stomach.SRX214043	13.48	15.13	15.88	16.97	18.07	19.17	20.27	21.02	22.67	
A	C	G	T
0.31049451	0.19192308	0.18093407	0.31664835
0.25741301	0.08008616	0.4753257	0.18717513
1e-06	0.14608791	0.0028877	0.85102339
1e-06	0.16486638	0.0026044	0.83252822
0.99711854	1e-06	0.00287946	1e-06
0.99711029	1e-06	0.00288771	1e-06
1e-06	0.00551289	1e-06	0.99448511
0.49096264	0.00556437	0.49782461	0.00564837
0.54056199	0.00279937	1e-06	0.45663764
1e-06	1e-06	1e-06	0.999997
1e-06	0.00263718	1e-06	0.99736082
0.98872532	0.00577426	0.00263188	0.00286854
0.99736155	1e-06	0.00263645	1e-06
0.0028876	0.9942237	1e-06	0.0028877
0.32150914	0.24639508	0.03746928	0.3946265
0.31049451	0.19192308	0.18093407	0.31664835
