# Supplementary material for: Which Genetics Variants in DNase-Seq Footprints Are More Likely to Alter Binding?
Source: PLoS Genet. 2016 Feb 22;12(2):e1005875. doi: 10.1371/journal.pgen.1005875 (PMC4764260; doi:10.1371/journal.pgen.1005875)
Supplement: S2 File — (GZ) [file pgen.1005875.s003.tar.gz › recalibratedMotifs/MA0154.1.pwm]

#MA0154.1	EBF1
#p.cut	MA0154.1	UwDgfNb4	0.01	0.05	0.1	0.25	0.5	0.75	0.9	0.95	0.99	
#p.Tcut2	MA0154.1	UwDgfNb4	13.21	14.86	15.61	16.71	17.81	18.9	20	20.75	22.4	
#p.Tcut2b	MA0154.1	UwDgfNb4	12.76	14.41	15.16	16.26	17.36	18.46	19.56	20.3	21.95	
A	C	G	T
0.26112478	0.28080844	0.26905097	0.18901582
0.46613806	0.50645758	0.00968884	0.01771552
0.00339203	0.99048918	0.00178957	0.00432922
0.00265546	0.98792189	0.00168779	0.00773486
0.00175623	0.99121132	0.00269584	0.00433661
0.65781464	0.31753098	0.01227588	0.01237849
0.94731753	0.00173284	0.04215322	0.00879642
0.0043877	0.0026106	0.99300071	1e-06
0.00179212	0.00089928	0.99293554	0.00437307
0.00261469	0.00083263	0.99655168	1e-06
0.98407657	0.00089861	0.01325588	0.00176894
0.26112478	0.28080844	0.26905097	0.18901582
