# Supplementary material for: Which Genetics Variants in DNase-Seq Footprints Are More Likely to Alter Binding?
Source: PLoS Genet. 2016 Feb 22;12(2):e1005875. doi: 10.1371/journal.pgen.1005875 (PMC4764260; doi:10.1371/journal.pgen.1005875)
Supplement: S2 File — (GZ) [file pgen.1005875.s003.tar.gz › recalibratedMotifs/MA0155.1.pwm]

#MA0155.1	INSM1
#p.cut	MA0155.1	EpiUwRmapDNaseCD4.Primary.Cells.SRX204404	0.01	0.05	0.1	0.25	0.5	0.75	0.9	0.95	0.99	
#p.Tcut2	MA0155.1	EpiUwRmapDNaseCD4.Primary.Cells.SRX204404	13.63	15.28	16.02	17.12	18.22	19.32	20.42	21.17	22.82	
#p.Tcut2b	MA0155.1	EpiUwRmapDNaseCD4.Primary.Cells.SRX204404	12.23	13.88	14.62	15.72	16.82	17.92	19.02	19.77	21.42	
A	C	G	T
0.1710311	0.25429624	0.40077741	0.17389525
0.13867744	0.42665447	0.29272345	0.14194465
1e-06	0.0161298	0.1125825	0.8712867
0.02080397	0.01547729	0.91142706	0.05229168
1e-06	0.38847359	0.23420949	0.37731592
0.14407703	0.79295659	0.01549613	0.04747025
0.71313412	0.01609551	0.03181148	0.23895889
0.01581046	0.01075363	0.97343491	1e-06
0.02105255	0.0161294	0.96281706	1e-06
0.01545487	1e-06	0.96303905	0.02150507
0.01609551	0.01051854	0.97338495	1e-06
1e-06	0.03028829	0.89022086	0.07948985
0.04748752	0.8888323	0.02093068	0.0427495
0.34559682	0.02095004	0.60772126	0.02573188
0.1710311	0.25429624	0.40077741	0.17389525
