# Supplementary material for: Which Genetics Variants in DNase-Seq Footprints Are More Likely to Alter Binding?
Source: PLoS Genet. 2016 Feb 22;12(2):e1005875. doi: 10.1371/journal.pgen.1005875 (PMC4764260; doi:10.1371/journal.pgen.1005875)
Supplement: S2 File — (GZ) [file pgen.1005875.s003.tar.gz › recalibratedMotifs/MA0156.1.pwm]

#MA0156.1	FEV
#p.cut	MA0156.1	UwDgfTh1	0.01	0.05	0.1	0.25	0.5	0.75	0.9	0.95	0.99	
#p.Tcut2	MA0156.1	UwDgfTh1	13.2	14.85	15.6	16.7	17.8	18.9	19.99	20.74	22.39	
#p.Tcut2b	MA0156.1	UwDgfTh1	11.96	13.61	14.35	15.45	16.55	17.65	18.75	19.5	21.15	
A	C	G	T
0.31158088	0.20928649	0.25313181	0.22600082
0.00166344	0.9885393	0.00496619	0.00483107
0.98863928	1e-06	0.00969629	0.00166343
0.00153464	1e-06	0.99682352	0.00164084
0.00166344	1e-06	0.99677497	0.00156059
0.99526648	0.00159716	0.00154411	0.00159225
0.99367588	1e-06	0.00482444	0.00149868
0.98362942	0.00159716	0.01311	0.00166342
0.00166344	0.00992301	1e-06	0.98841255
0.22973783	0.17141897	0.44558847	0.15325473
0.31158088	0.20928649	0.25313181	0.22600082
