# Supplementary material for: Which Genetics Variants in DNase-Seq Footprints Are More Likely to Alter Binding?
Source: PLoS Genet. 2016 Feb 22;12(2):e1005875. doi: 10.1371/journal.pgen.1005875 (PMC4764260; doi:10.1371/journal.pgen.1005875)
Supplement: S2 File — (GZ) [file pgen.1005875.s003.tar.gz › recalibratedMotifs/MA0157.1.pwm]

#MA0157.1	FOXO3
#p.cut	MA0157.1	UwDgfT47d	0.01	0.05	0.1	0.25	0.5	0.75	0.9	0.95	0.99	
#p.Tcut2	MA0157.1	UwDgfT47d	13.51	15.16	15.91	17.01	18.1	19.2	20.3	21.05	22.7	
#p.Tcut2b	MA0157.1	UwDgfT47d	10.8	12.45	13.19	14.29	15.39	16.49	17.59	18.34	19.99	
A	C	G	T
0.31486452	0.20983512	0.20887653	0.26642382
0.00445716	0.004537	0.00154516	0.98946068
0.0135161	0.00310652	0.98027911	0.00309827
0.0030122	0.00742637	0.00145886	0.98810257
0.99374639	0.00156364	0.00468897	1e-06
0.99699841	1e-06	1e-06	0.00299959
0.99553518	1e-06	0.00290016	0.00156366
1e-06	0.98314049	0.00299512	0.01386339
0.99400051	0.00146463	0.00453386	1e-06
0.31486452	0.20983512	0.20887653	0.26642382
