# Supplementary material for: Which Genetics Variants in DNase-Seq Footprints Are More Likely to Alter Binding?
Source: PLoS Genet. 2016 Feb 22;12(2):e1005875. doi: 10.1371/journal.pgen.1005875 (PMC4764260; doi:10.1371/journal.pgen.1005875)
Supplement: S2 File — (GZ) [file pgen.1005875.s003.tar.gz › recalibratedMotifs/MA0158.1.pwm]

#MA0158.1	HOXA5
#p.cut	MA0158.1	UwDnaseSknshra	0.01	0.05	0.1	0.25	0.5	0.75	0.9	0.95	0.99	
#p.Tcut2	MA0158.1	UwDnaseSknshra	13.62	15.27	16.02	17.11	18.21	19.31	20.41	21.16	22.81	
#p.Tcut2b	MA0158.1	UwDnaseSknshra	9.96	11.61	12.36	13.46	14.56	15.66	16.76	17.5	19.15	
A	C	G	T
0.30300086	0.22193437	0.16839378	0.30667098
0.00785786	0.98452088	1e-06	0.00762026
0.98165115	1e-06	0.01312843	0.00521943
0.00244399	0.97415838	0.01044841	0.01294922
0.01811602	0.002628	1e-06	0.97925498
0.97917947	0.002628	0.01045687	0.00773567
0.99749606	0.00250194	1e-06	1e-06
1e-06	0.00783108	0.00522386	0.98694406
1e-06	0.01017153	0.002628	0.98719948
0.30300086	0.22193437	0.16839378	0.30667098
