# Supplementary material for: Which Genetics Variants in DNase-Seq Footprints Are More Likely to Alter Binding?
Source: PLoS Genet. 2016 Feb 22;12(2):e1005875. doi: 10.1371/journal.pgen.1005875 (PMC4764260; doi:10.1371/journal.pgen.1005875)
Supplement: S2 File — (GZ) [file pgen.1005875.s003.tar.gz › recalibratedMotifs/MA0159.1.pwm]

#MA0159.1	RXR::RAR_DR5
#p.cut	MA0159.1	EpiUwRmapDNaseFetal.Lung.SRX062368	0.01	0.05	0.1	0.25	0.5	0.75	0.9	0.95	0.99	
#p.Tcut2	MA0159.1	EpiUwRmapDNaseFetal.Lung.SRX062368	13.89	15.54	16.29	17.39	18.48	19.58	20.68	21.43	23.08	
#p.Tcut2b	MA0159.1	EpiUwRmapDNaseFetal.Lung.SRX062368	12.63	14.28	15.02	16.12	17.22	18.32	19.42	20.16	21.82	
A	C	G	T
0.28431696	0.19979079	0.28995082	0.22594142
0.59097313	0.00316591	0.40167127	0.00418969
0.01539933	0.00212781	0.98035768	0.00211519
0.01981831	0.00717769	0.65194055	0.32106344
0.00213129	0.00617534	0.02605322	0.96564014
0.00413832	0.89918798	0.07579505	0.02087865
0.9778332	1e-06	0.0221648	1e-06
0.19341266	0.24814368	0.31811665	0.24032701
0.32485639	0.23794405	0.37620336	0.0609962
0.19578842	0.23686965	0.43951628	0.12782566
0.61798091	0.02507989	0.26950564	0.08743356
0.28561002	0.14530523	0.56061208	0.00847268
0.87481983	0.02419968	0.09792532	0.00305518
0.01758475	0.00532945	0.96046826	0.01661754
0.00519084	0.0073151	0.77312936	0.21436471
0.07447593	0.04616893	0.1284638	0.75089134
0.01026566	0.8595342	0.0813047	0.04889544
0.96170016	0.00193594	0.01543345	0.02093046
0.28431696	0.19979079	0.28995082	0.22594142
