# Supplementary material for: Which Genetics Variants in DNase-Seq Footprints Are More Likely to Alter Binding?
Source: PLoS Genet. 2016 Feb 22;12(2):e1005875. doi: 10.1371/journal.pgen.1005875 (PMC4764260; doi:10.1371/journal.pgen.1005875)
Supplement: S2 File — (GZ) [file pgen.1005875.s003.tar.gz › recalibratedMotifs/MA0160.1.pwm]

#MA0160.1	NR4A2
#p.cut	MA0160.1	UwDnaseHepg2	0.01	0.05	0.1	0.25	0.5	0.75	0.9	0.95	0.99	
#p.Tcut2	MA0160.1	UwDnaseHepg2	12.17	13.82	14.57	15.67	16.76	17.86	18.96	19.71	21.36	
#p.Tcut2b	MA0160.1	UwDnaseHepg2	12.2	13.85	14.6	15.7	16.79	17.89	18.99	19.74	21.39	
A	C	G	T
0.27598248	0.24955611	0.2697384	0.20472301
0.15041004	0.44735584	0.16093785	0.24129626
0.24455269	0.51703153	0.16602685	0.07238893
0.98732909	0.00143871	0.00991065	0.00132156
0.99142958	1e-06	0.00713068	0.00143874
0.00133721	0.00138081	0.99728098	1e-06
0.00419371	0.00287293	0.9914955	0.00143785
1e-06	0.00862176	0.00130688	0.99007036
1e-06	0.99007423	1e-06	0.00992377
0.99291617	1e-06	0.00574629	0.00133654
0.00418945	0.97899372	0.00284983	0.013967
0.43730029	0.23179588	0.09532572	0.23557811
0.27598248	0.24955611	0.2697384	0.20472301
