# Supplementary material for: Which Genetics Variants in DNase-Seq Footprints Are More Likely to Alter Binding?
Source: PLoS Genet. 2016 Feb 22;12(2):e1005875. doi: 10.1371/journal.pgen.1005875 (PMC4764260; doi:10.1371/journal.pgen.1005875)
Supplement: S2 File — (GZ) [file pgen.1005875.s003.tar.gz › recalibratedMotifs/MA0162.1.pwm]

#MA0162.1	Egr1
#p.cut	MA0162.1	EpiUwRmapDNaseFetal.Ovary.SRX201793	0.01	0.05	0.1	0.25	0.5	0.75	0.9	0.95	0.99	
#p.Tcut2	MA0162.1	EpiUwRmapDNaseFetal.Ovary.SRX201793	10.12	11.77	12.51	13.61	14.71	15.81	16.91	17.66	19.31	
#p.Tcut2b	MA0162.1	EpiUwRmapDNaseFetal.Ovary.SRX201793	6.97	8.62	9.37	10.47	11.56	12.66	13.76	14.51	16.16	
A	C	G	T
0.13160155	0.26799771	0.45892372	0.14147703
0.16034501	0.38371065	0.13562018	0.32032417
0.02183914	1e-06	0.97444768	0.00371217
1e-06	0.93818585	0.01107132	0.05074183
1e-06	0.00741644	0.98515924	0.00742333
1e-06	0.00371217	0.49969286	0.49659397
0.01419805	0.00365536	0.97843484	0.00371175
0.01108564	0.00371217	0.98520119	1e-06
0.00740639	0.00371197	0.98888065	1e-06
0.15255591	0.73767084	1e-06	0.10977224
0.00371217	0.00371217	0.98887261	0.00370304
0.02190692	1e-06	0.82420557	0.15388651
0.16468898	0.18774779	0.54880055	0.09876269
0.13863738	0.19205114	0.58238018	0.0869313
0.1278171	0.41002225	0.3117273	0.15043334
0.11974516	0.37940976	0.29243085	0.20841422
0.13160155	0.26799771	0.45892372	0.14147703
