# Supplementary material for: Which Genetics Variants in DNase-Seq Footprints Are More Likely to Alter Binding?
Source: PLoS Genet. 2016 Feb 22;12(2):e1005875. doi: 10.1371/journal.pgen.1005875 (PMC4764260; doi:10.1371/journal.pgen.1005875)
Supplement: S2 File — (GZ) [file pgen.1005875.s003.tar.gz › recalibratedMotifs/MA0164.1.pwm]

#MA0164.1	Nr2e3
#p.cut	MA0164.1	UwDnaseTh1	0.01	0.05	0.1	0.25	0.5	0.75	0.9	0.95	0.99	
#p.Tcut2	MA0164.1	UwDnaseTh1	11.52	13.17	13.91	15.01	16.11	17.21	18.31	19.05	20.71	
#p.Tcut2b	MA0164.1	UwDnaseTh1	10.08	11.73	12.48	13.58	14.68	15.78	16.88	17.62	19.27	
A	C	G	T
0.27583716	0.23819673	0.19972546	0.28624065
0.01672327	0.96606909	0.00174267	0.01546498
0.98959203	1e-06	0.01040597	1e-06
0.97100723	0.00348433	0.02214378	0.00336466
0.0153448	0.00829787	0.96951083	0.0068465
0.00336466	0.98444438	0.00174267	0.01044829
0.00348433	0.00510619	0.00522456	0.98618492
0.00348433	0.01207109	0.01204379	0.97240079
0.27583716	0.23819673	0.19972546	0.28624065
