# Supplementary material for: Which Genetics Variants in DNase-Seq Footprints Are More Likely to Alter Binding?
Source: PLoS Genet. 2016 Feb 22;12(2):e1005875. doi: 10.1371/journal.pgen.1005875 (PMC4764260; doi:10.1371/journal.pgen.1005875)
Supplement: S2 File — (GZ) [file pgen.1005875.s003.tar.gz › recalibratedMotifs/MA0258.1.pwm]

#MA0258.1	ESR2
#p.cut	MA0258.1	UwDgfT47d	0.01	0.05	0.1	0.25	0.5	0.75	0.9	0.95	0.99	
#p.Tcut2	MA0258.1	UwDgfT47d	13.69	15.34	16.09	17.18	18.28	19.38	20.48	21.23	22.88	
#p.Tcut2b	MA0258.1	UwDgfT47d	13.7	15.35	16.1	17.2	18.29	19.39	20.49	21.24	22.89	
A	C	G	T
0.23565193	0.25510527	0.25597425	0.25326855
0.20306253	0.53460759	0.14669487	0.11563501
0.4873578	0.11559602	0.08024281	0.31680337
0.52273457	0.01128122	0.4636633	0.00232091
0.04558164	0.00231334	0.835383	0.11672202
0.01141221	0.01137545	0.97605138	0.00116096
0.01135846	0.03199616	0.04361245	0.91303293
1e-06	0.99883704	1e-06	0.00116096
0.98404457	0.00116096	0.00445798	0.0103365
0.09610376	0.35339028	0.36909165	0.1814143
0.19548635	0.13190747	0.39440314	0.27820305
0.12845728	0.22673321	0.484264	0.1605455
0.02052362	0.03755945	0.01256041	0.92935652
0.05261411	0.03075759	0.91549145	0.00113686
0.6057815	0.26179151	0.02528357	0.10714343
0.02768331	0.91312771	0.00112333	0.05806565
0.0731566	0.89940562	0.00116096	0.02627682
0.03085841	0.14871403	1e-06	0.82042656
0.10880086	0.25526223	0.45738033	0.17855658
0.23565193	0.25510527	0.25597425	0.25326855
