# Supplementary material for: Which Genetics Variants in DNase-Seq Footprints Are More Likely to Alter Binding?
Source: PLoS Genet. 2016 Feb 22;12(2):e1005875. doi: 10.1371/journal.pgen.1005875 (PMC4764260; doi:10.1371/journal.pgen.1005875)
Supplement: S2 File — (GZ) [file pgen.1005875.s003.tar.gz › recalibratedMotifs/PBM0001.pwm]

#PBM0001	/CR09/Sox4_RC
#p.cut	PBM0001	EpiUwRmapDNaseH1.Derived.Neuronal.Progenitor.Cultured.Cells.SRX121241	0.01	0.05	0.1	0.25	0.5	0.75	0.9	0.95	0.99	
#p.Tcut2	PBM0001	EpiUwRmapDNaseH1.Derived.Neuronal.Progenitor.Cultured.Cells.SRX121241	16.21	17.86	18.61	19.71	20.81	21.91	23.01	23.75	25.4	
#p.Tcut2b	PBM0001	EpiUwRmapDNaseH1.Derived.Neuronal.Progenitor.Cultured.Cells.SRX121241	11.89	13.54	14.29	15.39	16.48	17.58	18.68	19.43	21.08	
A	C	G	T
0.20900508	0.23921569	0.18300654	0.36877269
0.31420001	0.2656539	0.23610228	0.18404381
0.51407155	0.02790668	0.05852544	0.39949632
0.03903797	0.25077233	0.07424206	0.63594765
0.01547998	0.38871406	0.37688751	0.21891844
0.00777455	0.94555325	0.00764108	0.03903111
0.00396266	0.95744294	1e-06	0.03859339
0.01546994	0.00767359	1e-06	0.97685547
1e-06	1e-06	0.01180682	0.98819118
0.00376131	0.00399831	0.0036515	0.98858888
0.00384927	1e-06	0.98830744	0.00784228
0.00380479	0.00781159	0.00399687	0.98438675
0.00390853	0.01132634	0.00380417	0.98096096
0.17110942	0.31488871	0.00387092	0.51013095
0.02760146	0.0628867	0.00396666	0.90554519
0.4024008	0.17482019	0.03906731	0.3837117
0.20900508	0.23921569	0.18300654	0.36877269
