# Supplementary material for: Which Genetics Variants in DNase-Seq Footprints Are More Likely to Alter Binding?
Source: PLoS Genet. 2016 Feb 22;12(2):e1005875. doi: 10.1371/journal.pgen.1005875 (PMC4764260; doi:10.1371/journal.pgen.1005875)
Supplement: S2 File — (GZ) [file pgen.1005875.s003.tar.gz › recalibratedMotifs/PBM0002.pwm]

#PBM0002	/CR09/Sox4
#p.cut	PBM0002	EpiUwRmapDNaseH1.Derived.Neuronal.Progenitor.Cultured.Cells.SRX121241	0.01	0.05	0.1	0.25	0.5	0.75	0.9	0.95	0.99	
#p.Tcut2	PBM0002	EpiUwRmapDNaseH1.Derived.Neuronal.Progenitor.Cultured.Cells.SRX121241	16.21	17.86	18.61	19.71	20.81	21.91	23.01	23.75	25.4	
#p.Tcut2b	PBM0002	EpiUwRmapDNaseH1.Derived.Neuronal.Progenitor.Cultured.Cells.SRX121241	11.89	13.54	14.29	15.39	16.48	17.58	18.68	19.43	21.08	
A	C	G	T
0.36877269	0.18300654	0.23921569	0.20900508
0.3837117	0.03906731	0.17482019	0.4024008
0.90554519	0.00396666	0.0628867	0.02760146
0.51013095	0.00387092	0.31488871	0.17110942
0.98096096	0.00380417	0.01132634	0.00390853
0.98438675	0.00399687	0.00781159	0.00380479
0.00784228	0.98830744	1e-06	0.00384927
0.98858888	0.0036515	0.00399831	0.00376131
0.98819118	0.01180682	1e-06	1e-06
0.97685547	1e-06	0.00767359	0.01546994
0.03859339	1e-06	0.95744294	0.00396266
0.03903111	0.00764108	0.94555325	0.00777455
0.21891844	0.37688751	0.38871406	0.01547998
0.63594765	0.07424206	0.25077233	0.03903797
0.39949632	0.05852544	0.02790668	0.51407155
0.18404381	0.23610228	0.2656539	0.31420001
0.36877269	0.18300654	0.23921569	0.20900508
