# Supplementary material for: Which Genetics Variants in DNase-Seq Footprints Are More Likely to Alter Binding?
Source: PLoS Genet. 2016 Feb 22;12(2):e1005875. doi: 10.1371/journal.pgen.1005875 (PMC4764260; doi:10.1371/journal.pgen.1005875)
Supplement: S2 File — (GZ) [file pgen.1005875.s003.tar.gz › recalibratedMotifs/PBM0005.pwm]

#PBM0005	/GR09/Cup9
#p.cut	PBM0005	EpiUwRmapDNaseCD4.Primary.Cells.SRX204404	0.01	0.05	0.1	0.25	0.5	0.75	0.9	0.95	0.99	
#p.Tcut2	PBM0005	EpiUwRmapDNaseCD4.Primary.Cells.SRX204404	17.27	18.92	19.67	20.77	21.87	22.96	24.06	24.81	26.46	
#p.Tcut2b	PBM0005	EpiUwRmapDNaseCD4.Primary.Cells.SRX204404	12.47	14.12	14.87	15.97	17.07	18.17	19.27	20.01	21.66	
A	C	G	T
0.28371648	0.19118774	0.19827586	0.32681992
0.09215127	0.08084121	0.20139392	0.6256136
0.23443878	0.09152255	0.18335386	0.49068481
0.34666031	0.27848952	0.21763442	0.15721576
0.31656826	0.27051983	0.080597	0.33231491
0.48415839	0.04058141	0.18422055	0.29103964
0.48970578	0.02321535	0.02254028	0.46453859
0.97113306	1e-06	0.0230097	0.00585625
0.01171486	0.02291373	1e-06	0.96537041
0.04037163	1e-06	0.94837468	0.01125269
1e-06	0.02254203	1e-06	0.97745597
0.01123583	1e-06	0.98303532	0.00572785
0.01726525	0.00585961	0.00585961	0.97101552
0.01660767	0.97753171	1e-06	0.00585961
0.97766369	0.00558924	0.00552007	0.011227
0.22488759	0.41347945	0.04007202	0.32156095
0.52214364	0.13235492	0.04029665	0.30520479
0.11555048	0.08063209	0.16042707	0.64339036
0.31577057	0.19586663	0.10825907	0.38010372
0.13804355	0.25445658	0.12546112	0.48203875
0.28371648	0.19118774	0.19827586	0.32681992
