# Supplementary material for: Which Genetics Variants in DNase-Seq Footprints Are More Likely to Alter Binding?
Source: PLoS Genet. 2016 Feb 22;12(2):e1005875. doi: 10.1371/journal.pgen.1005875 (PMC4764260; doi:10.1371/journal.pgen.1005875)
Supplement: S2 File — (GZ) [file pgen.1005875.s003.tar.gz › recalibratedMotifs/PBM0008.pwm]

#PBM0008	/GR09/Gln3
#p.cut	PBM0008	UwDgfK562Znfa41c6	0.01	0.05	0.1	0.25	0.5	0.75	0.9	0.95	0.99	
#p.Tcut2	PBM0008	UwDgfK562Znfa41c6	14.97	16.62	17.36	18.46	19.56	20.66	21.76	22.51	24.16	
#p.Tcut2b	PBM0008	UwDgfK562Znfa41c6	13.12	14.77	15.52	16.61	17.71	18.81	19.91	20.66	22.31	
A	C	G	T
0.26154993	0.23718904	0.21569414	0.28556689
0.08398118	0.14365204	0.2868895	0.48547728
0.26931997	0.03895014	0.03447394	0.65725595
0.38100496	0.122501	0.15618493	0.34030911
0.34513917	0.12929784	0.15130524	0.37425774
0.18156381	0.02439433	0.71362431	0.08041755
0.02453007	0.30101123	0.54201352	0.13244518
0.01032069	0.91272907	0.02770405	0.04924618
0.037855	0.70314725	0.05284006	0.2061577
0.00671739	1e-06	0.00350669	0.98977491
0.00691716	0.01062072	1e-06	0.98246113
0.9893728	0.0035424	0.0035424	0.0035424
1e-06	0.0098286	1e-06	0.9901694
1e-06	0.98943483	1e-06	0.01056317
0.68608475	1e-06	0.02088275	0.2930315
0.16719497	0.04182413	0.73167393	0.05930697
0.12259991	0.45515713	0.24724821	0.17499475
0.43179043	0.27733806	0.11571007	0.17516144
0.48839683	0.27447899	0.12603454	0.11108964
0.30085497	0.09130826	0.14056853	0.46726824
0.46155766	0.23389626	0.21357443	0.09097165
0.26154993	0.23718904	0.21569414	0.28556689
