# Supplementary material for: Which Genetics Variants in DNase-Seq Footprints Are More Likely to Alter Binding?
Source: PLoS Genet. 2016 Feb 22;12(2):e1005875. doi: 10.1371/journal.pgen.1005875 (PMC4764260; doi:10.1371/journal.pgen.1005875)
Supplement: S2 File — (GZ) [file pgen.1005875.s003.tar.gz › recalibratedMotifs/PBM0011.pwm]

#PBM0011	/GR09/Srd1
#p.cut	PBM0011	UwDnaseTh1	0.01	0.05	0.1	0.25	0.5	0.75	0.9	0.95	0.99	
#p.Tcut2	PBM0011	UwDnaseTh1	15.98	17.63	18.38	19.47	20.57	21.67	22.77	23.52	25.17	
#p.Tcut2b	PBM0011	UwDnaseTh1	12.95	14.6	15.35	16.45	17.55	18.65	19.75	20.49	22.14	
A	C	G	T
0.32978036	0.20226098	0.20885013	0.25910853
0.14471255	0.19040351	0.218421	0.44646294
0.20407244	0.21439202	0.37314722	0.20838831
0.83238224	0.0037018	0.14809128	0.01582468
1e-06	0.00768281	0.99231519	1e-06
0.9620919	0.01540073	0.01880557	0.0037018
0.01199479	0.01524387	0.0037018	0.96905955
0.0037018	0.99259541	1e-06	0.0037018
1e-06	0.03518975	0.00400239	0.96080686
0.95702852	0.01166171	0.02360705	0.00770272
0.00782207	0.95711701	1e-06	0.03505991
0.89922441	0.01600651	0.05368254	0.03108654
0.44864677	0.21394529	0.20615812	0.13124982
0.5641672	0.11355213	0.20948637	0.1127943
0.25216873	0.24645573	0.24695798	0.25441755
0.35929392	0.13328814	0.19015664	0.31726131
0.18147957	0.29216592	0.3261686	0.20018592
0.32978036	0.20226098	0.20885013	0.25910853
