# Supplementary material for: Which Genetics Variants in DNase-Seq Footprints Are More Likely to Alter Binding?
Source: PLoS Genet. 2016 Feb 22;12(2):e1005875. doi: 10.1371/journal.pgen.1005875 (PMC4764260; doi:10.1371/journal.pgen.1005875)
Supplement: S2 File — (GZ) [file pgen.1005875.s003.tar.gz › recalibratedMotifs/PBM0012.pwm]

#PBM0012	/GR09/Rgt1
#p.cut	PBM0012	EpiUwRmapDNaseMobilized.CD3.Primary.Cells.SRX089240	0.01	0.05	0.1	0.25	0.5	0.75	0.9	0.95	0.99	
#p.Tcut2	PBM0012	EpiUwRmapDNaseMobilized.CD3.Primary.Cells.SRX089240	11.28	12.93	13.68	14.77	15.87	16.97	18.07	18.82	20.47	
#p.Tcut2b	PBM0012	EpiUwRmapDNaseMobilized.CD3.Primary.Cells.SRX089240	9.08	10.73	11.48	12.58	13.67	14.77	15.87	16.62	18.27	
A	C	G	T
0.30723443	0.2268315	0.21565934	0.25027473
0.29499792	0.06040517	0.24839215	0.39620476
0.13221148	0.40074872	0.26418426	0.20285554
0.26365803	0.26944721	0.09336321	0.37353156
0.17510171	0.23213632	0.19833738	0.39442459
0.13713754	0.5285483	0.04411127	0.29020289
0.02768921	0.87960587	0.01640254	0.07630237
0.05953242	0.03324062	0.8689629	0.03826406
0.02200199	0.00543072	0.97256629	1e-06
0.97242896	1e-06	0.02756904	1e-06
0.78732688	0.01064946	0.06020565	0.14181801
0.69927332	0.08112737	0.05485584	0.16474347
0.96130266	0.01656081	0.00556927	0.01656726
0.79072391	0.02746456	1e-06	0.18181053
0.0713718	0.45616407	0.02784235	0.44462179
0.29559328	0.17158441	0.04378029	0.48904202
0.15386057	0.1377322	0.13843997	0.56996726
0.20403635	0.17123245	0.22688428	0.39784692
0.28626583	0.27325492	0.15458838	0.28589087
0.45484524	0.23167756	0.18752822	0.12594898
0.30723443	0.2268315	0.21565934	0.25027473
