# Supplementary material for: Which Genetics Variants in DNase-Seq Footprints Are More Likely to Alter Binding?
Source: PLoS Genet. 2016 Feb 22;12(2):e1005875. doi: 10.1371/journal.pgen.1005875 (PMC4764260; doi:10.1371/journal.pgen.1005875)
Supplement: S2 File — (GZ) [file pgen.1005875.s003.tar.gz › recalibratedMotifs/PBM0013.pwm]

#PBM0013	/GR09/Cbf1
#p.cut	PBM0013	OpenChromDnaseHsmmfshd	0.01	0.05	0.1	0.25	0.5	0.75	0.9	0.95	0.99	
#p.Tcut2	PBM0013	OpenChromDnaseHsmmfshd	11.18	12.83	13.58	14.68	15.78	16.88	17.97	18.72	20.37	
#p.Tcut2b	PBM0013	OpenChromDnaseHsmmfshd	11.95	13.6	14.35	15.45	16.55	17.64	18.74	19.49	21.14	
A	C	G	T
0.19381348	0.31278183	0.29183699	0.2015677
0.05933616	0.18045352	0.60920495	0.15100538
0.32483445	0.31439618	0.16492069	0.19584868
0.17453015	0.31443217	0.2295012	0.28153649
0.10027811	0.63825895	0.10579244	0.1556705
0.31999133	0.2151999	0.15802248	0.3067863
0.07953198	0.04372759	0.80508793	0.07165249
0.03581862	0.22800582	0.23509947	0.50107608
0.0077503	0.9922477	1e-06	1e-06
0.9899484	1e-06	0.0100496	1e-06
1e-06	0.91627304	0.00771863	0.07600732
0.07169228	0.01257103	0.91075292	0.00498377
0.0026064	1e-06	1e-06	0.9973916
0.00242262	0.00242145	0.99268859	0.00246734
0.75681539	0.08679144	0.10526064	0.05113253
0.05077363	0.83304586	0.04643652	0.06974399
0.08433044	0.36159507	0.08471556	0.46935893
0.19381348	0.31278183	0.29183699	0.2015677
