# Supplementary material for: Which Genetics Variants in DNase-Seq Footprints Are More Likely to Alter Binding?
Source: PLoS Genet. 2016 Feb 22;12(2):e1005875. doi: 10.1371/journal.pgen.1005875 (PMC4764260; doi:10.1371/journal.pgen.1005875)
Supplement: S2 File — (GZ) [file pgen.1005875.s003.tar.gz › recalibratedMotifs/PBM0014.pwm]

#PBM0014	/GR09/Mig1
#p.cut	PBM0014	EpiUwRmapDNaseMobilized.CD3.Primary.Cells.SRX089240	0.01	0.05	0.1	0.25	0.5	0.75	0.9	0.95	0.99
#p.Tcut2	PBM0014	EpiUwRmapDNaseMobilized.CD3.Primary.Cells.SRX089240	13.15	14.8	15.55	16.65	17.75	18.85	19.94	20.69	22.34
#p.Tcut2b	PBM0014	EpiUwRmapDNaseMobilized.CD3.Primary.Cells.SRX089240	10.59	12.24	12.99	14.08	15.18	16.28	17.38	18.13	19.78
A	C	G	T
0.27936754	0.17518673	0.32680182	0.2186439
0.2183102	0.28464516	0.18360008	0.31344455
0.24398311	0.24787154	0.23646744	0.27167791
0.21855749	0.2080866	0.35429758	0.21905833
0.23593299	0.26566757	0.26635248	0.23204696
0.299455	0.21369604	0.21363322	0.27321574
0.26485151	0.25061003	0.23608196	0.2484565
0.25385872	0.20727081	0.26563617	0.27323431
0.27265929	0.22436854	0.23603078	0.26694139
0.27221177	0.18401213	0.26041635	0.28335975
0.28365503	0.20835999	0.25329032	0.25469466
0.34375413	0.21817315	0.26058261	0.17749011
0.30771362	0.19513678	0.27158872	0.22556088
0.28392464	0.21832913	0.26101249	0.23673374
0.23620897	0.22468711	0.27223473	0.2668692
0.26599762	0.24382039	0.28491446	0.20526754
0.28489077	0.15956321	0.31917069	0.23637532
0.29062153	0.2479613	0.23704066	0.22437651
0.24812841	0.25436521	0.24981465	0.24769173
0.34158623	0.20120644	0.22044682	0.23676051
0.33710083	0.14268021	0.30719804	0.21302091
0.28949219	0.21378972	0.29597382	0.20074428
0.33791202	0.10018735	0.29620637	0.26569426
0.50785947	0.09555689	0.23080516	0.16577848
0.63973536	0.01784053	0.18208777	0.16033634
0.49295118	0.02381005	0.32449146	0.15874731
0.45447379	0.09526499	0.25427168	0.19598954
0.75093872	0.02944302	0.14214497	0.07747329
0.78672637	0.03576445	0.15960812	0.01790107
0.14267801	0.10649621	0.12442607	0.62639972
0.02953131	0.01795083	0.94653346	0.00598441
0.01764895	0.47442144	0.04044728	0.46748232
0.05898469	0.01196784	0.89368314	0.03536433
0.01764865	1e-06	0.97640234	0.00594801
0.06414669	1e-06	0.92986789	0.00598442
0.02372876	0.00584713	0.96449542	0.00592868
0.14922085	0.00598439	0.64386599	0.20092877
0.42677964	0.05858685	0.46682671	0.0478068
0.39753459	0.22432596	0.28331954	0.09481991
0.34801479	0.1838266	0.2440153	0.2241433
0.39067057	0.09479293	0.13003011	0.38450639
0.08947904	0.03553529	0.58421191	0.29077377
0.24934915	0.20027884	0.33718972	0.21318229
0.23020947	0.21857511	0.32029547	0.23091995
0.32504267	0.21407832	0.22565229	0.23522673
0.26765443	0.23596457	0.31923894	0.17714206
0.14769636	0.27965782	0.3010102	0.27163562
0.27936754	0.17518673	0.32680182	0.2186439
