# Supplementary material for: Which Genetics Variants in DNase-Seq Footprints Are More Likely to Alter Binding?
Source: PLoS Genet. 2016 Feb 22;12(2):e1005875. doi: 10.1371/journal.pgen.1005875 (PMC4764260; doi:10.1371/journal.pgen.1005875)
Supplement: S2 File — (GZ) [file pgen.1005875.s003.tar.gz › recalibratedMotifs/PBM0016.pwm]

#PBM0016	/GR09/Mig3
#p.cut	PBM0016	UwDnaseH7esDiffa14d	0.01	0.05	0.1	0.25	0.5	0.75	0.9	0.95	0.99	
#p.Tcut2	PBM0016	UwDnaseH7esDiffa14d	10.23	11.88	12.63	13.73	14.82	15.92	17.02	17.77	19.42	
#p.Tcut2b	PBM0016	UwDnaseH7esDiffa14d	10.54	12.19	12.94	14.04	15.14	16.24	17.33	18.08	19.73	
A	C	G	T
0.22148013	0.34817513	0.21669028	0.21365446
0.41996938	0.30439643	0.14052867	0.13510552
0.06173821	0.69116164	0.09007256	0.15702759
0.28387482	0.37008494	0.16503972	0.18100052
0.13190993	0.37190999	0.17618529	0.31999479
0.21786628	0.27249347	0.35710417	0.15253608
0.14388124	0.4410758	0.06179723	0.35324572
0.24714432	0.17668716	0.07383729	0.50233122
0.58888202	0.16872765	0.19709435	0.04529598
0.01243296	0.96310707	0.00834297	0.01611701
0.00826293	0.9586998	0.0041722	0.02886508
0.01251416	0.95055889	0.0041722	0.03275475
0.00816262	0.90971439	0.01216387	0.06995912
0.39806311	0.02464699	0.56491232	0.01237758
0.01184271	0.94733722	0.0325046	0.00831547
0.90565516	0.03693045	0.05741339	1e-06
0.27160144	0.17306573	0.049334	0.50599883
0.21350252	0.11552116	0.02056285	0.65041347
0.09925361	0.42372738	0.11102326	0.36599575
0.32167424	0.17281264	0.20462409	0.30088903
0.23464894	0.25287133	0.27051205	0.24196768
0.09054774	0.16964535	0.39554357	0.34426334
0.22148013	0.34817513	0.21669028	0.21365446
