# Supplementary material for: Which Genetics Variants in DNase-Seq Footprints Are More Likely to Alter Binding?
Source: PLoS Genet. 2016 Feb 22;12(2):e1005875. doi: 10.1371/journal.pgen.1005875 (PMC4764260; doi:10.1371/journal.pgen.1005875)
Supplement: S2 File — (GZ) [file pgen.1005875.s003.tar.gz › recalibratedMotifs/MA0091.1.pwm]

#MA0091.1	TAL1::TCF3
#p.cut	MA0091.1	EpiUwRmapDNaseFetal.Brain.SRX027083	0.01	0.05	0.1	0.25	0.5	0.75	0.9	0.95	0.99	
#p.Tcut2	MA0091.1	EpiUwRmapDNaseFetal.Brain.SRX027083	14.24	15.89	16.64	17.73	18.83	19.93	21.03	21.78	23.43	
#p.Tcut2b	MA0091.1	EpiUwRmapDNaseFetal.Brain.SRX027083	13.19	14.84	15.59	16.68	17.78	18.88	19.98	20.73	22.38	
A	C	G	T
0.26471572	0.24445772	0.19859054	0.29223602
0.1704806	0.31219426	0.50977538	0.00754976
0.97015066	0.00377111	0.02357875	0.00249948
0.10600358	0.88775415	0.00498363	0.00125864
0.00378072	0.99504836	1e-06	0.00116992
0.99134894	1e-06	0.00864906	1e-06
1e-06	0.00124563	0.00124823	0.99750514
0.00375134	0.99384468	1e-06	0.00240297
1e-06	1e-06	1e-06	0.999997
1e-06	1e-06	0.999997	1e-06
0.0012319	0.00991424	0.31067382	0.67818004
1e-06	0.01604453	0.00116183	0.98279264
0.26471572	0.24445772	0.19859054	0.29223602
