# Supplementary material for: Which Genetics Variants in DNase-Seq Footprints Are More Likely to Alter Binding?
Source: PLoS Genet. 2016 Feb 22;12(2):e1005875. doi: 10.1371/journal.pgen.1005875 (PMC4764260; doi:10.1371/journal.pgen.1005875)
Supplement: S2 File — (GZ) [file pgen.1005875.s003.tar.gz › recalibratedMotifs/MA0092.1.pwm]

#MA0092.1	Hand1::Tcfe2a
#p.cut	MA0092.1	EpiUwRmapDNasePenis.Foreskin.Melanocyte.Primary.Cells.SRX201794	0.01	0.05	0.1	0.25	0.5	0.75	0.9	0.95	0.99	
#p.Tcut2	MA0092.1	EpiUwRmapDNasePenis.Foreskin.Melanocyte.Primary.Cells.SRX201794	14.79	16.44	17.19	18.29	19.39	20.49	21.58	22.33	23.98	
#p.Tcut2b	MA0092.1	EpiUwRmapDNasePenis.Foreskin.Melanocyte.Primary.Cells.SRX201794	14.13	15.78	16.52	17.62	18.72	19.82	20.92	21.66	23.32	
A	C	G	T
0.23360434	0.22249322	0.24796748	0.29593496
0.02455252	0.11390824	0.25559061	0.60594862
0.02454552	0.01076191	0.95097501	0.01371755
0.00523756	0.02437189	0.00800248	0.96238807
1e-06	0.98401594	0.00526508	0.01071798
1e-06	0.00543136	1e-06	0.99456664
0.00542657	1e-06	0.98655783	0.0080146
0.00530129	0.00548696	0.97831299	0.01089876
0.01869138	0.96776389	0.00821681	0.00532793
0.9429166	0.01097397	0.0381317	0.00797774
0.00815516	0.03517738	0.00262758	0.95403988
0.23360434	0.22249322	0.24796748	0.29593496
