# Supplementary material for: Which Genetics Variants in DNase-Seq Footprints Are More Likely to Alter Binding?
Source: PLoS Genet. 2016 Feb 22;12(2):e1005875. doi: 10.1371/journal.pgen.1005875 (PMC4764260; doi:10.1371/journal.pgen.1005875)
Supplement: S2 File — (GZ) [file pgen.1005875.s003.tar.gz › recalibratedMotifs/MA0093.1.pwm]

#MA0093.1	USF1
#p.cut	MA0093.1	OpenChromDnaseGm19239	0.01	0.05	0.1	0.25	0.5	0.75	0.9	0.95	0.99	
#p.Tcut2	MA0093.1	OpenChromDnaseGm19239	8.09	9.74	10.49	11.59	12.69	13.79	14.89	15.63	17.28	
#p.Tcut2b	MA0093.1	OpenChromDnaseGm19239	8.79	10.44	11.18	12.28	13.38	14.48	15.58	16.33	17.98	
A	C	G	T
0.17972696	0.30709328	0.33462579	0.17855397
0.0076352	0.98341659	0.00437793	0.00457029
0.99536218	0.00155898	0.00155898	0.00151987
0.00152605	0.93673696	0.00730237	0.05443462
0.01679078	1e-06	0.98009127	0.00311695
0.00309485	0.01826523	0.00461797	0.97402196
0.00455556	0.00153731	0.98937435	0.00453278
0.01541698	0.00154619	0.97268214	0.01035469
0.17972696	0.30709328	0.33462579	0.17855397
