# Supplementary material for: Which Genetics Variants in DNase-Seq Footprints Are More Likely to Alter Binding?
Source: PLoS Genet. 2016 Feb 22;12(2):e1005875. doi: 10.1371/journal.pgen.1005875 (PMC4764260; doi:10.1371/journal.pgen.1005875)
Supplement: S2 File — (GZ) [file pgen.1005875.s003.tar.gz › recalibratedMotifs/MA0099.2.pwm]

#MA0099.2	AP1
#p.cut	MA0099.2	UwDnaseGm04504	0.01	0.05	0.1	0.25	0.5	0.75	0.9	0.95	0.99	
#p.Tcut2	MA0099.2	UwDnaseGm04504	9.35	11	11.75	12.85	13.95	15.05	16.15	16.89	18.54	
#p.Tcut2b	MA0099.2	UwDnaseGm04504	8.77	10.42	11.16	12.26	13.36	14.46	15.56	16.31	17.96	
A	C	G	T
0.26556831	0.2451248	0.21982527	0.26948162
0.35103442	0.28682606	0.28775215	0.07438737
1e-06	0.00104292	1e-06	0.99895508
0.00100664	1e-06	0.99847165	0.00052071
0.99895739	1e-06	0.00104061	1e-06
0.00407201	0.99592599	1e-06	1e-06
0.00100566	0.00051546	0.00052196	0.99795691
0.00102028	0.99745034	0.00100901	0.00052037
0.99740482	1e-06	0.00207246	0.00052173
0.26556831	0.2451248	0.21982527	0.26948162
