# Supplementary material for: Which Genetics Variants in DNase-Seq Footprints Are More Likely to Alter Binding?
Source: PLoS Genet. 2016 Feb 22;12(2):e1005875. doi: 10.1371/journal.pgen.1005875 (PMC4764260; doi:10.1371/journal.pgen.1005875)
Supplement: S2 File — (GZ) [file pgen.1005875.s003.tar.gz › recalibratedMotifs/MA0102.2.pwm]

#MA0102.2	CEBPA
#p.cut	MA0102.2	UwDgfNb4	0.01	0.05	0.1	0.25	0.5	0.75	0.9	0.95	0.99	
#p.Tcut2	MA0102.2	UwDgfNb4	14.12	15.77	16.52	17.62	18.72	19.81	20.91	21.66	23.31	
#p.Tcut2b	MA0102.2	UwDgfNb4	10.92	12.57	13.32	14.42	15.52	16.62	17.72	18.46	20.11	
A	C	G	T
0.26476772	0.21938776	0.20274844	0.31309609
0.31797581	0.24970024	0.28346559	0.14885836
0.00127678	0.00627039	1e-06	0.99245183
0.00243857	1e-06	0.00492019	0.99264024
0.12419984	0.00253151	0.11968958	0.75357908
0.00117174	0.46090378	0.00255255	0.53537192
0.01637984	0.00359725	0.9775323	0.00249061
0.00876377	0.98630899	1e-06	0.00492624
0.999997	1e-06	1e-06	1e-06
0.99764243	0.00118601	0.00117056	1e-06
1e-06	0.13332324	0.001237	0.86543876
0.26476772	0.21938776	0.20274844	0.31309609
