# Supplementary material for: Which Genetics Variants in DNase-Seq Footprints Are More Likely to Alter Binding?
Source: PLoS Genet. 2016 Feb 22;12(2):e1005875. doi: 10.1371/journal.pgen.1005875 (PMC4764260; doi:10.1371/journal.pgen.1005875)
Supplement: S2 File — (GZ) [file pgen.1005875.s003.tar.gz › recalibratedMotifs/MA0104.2.pwm]

#MA0104.2	Mycn
#p.cut	MA0104.2	EpiUwRmapDNaseMobilized.CD3.Primary.Cells.SRX089240	0.01	0.05	0.1	0.25	0.5	0.75	0.9	0.95	0.99	
#p.Tcut2	MA0104.2	EpiUwRmapDNaseMobilized.CD3.Primary.Cells.SRX089240	12.68	14.33	15.08	16.17	17.27	18.37	19.47	20.22	21.87	
#p.Tcut2b	MA0104.2	EpiUwRmapDNaseMobilized.CD3.Primary.Cells.SRX089240	12.11	13.76	14.51	15.61	16.71	17.8	18.9	19.65	21.3	
A	C	G	T
0.19921053	0.32	0.29197368	0.18881579
0.42993314	0.53723517	0.01952011	0.01331158
0.00332864	0.63821165	0.35208714	0.00637256
1e-06	0.99666936	1e-06	0.00332864
0.96026268	0.00993977	0.02646907	0.00332848
0.00974058	0.90826348	0.02632064	0.0556753
0.06189667	0.00332374	0.93477859	1e-06
0.00994126	0.02294665	0.00332862	0.96378347
0.00306127	1e-06	0.99037328	0.00656445
0.00970021	0.00332374	0.98364767	0.00332839
1e-06	0.95406036	0.00635491	0.03958373
0.19921053	0.32	0.29197368	0.18881579
