# Supplementary material for: Which Genetics Variants in DNase-Seq Footprints Are More Likely to Alter Binding?
Source: PLoS Genet. 2016 Feb 22;12(2):e1005875. doi: 10.1371/journal.pgen.1005875 (PMC4764260; doi:10.1371/journal.pgen.1005875)
Supplement: S2 File — (GZ) [file pgen.1005875.s003.tar.gz › recalibratedMotifs/MA0105.1.pwm]

#MA0105.1	NFKB1
#p.cut	MA0105.1	EpiUwRmapDNaseCD3.Primary.Cells.SRX204362	0.01	0.05	0.1	0.25	0.5	0.75	0.9	0.95	0.99	
#p.Tcut2	MA0105.1	EpiUwRmapDNaseCD3.Primary.Cells.SRX204362	13.62	15.27	16.02	17.12	18.22	19.32	20.42	21.16	22.81	
#p.Tcut2b	MA0105.1	EpiUwRmapDNaseCD3.Primary.Cells.SRX204362	12.83	14.49	15.23	16.33	17.43	18.53	19.63	20.37	22.03	
A	C	G	T
0.1935955	0.27965823	0.30631321	0.22043305
0.30023902	0.15708052	0.18586238	0.35681808
0.00377249	0.00182825	0.99062312	0.00377614
0.00913786	1e-06	0.98897254	0.0018886
1e-06	0.0018886	0.99433421	0.0037762
0.01471598	1e-06	0.97783733	0.00744569
0.70384029	0.00936416	0.27377029	0.01302526
0.11081054	0.00173871	0.10569999	0.78175077
0.0018886	0.15054704	0.09105596	0.75650841
0.00366889	0.53234834	0.00753263	0.45645014
0.00185954	0.98526905	0.00187278	0.01099863
0.00942316	0.97948794	0.00372232	0.00736658
0.01454195	0.95053597	0.01467151	0.02025058
0.36531518	0.20805475	0.15122261	0.27540745
0.1935955	0.27965823	0.30631321	0.22043305
