# Supplementary material for: Which Genetics Variants in DNase-Seq Footprints Are More Likely to Alter Binding?
Source: PLoS Genet. 2016 Feb 22;12(2):e1005875. doi: 10.1371/journal.pgen.1005875 (PMC4764260; doi:10.1371/journal.pgen.1005875)
Supplement: S2 File — (GZ) [file pgen.1005875.s003.tar.gz › recalibratedMotifs/MA0106.1.pwm]

#MA0106.1	TP53
#p.cut	MA0106.1	EpiUwRmapDNaseFetal.Muscle.Leg.SRX121279	0.01	0.05	0.1	0.25	0.5	0.75	0.9	0.95	0.99	
#p.Tcut2	MA0106.1	EpiUwRmapDNaseFetal.Muscle.Leg.SRX121279	11.57	13.22	13.97	15.06	16.16	17.26	18.36	19.11	20.76	
#p.Tcut2b	MA0106.1	EpiUwRmapDNaseFetal.Muscle.Leg.SRX121279	12.07	13.72	14.47	15.56	16.66	17.76	18.86	19.61	21.26	
A	C	G	T
0.22600519	0.26523995	0.29513619	0.21361868
0.31717683	0.40983026	0.17183611	0.1011568
0.2721977	0.24168121	0.39652621	0.08959488
0.25166311	0.02666042	0.70597324	0.01570323
0.34626046	0.04260924	0.58779771	0.02333259
0.57537233	0.03122176	0.37043366	0.02297225
0.04280456	0.90297518	0.0388318	0.01538846
0.89842984	0.05100061	0.02734703	0.02322252
0.08178551	0.0425653	0.08198909	0.79366011
0.02301524	0.02313046	0.89511803	0.05873628
0.02711236	0.59546224	0.03523423	0.34219118
0.02728546	0.82075033	0.02720676	0.12475745
0.05402725	0.62201381	0.13773758	0.18622136
0.14727467	0.02340794	0.65160144	0.17771596
0.0701319	0.01575864	0.80940931	0.10470015
0.2927266	0.03151598	0.66825919	0.00749823
0.15392794	0.63235404	0.19045732	0.0232607
0.63278368	0.06243641	0.03459856	0.27018134
0.15929925	0.04673976	0.06219829	0.7317627
0.03529837	0.09417481	0.76978465	0.10074217
0.08095861	0.15178582	0.11249804	0.65475752
0.22600519	0.26523995	0.29513619	0.21361868
