# Supplementary material for: Which Genetics Variants in DNase-Seq Footprints Are More Likely to Alter Binding?
Source: PLoS Genet. 2016 Feb 22;12(2):e1005875. doi: 10.1371/journal.pgen.1005875 (PMC4764260; doi:10.1371/journal.pgen.1005875)
Supplement: S2 File — (GZ) [file pgen.1005875.s003.tar.gz › recalibratedMotifs/MA0107.1.pwm]

#MA0107.1	RELA
#p.cut	MA0107.1	EpiUwRmapDNaseIMR90.Cell.Line.SRX062367	0.01	0.05	0.1	0.25	0.5	0.75	0.9	0.95	0.99	
#p.Tcut2	MA0107.1	EpiUwRmapDNaseIMR90.Cell.Line.SRX062367	15.66	17.31	18.05	19.15	20.25	21.35	22.45	23.19	24.85	
#p.Tcut2b	MA0107.1	EpiUwRmapDNaseIMR90.Cell.Line.SRX062367	15.25	16.9	17.64	18.74	19.84	20.94	22.04	22.78	24.44	
A	C	G	T
0.24455801	0.22337017	0.25809392	0.2739779
0.3228224	0.08576682	0.20324193	0.38816885
0.00968509	0.00280121	0.97785251	0.00966119
0.00821961	0.00140117	0.98477752	0.00560169
0.00816834	0.00274396	0.98768653	0.00140117
0.54530373	0.00275892	0.45053618	0.00140117
0.98471845	0.00412468	0.00696161	0.00419526
0.01099044	0.00691434	0.00267365	0.97942157
1e-06	0.00134378	1e-06	0.99865422
0.00140117	0.01521298	0.00556632	0.97781953
0.00140117	0.99590799	1e-06	0.00268983
0.00280135	0.98472675	1e-06	0.0124709
0.36187276	0.31116134	0.04169792	0.28526798
0.24455801	0.22337017	0.25809392	0.2739779
