# Supplementary material for: Which Genetics Variants in DNase-Seq Footprints Are More Likely to Alter Binding?
Source: PLoS Genet. 2016 Feb 22;12(2):e1005875. doi: 10.1371/journal.pgen.1005875 (PMC4764260; doi:10.1371/journal.pgen.1005875)
Supplement: S2 File — (GZ) [file pgen.1005875.s003.tar.gz › recalibratedMotifs/MA0108.2.pwm]

#MA0108.2	TBP
#p.cut	MA0108.2	UwDnaseCaco2	0.01	0.05	0.1	0.25	0.5	0.75	0.9	0.95	0.99
#p.Tcut2	MA0108.2	UwDnaseCaco2	8.33	9.99	10.73	11.83	12.93	14.03	15.13	15.87	17.52
#p.Tcut2b	MA0108.2	UwDnaseCaco2	10.14	11.79	12.54	13.63	14.73	15.83	16.93	17.68	19.33
A	C	G	T
0.25555556	0.25631313	0.30858586	0.17954545
0.02766019	0.59457674	0.36368508	0.014078
0.0135888	0.014078	1e-06	0.9723322
0.999997	1e-06	1e-06	1e-06
0.01286987	0.02666284	0.014078	0.94638928
0.98592006	0.01407794	1e-06	1e-06
0.88818281	1e-06	1e-06	0.11181519
0.9723322	1e-06	0.0276658	1e-06
0.83379097	0.014078	0.04053467	0.11159636
0.34656168	0.0276658	0.61269748	0.01307505
0.04169857	0.3615056	0.56913003	0.0276658
0.09600231	0.44432641	0.43203274	0.02763854
0.10955285	0.38922512	0.43276952	0.0684525
0.20545362	0.36410674	0.36006867	0.07037097
0.12414216	0.18036997	0.58402297	0.1114649
0.08228233	0.30611755	0.529603	0.08199711
0.15131701	0.30619423	0.4328107	0.10967806
0.29079469	0.30570687	0.20969868	0.19379975
0.18008797	0.33582485	0.33282847	0.15125871
0.22060293	0.25054463	0.43331577	0.09553667
0.15020175	0.23746411	0.41789261	0.19444152
0.24817491	0.33508001	0.26422468	0.1525204
0.1653041	0.26475368	0.38993152	0.1800107
0.22150081	0.22323807	0.2926654	0.26259572
0.16459385	0.22263999	0.36197729	0.25078887
0.23493247	0.29334991	0.31996014	0.15175748
0.19254951	0.32103789	0.3203463	0.1660663
0.21772921	0.36338788	0.25017221	0.1687107
0.19332625	0.26448756	0.36227901	0.17990719
0.22035044	0.33420051	0.24901063	0.19643842
0.1650033	0.26460428	0.38959325	0.18079917
0.19472898	0.34895594	0.30476331	0.15155178
0.26158612	0.36407262	0.16732126	0.20702
0.26474368	0.33360798	0.25121658	0.15043176
0.19461757	0.39059464	0.22149886	0.19328894
0.20823152	0.23508283	0.2080605	0.34862514
0.25555556	0.25631313	0.30858586	0.17954545
