# Supplementary material for: Which Genetics Variants in DNase-Seq Footprints Are More Likely to Alter Binding?
Source: PLoS Genet. 2016 Feb 22;12(2):e1005875. doi: 10.1371/journal.pgen.1005875 (PMC4764260; doi:10.1371/journal.pgen.1005875)
Supplement: S2 File — (GZ) [file pgen.1005875.s003.tar.gz › recalibratedMotifs/MA0109.1.pwm]

#MA0109.1	Hltf
#p.cut	MA0109.1	UwDgfK562Znfa41c6	0.01	0.05	0.1	0.25	0.5	0.75	0.9	0.95	0.99	
#p.Tcut2	MA0109.1	UwDgfK562Znfa41c6	14.84	16.49	17.24	18.34	19.44	20.54	21.63	22.38	24.03	
#p.Tcut2b	MA0109.1	UwDgfK562Znfa41c6	11.98	13.63	14.38	15.48	16.58	17.68	18.77	19.52	21.17	
A	C	G	T
0.27032787	0.25897541	0.17045082	0.3002459
0.95696173	0.01649474	0.01639413	0.01014939
0.92787658	0.01863484	0.04330903	0.01017955
0.02023564	0.9553298	0.00622251	0.01821205
0.00202508	0.98551266	0.00207573	0.01038653
0.02430623	0.0041606	0.00414297	0.9673902
0.00404464	0.01637705	1e-06	0.97957731
0.95493252	0.00811264	0.02458189	0.01237294
0.00618177	0.01453022	0.01421502	0.96507299
0.12226787	0.6766287	0.18255986	0.01854357
0.01024086	0.01637504	0.00609	0.9672941
0.27032787	0.25897541	0.17045082	0.3002459
