# Supplementary material for: Which Genetics Variants in DNase-Seq Footprints Are More Likely to Alter Binding?
Source: PLoS Genet. 2016 Feb 22;12(2):e1005875. doi: 10.1371/journal.pgen.1005875 (PMC4764260; doi:10.1371/journal.pgen.1005875)
Supplement: S2 File — (GZ) [file pgen.1005875.s003.tar.gz › recalibratedMotifs/MA0111.1.pwm]

#MA0111.1	Spz1
#p.cut	MA0111.1	EpiUwRmapDNaseMobilized.CD3.Primary.Cells.SRX089240	0.01	0.05	0.1	0.25	0.5	0.75	0.9	0.95	0.99	
#p.Tcut2	MA0111.1	EpiUwRmapDNaseMobilized.CD3.Primary.Cells.SRX089240	12.71	14.36	15.1	16.2	17.3	18.4	19.5	20.25	21.9	
#p.Tcut2b	MA0111.1	EpiUwRmapDNaseMobilized.CD3.Primary.Cells.SRX089240	12.19	13.84	14.58	15.68	16.78	17.88	18.98	19.73	21.38	
A	C	G	T
0.26912303	0.22441284	0.28162034	0.22484378
0.8847008	1e-06	0.1152972	1e-06
0.01665827	0.02782183	0.95020156	0.00531834
0.02212829	0.01634633	0.95595999	0.00556539
0.01661307	0.02730197	0.9506888	0.00539616
1e-06	0.04991302	0.01112995	0.93895603
0.74829759	0.00556548	0.02722815	0.21890878
0.66885972	0.01074475	0.13322371	0.18717182
0.00554372	0.84623299	0.1212358	0.02698748
0.9611444	0.00556539	0.0221635	0.01112672
0.0111262	0.01668324	0.9225248	0.04966576
0.1864026	0.72642527	0.0657321	0.02144003
0.26912303	0.22441284	0.28162034	0.22484378
