# Supplementary material for: Which Genetics Variants in DNase-Seq Footprints Are More Likely to Alter Binding?
Source: PLoS Genet. 2016 Feb 22;12(2):e1005875. doi: 10.1371/journal.pgen.1005875 (PMC4764260; doi:10.1371/journal.pgen.1005875)
Supplement: S2 File — (GZ) [file pgen.1005875.s003.tar.gz › recalibratedMotifs/MA0112.2.pwm]

#MA0112.2	ESR1
#p.cut	MA0112.2	UwDnaseT47d	0.01	0.05	0.1	0.25	0.5	0.75	0.9	0.95	0.99	
#p.Tcut2	MA0112.2	UwDnaseT47d	15.02	16.67	17.42	18.52	19.61	20.71	21.81	22.56	24.21	
#p.Tcut2b	MA0112.2	UwDnaseT47d	14.32	15.97	16.72	17.82	18.92	20.02	21.11	21.86	23.51	
A	C	G	T
0.22325708	0.30239651	0.25264161	0.22170479
0.13751059	0.58921731	0.11600094	0.15727117
0.25977647	0.58627888	0.06553137	0.08841327
0.8186762	0.01798573	0.11246275	0.05087532
0.03252337	0.00659263	0.92475181	0.03613219
0.00973612	0.01288886	0.97243029	0.00494472
0.03408785	0.07355604	0.16211848	0.73023764
0.00164864	0.92821642	0.0490301	0.02110484
0.91337257	0.00987905	0.01961302	0.05713536
0.06381358	0.57574416	0.26077248	0.09966978
0.15850394	0.60124069	0.04912307	0.19113229
0.11924221	0.64708662	0.14870206	0.08496912
0.02944913	0.01812051	0.00164891	0.95078145
0.01469169	0.01314792	0.96723275	0.00492764
0.6746817	0.22884287	0.05724434	0.03923109
0.01307508	0.97547679	0.00491929	0.00652884
0.07020428	0.84547754	0.00329679	0.08102139
0.0307507	0.35490132	0.01463476	0.59971322
0.22325708	0.30239651	0.25264161	0.22170479
