# Supplementary material for: Which Genetics Variants in DNase-Seq Footprints Are More Likely to Alter Binding?
Source: PLoS Genet. 2016 Feb 22;12(2):e1005875. doi: 10.1371/journal.pgen.1005875 (PMC4764260; doi:10.1371/journal.pgen.1005875)
Supplement: S2 File — (GZ) [file pgen.1005875.s003.tar.gz › recalibratedMotifs/MA0113.1.pwm]

#MA0113.1	NR3C1
#p.cut	MA0113.1	UwDgfHgf	0.01	0.05	0.1	0.25	0.5	0.75	0.9	0.95	0.99	
#p.Tcut2	MA0113.1	UwDgfHgf	15.98	17.63	18.38	19.48	20.58	21.68	22.78	23.52	25.17	
#p.Tcut2b	MA0113.1	UwDgfHgf	13.49	15.14	15.89	16.99	18.09	19.19	20.29	21.03	22.68	
A	C	G	T
0.30701659	0.20572348	0.22187364	0.26538629
0.45051435	0.07784508	0.46360779	0.00803278
0.51816582	0.0016077	0.47380023	0.00642624
0.25300801	0.00145254	0.7407195	0.00481996
0.90650051	0.00160765	0.07131088	0.02058096
0.90903725	0.02174212	0.05035623	0.0188644
0.06797025	0.80505759	0.11601237	0.01095979
0.95877857	0.0032144	0.02699394	0.01101308
0.18637118	0.0254455	0.28010161	0.50808171
0.33798567	0.22871391	0.01400048	0.41929993
0.60992209	0.28832799	0.02547486	0.07627506
0.08410801	0.09289173	0.00779842	0.81520184
0.01735195	0.00638303	0.91931009	0.05695493
0.01584624	0.01401252	0.00306134	0.9670799
0.14587434	0.42463119	0.01597332	0.41352114
0.00305811	0.96541596	0.01281609	0.01870985
0.10011507	0.11839223	0.0061143	0.77537841
0.42915727	0.02037422	0.44134608	0.10912244
0.30701659	0.20572348	0.22187364	0.26538629
