# Supplementary material for: Which Genetics Variants in DNase-Seq Footprints Are More Likely to Alter Binding?
Source: PLoS Genet. 2016 Feb 22;12(2):e1005875. doi: 10.1371/journal.pgen.1005875 (PMC4764260; doi:10.1371/journal.pgen.1005875)
Supplement: S2 File — (GZ) [file pgen.1005875.s003.tar.gz › recalibratedMotifs/MA0114.1.pwm]

#MA0114.1	HNF4A
#p.cut	MA0114.1	EpiUwRmapDNaseFetal.Intestine.Small.SRX201835	0.01	0.05	0.1	0.25	0.5	0.75	0.9	0.95	0.99	
#p.Tcut2	MA0114.1	EpiUwRmapDNaseFetal.Intestine.Small.SRX201835	15.16	16.81	17.56	18.65	19.75	20.85	21.95	22.7	24.35	
#p.Tcut2b	MA0114.1	EpiUwRmapDNaseFetal.Intestine.Small.SRX201835	14.25	15.9	16.65	17.75	18.84	19.94	21.04	21.79	23.44	
A	C	G	T
0.29925312	0.21734804	0.26786019	0.21553865
0.59063732	0.00480159	0.39711741	0.00744368
0.00946643	0.00099937	0.98691286	0.00262133
0.12646561	0.00535429	0.62834502	0.23983508
0.0100499	0.31288216	0.37930367	0.29776428
0.00211891	0.98937293	0.00158324	0.00692493
0.98404105	0.00208618	0.01387177	1e-06
0.98829117	0.00107654	0.01009332	0.00053897
0.9878364	0.00053896	0.01059809	0.00102655
0.00153577	0.00264494	0.99474814	0.00107114
0.00266754	0.00316618	0.60131128	0.392855
0.00318577	0.2827954	0.15709149	0.55692734
0.00359235	0.98745861	0.00154209	0.00740696
0.97458189	0.00734234	0.01599209	0.00208368
0.29925312	0.21734804	0.26786019	0.21553865
