# Supplementary material for: Which Genetics Variants in DNase-Seq Footprints Are More Likely to Alter Binding?
Source: PLoS Genet. 2016 Feb 22;12(2):e1005875. doi: 10.1371/journal.pgen.1005875 (PMC4764260; doi:10.1371/journal.pgen.1005875)
Supplement: S2 File — (GZ) [file pgen.1005875.s003.tar.gz › recalibratedMotifs/MA0115.1.pwm]

#MA0115.1	NR1H2::RXRA
#p.cut	MA0115.1	EpiUwRmapDNaseFetal.Intestine.Small.SRX055168	0.01	0.05	0.1	0.25	0.5	0.75	0.9	0.95	0.99	
#p.Tcut2	MA0115.1	EpiUwRmapDNaseFetal.Intestine.Small.SRX055168	12.11	13.76	14.51	15.61	16.71	17.8	18.9	19.65	21.3	
#p.Tcut2b	MA0115.1	EpiUwRmapDNaseFetal.Intestine.Small.SRX055168	12.32	13.97	14.72	15.81	16.91	18.01	19.11	19.86	21.51	
A	C	G	T
0.27151211	0.22460914	0.31913116	0.18474758
0.16371345	0.45681262	0.25026566	0.12920826
0.57698068	0.22605339	0.04129195	0.15567397
0.50325007	0.06818781	0.38123863	0.04732349
0.64475494	0.01329562	0.32147994	0.0204695
0.03449609	0.01361553	0.91264144	0.03924694
0.02763369	0.04027339	0.85742352	0.0746694
0.02076259	0.0411633	0.06736947	0.87070464
0.01384218	0.90424174	0.04799945	0.03391664
0.92510915	0.02024382	0.0269762	0.02767083
0.69883784	0.0339895	0.21197384	0.05519883
0.8984746	0.01949789	0.06126474	0.02076277
0.03333321	0.00692159	0.93962906	0.02011614
0.02591663	0.02034067	0.93327763	0.02046507
0.02689694	0.05447254	0.08150427	0.83712625
0.00692159	0.93235115	0.04057778	0.02014948
0.96543196	0.01384146	1e-06	0.02072559
0.27151211	0.22460914	0.31913116	0.18474758
