# Supplementary material for: Which Genetics Variants in DNase-Seq Footprints Are More Likely to Alter Binding?
Source: PLoS Genet. 2016 Feb 22;12(2):e1005875. doi: 10.1371/journal.pgen.1005875 (PMC4764260; doi:10.1371/journal.pgen.1005875)
Supplement: S2 File — (GZ) [file pgen.1005875.s003.tar.gz › recalibratedMotifs/MA0117.1.pwm]

#MA0117.1	Mafb
#p.cut	MA0117.1	EpiUwRmapDNaseMobilized.CD3.Primary.Cells.SRX089240	0.01	0.05	0.1	0.25	0.5	0.75	0.9	0.95	0.99	
#p.Tcut2	MA0117.1	EpiUwRmapDNaseMobilized.CD3.Primary.Cells.SRX089240	10.18	11.83	12.58	13.67	14.77	15.87	16.97	17.72	19.37	
#p.Tcut2b	MA0117.1	EpiUwRmapDNaseMobilized.CD3.Primary.Cells.SRX089240	9.46	11.11	11.86	12.96	14.06	15.16	16.26	17	18.65	
A	C	G	T
0.17994542	0.29682508	0.33849175	0.18473775
0.00321415	0.0032144	0.99196372	0.00160772
0.00482116	0.97442347	0.01432749	0.00642788
0.00321443	0.01600771	0.01115602	0.96962184
0.00160772	0.00321444	0.99035676	0.00482108
0.9646919	0.01442702	0.01445327	0.00642782
0.01751698	0.93151662	0.0111615	0.03980489
0.04624981	0.00642782	0.93125479	0.01606757
0.00803265	0.5255188	0.45202724	0.01442131
0.17994542	0.29682508	0.33849175	0.18473775
