# Supplementary material for: Which Genetics Variants in DNase-Seq Footprints Are More Likely to Alter Binding?
Source: PLoS Genet. 2016 Feb 22;12(2):e1005875. doi: 10.1371/journal.pgen.1005875 (PMC4764260; doi:10.1371/journal.pgen.1005875)
Supplement: S2 File — (GZ) [file pgen.1005875.s003.tar.gz › recalibratedMotifs/MA0119.1.pwm]

#MA0119.1	TLX1::NFIC
#p.cut	MA0119.1	EpiUwRmapDNaseFetal.Kidney.Right.SRX201833	0.01	0.05	0.1	0.25	0.5	0.75	0.9	0.95	0.99	
#p.Tcut2	MA0119.1	EpiUwRmapDNaseFetal.Kidney.Right.SRX201833	12.22	13.87	14.61	15.71	16.81	17.91	19.01	19.76	21.41	
#p.Tcut2b	MA0119.1	EpiUwRmapDNaseFetal.Kidney.Right.SRX201833	12.07	13.72	14.47	15.57	16.66	17.76	18.86	19.61	21.26	
A	C	G	T
0.26787098	0.25338159	0.25236324	0.22638418
0.19260158	0.43073334	0.16056338	0.2161017
0.00536412	0.00598468	0.00948969	0.9791615
0.00181697	1e-06	0.99818103	1e-06
0.00234621	0.00287086	0.994216	0.00056693
0.00827679	0.98575118	0.00233848	0.00363356
0.80960852	0.07342215	0.00465675	0.11231258
0.16319135	0.36848571	0.37574763	0.0925753
0.2140287	0.38794526	0.22024905	0.17777699
0.44195907	0.12950208	0.26057375	0.16796511
0.31379071	0.04684416	0.17998456	0.45938058
0.00535361	0.00057178	0.98204223	0.01203239
0.00180969	0.99040642	0.00293224	0.00485165
1e-06	0.99941722	0.00058078	1e-06
0.98345524	0.01249854	0.0023405	0.00170572
0.79822969	0.0083592	0.16078821	0.0326229
0.26787098	0.25338159	0.25236324	0.22638418
