# Supplementary material for: Which Genetics Variants in DNase-Seq Footprints Are More Likely to Alter Binding?
Source: PLoS Genet. 2016 Feb 22;12(2):e1005875. doi: 10.1371/journal.pgen.1005875 (PMC4764260; doi:10.1371/journal.pgen.1005875)
Supplement: S2 File — (GZ) [file pgen.1005875.s003.tar.gz › recalibratedMotifs/MA0122.1.pwm]

#MA0122.1	Nkx3-2
#p.cut	MA0122.1	UwDnaseHepg2	0.01	0.05	0.1	0.25	0.5	0.75	0.9	0.95	0.99	
#p.Tcut2	MA0122.1	UwDnaseHepg2	14.9	16.55	17.29	18.39	19.49	20.59	21.69	22.44	24.09	
#p.Tcut2b	MA0122.1	UwDnaseHepg2	11.83	13.48	14.23	15.33	16.43	17.53	18.63	19.37	21.02	
A	C	G	T
0.29474097	0.1656855	0.24744898	0.29212454
0.00326137	0.00647212	0.02267156	0.96759495
0.00326109	0.0224397	0.00652169	0.96777752
0.98050702	1e-06	0.01949098	1e-06
0.99021996	1e-06	0.00977804	1e-06
0.00635375	0.00964642	0.98080456	0.00319527
1e-06	0.00308552	1e-06	0.99691248
0.01291527	1e-06	0.98382237	0.00326136
0.01269661	0.0162777	0.96779602	0.00322967
0.97732734	0.00644179	0.00970915	0.00652172
0.29474097	0.1656855	0.24744898	0.29212454
