# Supplementary material for: Which Genetics Variants in DNase-Seq Footprints Are More Likely to Alter Binding?
Source: PLoS Genet. 2016 Feb 22;12(2):e1005875. doi: 10.1371/journal.pgen.1005875 (PMC4764260; doi:10.1371/journal.pgen.1005875)
Supplement: S2 File — (GZ) [file pgen.1005875.s003.tar.gz › recalibratedMotifs/MA0125.1.pwm]

#MA0125.1	Nobox
#p.cut	MA0125.1	EpiUwRmapDNaseMobilized.CD34.Primary.Cells.SRX026927	0.01	0.05	0.1	0.25	0.5	0.75	0.9	0.95	0.99	
#p.Tcut2	MA0125.1	EpiUwRmapDNaseMobilized.CD34.Primary.Cells.SRX026927	13.47	15.12	15.87	16.97	18.07	19.17	20.26	21.01	22.66	
#p.Tcut2b	MA0125.1	EpiUwRmapDNaseMobilized.CD34.Primary.Cells.SRX026927	9.94	11.59	12.34	13.44	14.54	15.63	16.73	17.48	19.13	
A	C	G	T
0.27163462	0.17445055	0.2272207	0.32669414
0.00535432	0.00556042	1e-06	0.98908426
0.98361183	0.00526733	0.00556042	0.00556042
0.999997	1e-06	1e-06	1e-06
1e-06	0.01640129	0.00556042	0.97803729
1e-06	0.02168734	1e-06	0.97831066
0.00556042	1e-06	0.98912153	0.00531706
0.00556032	0.00554822	0.97777165	0.01111981
0.00541103	0.01637456	0.00556042	0.97265399
0.27163462	0.17445055	0.2272207	0.32669414
