# Supplementary material for: Which Genetics Variants in DNase-Seq Footprints Are More Likely to Alter Binding?
Source: PLoS Genet. 2016 Feb 22;12(2):e1005875. doi: 10.1371/journal.pgen.1005875 (PMC4764260; doi:10.1371/journal.pgen.1005875)
Supplement: S2 File — (GZ) [file pgen.1005875.s003.tar.gz › recalibratedMotifs/MA0133.1.pwm]

#MA0133.1	BRCA1
#p.cut	MA0133.1	OpenChromDnaseIshikawaTam10030	0.01	0.05	0.1	0.25	0.5	0.75	0.9	0.95	0.99	
#p.Tcut2	MA0133.1	OpenChromDnaseIshikawaTam10030	10.32	11.97	12.72	13.82	14.92	16.01	17.11	17.86	19.51	
#p.Tcut2b	MA0133.1	OpenChromDnaseIshikawaTam10030	8.82	10.47	11.22	12.32	13.41	14.51	15.61	16.36	18.01	
A	C	G	T
0.31461048	0.2858392	0.19382104	0.20572928
0.96067417	0.01363147	0.01186435	0.01383001
0.00376963	0.99223477	0.00199791	0.00199769
0.9980678	0.0019302	1e-06	1e-06
0.98213938	0.00389924	0.01196348	0.0019979
0.01184267	0.96863803	0.00784708	0.01167222
0.97681664	0.00979582	0.01138963	0.00199791
0.00786004	0.95352742	0.02137117	0.01724137
0.31461048	0.2858392	0.19382104	0.20572928
