# Supplementary material for: Which Genetics Variants in DNase-Seq Footprints Are More Likely to Alter Binding?
Source: PLoS Genet. 2016 Feb 22;12(2):e1005875. doi: 10.1371/journal.pgen.1005875 (PMC4764260; doi:10.1371/journal.pgen.1005875)
Supplement: S2 File — (GZ) [file pgen.1005875.s003.tar.gz › recalibratedMotifs/MA0135.1.pwm]

#MA0135.1	Lhx3
#p.cut	MA0135.1	UwDgfTh1wb33676984	0.01	0.05	0.1	0.25	0.5	0.75	0.9	0.95	0.99
#p.Tcut2	MA0135.1	UwDgfTh1wb33676984	26.2	27.85	28.6	29.7	30.8	31.9	33	33.74	35.39
#p.Tcut2b	MA0135.1	UwDgfTh1wb33676984	13.95	15.6	16.34	17.44	18.54	19.64	20.74	21.49	23.14
A	C	G	T
0.37629849	0.12984948	0.11681153	0.37704049
0.23879528	0.23199841	0.1974421	0.33176421
0.27455829	0.13669623	0.16774877	0.42099671
0.34523385	0.14355034	0.18465475	0.32656105
0.37504548	0.13498594	0.16691448	0.3230541
0.31482144	0.19394678	0.13069005	0.36054172
0.35151352	0.1980506	0.11784486	0.33259103
0.38042185	0.16423427	0.15674884	0.29859504
0.28867873	0.20822981	0.16069923	0.34239223
0.32272161	0.16953889	0.17492687	0.33281262
0.34608932	0.1643494	0.20250814	0.28705314
0.34304565	0.17375279	0.16285151	0.32035005
0.28564894	0.18080085	0.15357399	0.37997621
0.33704012	0.12776057	0.16293709	0.37226221
0.37198187	0.15747573	0.1507486	0.3197938
0.42197592	0.13446972	0.14160413	0.30195022
0.30812442	0.1007906	0.14659619	0.4444888
0.35257573	0.1688429	0.1354491	0.34313226
0.44324955	0.11305171	0.11859023	0.32510851
0.38187793	0.12378794	0.17411672	0.32021741
0.33541447	0.13079217	0.16928122	0.36451215
0.66727717	0.0057529	0.01744507	0.30952486
0.97151975	0.02316731	1e-06	0.00531194
0.99413813	1e-06	1e-06	0.00585987
0.01105017	0.0055356	0.01093466	0.97247957
1e-06	1e-06	0.01139022	0.98860778
0.97787906	0.01085845	1e-06	0.01126149
0.97749769	1e-06	0.00581965	0.01668166
0.01156205	0.02798355	1e-06	0.96045341
1e-06	0.0057709	1e-06	0.9942271
0.93235714	0.01101105	0.01672378	0.03990804
0.46678433	0.0055356	0.03996845	0.48771162
0.02240013	0.16868718	1e-06	0.8089117
0.02273463	0.38668072	0.02287113	0.56771352
0.37629849	0.12984948	0.11681153	0.37704049
