# Supplementary material for: Which Genetics Variants in DNase-Seq Footprints Are More Likely to Alter Binding?
Source: PLoS Genet. 2016 Feb 22;12(2):e1005875. doi: 10.1371/journal.pgen.1005875 (PMC4764260; doi:10.1371/journal.pgen.1005875)
Supplement: S2 File — (GZ) [file pgen.1005875.s003.tar.gz › recalibratedMotifs/MA0136.1.pwm]

#MA0136.1	ELF5
#p.cut	MA0136.1	OpenChromDnaseHuh7	0.01	0.05	0.1	0.25	0.5	0.75	0.9	0.95	0.99	
#p.Tcut2	MA0136.1	OpenChromDnaseHuh7	15.62	17.27	18.02	19.11	20.21	21.31	22.41	23.16	24.81	
#p.Tcut2b	MA0136.1	OpenChromDnaseHuh7	11.78	13.43	14.18	15.28	16.38	17.48	18.58	19.32	20.97	
A	C	G	T
0.22979976	0.26684153	0.15648391	0.3468748
0.01283155	0.02533562	1e-06	0.96183183
0.96012475	0.00917698	0.01566429	0.01503397
0.00323677	0.95322385	0.00617088	0.03736849
0.00312251	0.01243541	0.00294151	0.98150056
0.00299874	0.00882893	1e-06	0.98817134
0.00294151	0.9940431	1e-06	0.00301439
1e-06	0.99352581	0.00323681	0.00323638
0.00308586	0.00647241	1e-06	0.99044073
0.00616211	0.02201185	0.00894891	0.96287713
0.22979976	0.26684153	0.15648391	0.3468748
