# Supplementary material for: Which Genetics Variants in DNase-Seq Footprints Are More Likely to Alter Binding?
Source: PLoS Genet. 2016 Feb 22;12(2):e1005875. doi: 10.1371/journal.pgen.1005875 (PMC4764260; doi:10.1371/journal.pgen.1005875)
Supplement: S2 File — (GZ) [file pgen.1005875.s003.tar.gz › recalibratedMotifs/MA0137.2.pwm]

#MA0137.2	STAT1
#p.cut	MA0137.2	UwDgfHmvecd	0.01	0.05	0.1	0.25	0.5	0.75	0.9	0.95	0.99	
#p.Tcut2	MA0137.2	UwDgfHmvecd	16.26	17.91	18.66	19.76	20.86	21.95	23.05	23.8	25.45	
#p.Tcut2b	MA0137.2	UwDgfHmvecd	15.52	17.17	17.92	19.02	20.12	21.21	22.31	23.06	24.71	
A	C	G	T
0.25045455	0.26895455	0.21327273	0.26731818
0.01236839	0.84253475	0.07974305	0.06535381
0.67822178	0.1752175	0.02748642	0.11907429
0.01763729	0.24168767	0.00252494	0.73815009
1e-06	0.00735515	0.00250202	0.99014183
0.00252494	0.00754986	1e-06	0.98992419
1e-06	0.99494911	0.00252494	0.00252494
1e-06	0.999997	1e-06	1e-06
0.20462314	0.27798511	0.00504889	0.51234286
0.28494694	0.00504889	0.70495529	0.00504889
0.00252315	0.00757283	0.97991406	0.00998997
0.97998041	0.01009311	0.00740153	0.00252494
0.97980574	0.00504889	0.0126207	0.00252468
0.53778277	0.03011529	0.30488801	0.12721393
0.07043267	0.44889574	0.07036311	0.41030849
0.1399788	0.61251648	0.12776597	0.11973875
0.25045455	0.26895455	0.21327273	0.26731818
