# Supplementary material for: Which Genetics Variants in DNase-Seq Footprints Are More Likely to Alter Binding?
Source: PLoS Genet. 2016 Feb 22;12(2):e1005875. doi: 10.1371/journal.pgen.1005875 (PMC4764260; doi:10.1371/journal.pgen.1005875)
Supplement: S2 File — (GZ) [file pgen.1005875.s003.tar.gz › recalibratedMotifs/MA0138.2.pwm]

#MA0138.2	REST
#p.cut	MA0138.2	EpiUwRmapDNaseFetal.Renal.Cortex.Left.SRX100986	0.01	0.05	0.1	0.25	0.5	0.75	0.9	0.95	0.99	
#p.Tcut2	MA0138.2	EpiUwRmapDNaseFetal.Renal.Cortex.Left.SRX100986	15.54	17.19	17.94	19.04	20.14	21.23	22.33	23.08	24.73	
#p.Tcut2b	MA0138.2	EpiUwRmapDNaseFetal.Renal.Cortex.Left.SRX100986	15.49	17.14	17.89	18.99	20.08	21.18	22.28	23.03	24.68	
A	C	G	T
0.24023021	0.29461214	0.27196	0.19319764
0.13059039	0.07661388	0.20319325	0.58960248
0.02209601	0.12123232	0.05798662	0.79868505
0.02603601	0.91585378	0.01102349	0.04708672
0.97295498	0.00297096	0.01803632	0.00603773
0.00918612	0.01018577	0.9787132	0.00191491
0.07235996	0.63574593	0.19922445	0.09266965
0.99713575	0.0019274	0.00093585	1e-06
1e-06	0.99606494	0.001034	0.00290006
0.01622187	0.94088954	0.00618878	0.03669982
0.57019252	0.1132277	0.10713559	0.20944419
0.1669322	0.23688413	0.0714884	0.52469527
0.02111938	0.00103467	0.97582323	0.00202271
0.01323773	0.00200302	0.98475825	1e-06
0.91054745	0.0469938	0.01196633	0.03049242
0.00815595	0.8069441	0.14614297	0.03875698
0.98999891	0.00296521	0.0049677	0.00206818
0.02327209	0.00307928	0.97267046	0.00097817
0.13581629	0.64141405	0.08854829	0.13422136
0.2239579	0.01948255	0.42522074	0.33133882
0.12602794	0.61044622	0.18727558	0.07625027
0.11106297	0.71595662	0.01949339	0.15348701
0.29376662	0.3867437	0.11115513	0.20833456
0.24023021	0.29461214	0.27196	0.19319764
