# Supplementary material for: Which Genetics Variants in DNase-Seq Footprints Are More Likely to Alter Binding?
Source: PLoS Genet. 2016 Feb 22;12(2):e1005875. doi: 10.1371/journal.pgen.1005875 (PMC4764260; doi:10.1371/journal.pgen.1005875)
Supplement: S2 File — (GZ) [file pgen.1005875.s003.tar.gz › recalibratedMotifs/MA0139.1.pwm]

#MA0139.1	CTCF
#p.cut	MA0139.1	EpiUwRmapDNaseH1.BMP4.Derived.Mesendoderm.Cultured.Cells.SRX100994	0.01	0.05	0.1	0.25	0.5	0.75	0.9	0.95	0.99
#p.Tcut2	MA0139.1	EpiUwRmapDNaseH1.BMP4.Derived.Mesendoderm.Cultured.Cells.SRX100994	13.93	15.58	16.33	17.43	18.53	19.63	20.73	21.47	23.12
#p.Tcut2b	MA0139.1	EpiUwRmapDNaseH1.BMP4.Derived.Mesendoderm.Cultured.Cells.SRX100994	13.13	14.78	15.53	16.63	17.73	18.83	19.93	20.67	22.32
A	C	G	T
0.23760638	0.27249233	0.2869998	0.20290149
0.17471732	0.14821717	0.22713579	0.44992972
0.22015282	0.24280601	0.24528358	0.29175759
0.17494838	0.39954964	0.15337434	0.27212764
0.19838057	0.32420774	0.19165255	0.28575914
0.25529481	0.33066877	0.22040499	0.19363142
0.27933378	0.29217501	0.22692436	0.20156686
0.27086511	0.26811741	0.21219329	0.24882419
0.28444399	0.21289369	0.19299594	0.30966638
0.2420062	0.22533783	0.26326317	0.2693928
0.06284792	0.30407752	0.05548401	0.57759055
0.1661773	0.12542797	0.48583746	0.22255728
0.27517931	0.0421853	0.54517864	0.13745675
0.03038775	0.94153577	0.00904514	0.01903134
1e-06	0.99904573	1e-06	0.00095227
0.90471428	0.00098787	0.04176671	0.05253114
0.01710277	0.64487901	0.33479346	0.00322475
0.09656693	0.57718368	0.03351568	0.29273371
0.98636735	0.0003316	0.01067658	0.00262447
0.00095414	1e-06	0.99904386	1e-06
0.42318173	1e-06	0.57649118	0.00032609
0.02107038	0.00319829	0.56796169	0.40776964
0.00325722	1e-06	0.99610808	0.00063371
0.01007228	0.00032626	0.95695675	0.03264472
0.06209142	0.88750685	0.00127519	0.04912654
0.54807097	0.00261152	0.44423899	0.00507853
0.05624169	0.53197503	0.39756782	0.01421546
0.09180239	0.39430614	0.0560994	0.45779206
0.47447689	0.19675303	0.29557319	0.0331969
0.19106381	0.20037523	0.30245322	0.30610774
0.33469697	0.19931047	0.2111664	0.25482617
0.2331845	0.15770679	0.42940414	0.17970457
0.23460036	0.2994156	0.28081673	0.18516731
0.23730005	0.36367529	0.22308014	0.17594451
0.21332572	0.45211736	0.10599052	0.2285664
0.27020789	0.35193928	0.13012314	0.24772969
0.23760638	0.27249233	0.2869998	0.20290149
