# Supplementary material for: Which Genetics Variants in DNase-Seq Footprints Are More Likely to Alter Binding?
Source: PLoS Genet. 2016 Feb 22;12(2):e1005875. doi: 10.1371/journal.pgen.1005875 (PMC4764260; doi:10.1371/journal.pgen.1005875)
Supplement: S2 File — (GZ) [file pgen.1005875.s003.tar.gz › recalibratedMotifs/MA0140.1.pwm]

#MA0140.1	Tal1::Gata1
#p.cut	MA0140.1	UwDnaseK562Znff41b2	0.01	0.05	0.1	0.25	0.5	0.75	0.9	0.95	0.99	
#p.Tcut2	MA0140.1	UwDnaseK562Znff41b2	13.86	15.51	16.26	17.36	18.46	19.55	20.65	21.4	23.05	
#p.Tcut2b	MA0140.1	UwDnaseK562Znff41b2	12.49	14.14	14.89	15.99	17.09	18.19	19.28	20.03	21.68	
A	C	G	T
0.28579819	0.19803725	0.28254326	0.2336213
0.03745823	0.74071219	0.15612627	0.06570331
0.00422115	0.01415778	0.01632572	0.96529535
0.00568819	0.00497608	0.94127342	0.0480623
0.01493117	0.20303154	0.57829087	0.20374642
0.28044591	0.13256486	0.27383729	0.31315193
0.24996885	0.15834957	0.37612013	0.21556145
0.24386429	0.208091	0.38486362	0.16318108
0.27458115	0.18381637	0.33498967	0.2066128
0.25680376	0.19093682	0.31500014	0.23725928
0.45906776	0.05057359	0.36923066	0.12112799
0.10803528	0.45469616	0.40313975	0.03412881
0.84671559	0.00786333	0.00279644	0.14262465
0.00143112	0.00070581	0.99786208	1e-06
0.9972415	1e-06	0.00204144	0.00071606
0.00071606	0.00272049	0.00357579	0.99298766
0.99362115	0.00143067	0.00284615	0.00210203
0.98949222	0.00136844	0.00842556	0.00071378
0.06306496	0.04186533	0.89363862	0.00143109
0.28579819	0.19803725	0.28254326	0.2336213
