# Supplementary material for: Which Genetics Variants in DNase-Seq Footprints Are More Likely to Alter Binding?
Source: PLoS Genet. 2016 Feb 22;12(2):e1005875. doi: 10.1371/journal.pgen.1005875 (PMC4764260; doi:10.1371/journal.pgen.1005875)
Supplement: S3 File — For each motif, footprint profiles are aggregated across all binding sites in all 653 DNase-seq samples. Color indicates which strand the motif matches, positive (blue) or negative (red). Text in the upper left denotes the tissue with the highest Z-score from the CENTIPEDE mode, the motif ID, and the corresponding transcription factor. (GZ) [file pgen.1005875.s004.tar.gz]

Archive with 1,373 entries (1,372 files):
- recalibratedMotifShape
- recalibratedMotifShape/M00001.lambda.png
- recalibratedMotifShape/M00002.lambda.png
- recalibratedMotifShape/M00003.lambda.png
- recalibratedMotifShape/M00006.lambda.png
- recalibratedMotifShape/M00007.lambda.png
- recalibratedMotifShape/M00008.lambda.png
- recalibratedMotifShape/M00014.lambda.png
- recalibratedMotifShape/M00015.lambda.png
- recalibratedMotifShape/M00016.lambda.png
- recalibratedMotifShape/M00017.lambda.png
- recalibratedMotifShape/M00018.lambda.png
- recalibratedMotifShape/M00019.lambda.png
- recalibratedMotifShape/M00021.lambda.png
- recalibratedMotifShape/M00022.lambda.png
- recalibratedMotifShape/M00024.lambda.png
- recalibratedMotifShape/M00025.lambda.png
- recalibratedMotifShape/M00026.lambda.png
- recalibratedMotifShape/M00031.lambda.png
- recalibratedMotifShape/M00032.lambda.png
- recalibratedMotifShape/M00034.lambda.png
- recalibratedMotifShape/M00035.lambda.png
- recalibratedMotifShape/M00036.lambda.png
- recalibratedMotifShape/M00037.lambda.png
- recalibratedMotifShape/M00039.lambda.png
- recalibratedMotifShape/M00040.lambda.png
- recalibratedMotifShape/M00041.lambda.png
- recalibratedMotifShape/M00042.lambda.png
- recalibratedMotifShape/M00043.lambda.png
- recalibratedMotifShape/M00044.lambda.png
- recalibratedMotifShape/M00045.lambda.png
- recalibratedMotifShape/M00046.lambda.png
- recalibratedMotifShape/M00047.lambda.png
- recalibratedMotifShape/M00049.lambda.png
- recalibratedMotifShape/M00050.lambda.png
- recalibratedMotifShape/M00051.lambda.png
- recalibratedMotifShape/M00052.lambda.png
- recalibratedMotifShape/M00054.lambda.png
- recalibratedMotifShape/M00055.lambda.png
- recalibratedMotifShape/M00059.lambda.png
- recalibratedMotifShape/M00060.lambda.png
- recalibratedMotifShape/M00062.lambda.png
- recalibratedMotifShape/M00063.lambda.png
- recalibratedMotifShape/M00064.lambda.png
- recalibratedMotifShape/M00065.lambda.png
- recalibratedMotifShape/M00066.lambda.png
- recalibratedMotifShape/M00067.lambda.png
- recalibratedMotifShape/M00068.lambda.png
- recalibratedMotifShape/M00069.lambda.png
- recalibratedMotifShape/M00070.lambda.png
- recalibratedMotifShape/M00071.lambda.png
- recalibratedMotifShape/M00072.lambda.png
- recalibratedMotifShape/M00073.lambda.png
- recalibratedMotifShape/M00075.lambda.png
- recalibratedMotifShape/M00076.lambda.png
- recalibratedMotifShape/M00077.lambda.png
- recalibratedMotifShape/M00078.lambda.png
- recalibratedMotifShape/M00081.lambda.png
- recalibratedMotifShape/M00082.lambda.png
- recalibratedMotifShape/M00083.lambda.png
- recalibratedMotifShape/M00084.lambda.png
- recalibratedMotifShape/M00086.lambda.png
- recalibratedMotifShape/M00089.lambda.png
- recalibratedMotifShape/M00091.lambda.png
- recalibratedMotifShape/M00093.lambda.png
- recalibratedMotifShape/M00094.lambda.png
- recalibratedMotifShape/M00097.lambda.png
- recalibratedMotifShape/M00098.lambda.png
- recalibratedMotifShape/M00101.lambda.png
- recalibratedMotifShape/M00102.lambda.png
- recalibratedMotifShape/M00104.lambda.png
- recalibratedMotifShape/M00105.lambda.png
- recalibratedMotifShape/M00106.lambda.png
- recalibratedMotifShape/M00107.lambda.png
- recalibratedMotifShape/M00108.lambda.png
- recalibratedMotifShape/M00109.lambda.png
- recalibratedMotifShape/M00111.lambda.png
- recalibratedMotifShape/M00112.lambda.png
- recalibratedMotifShape/M00113.lambda.png
- recalibratedMotifShape/M00114.lambda.png
- recalibratedMotifShape/M00115.lambda.png
- recalibratedMotifShape/M00116.lambda.png
- recalibratedMotifShape/M00117.lambda.png
- recalibratedMotifShape/M00118.lambda.png
- recalibratedMotifShape/M00119.lambda.png
- recalibratedMotifShape/M00121.lambda.png
- recalibratedMotifShape/M00122.lambda.png
- recalibratedMotifShape/M00123.lambda.png
- recalibratedMotifShape/M00124.lambda.png
- recalibratedMotifShape/M00126.lambda.png
- recalibratedMotifShape/M00127.lambda.png
- recalibratedMotifShape/M00128.lambda.png
- recalibratedMotifShape/M00129.lambda.png
- recalibratedMotifShape/M00130.lambda.png
- recalibratedMotifShape/M00131.lambda.png
- recalibratedMotifShape/M00132.lambda.png
- recalibratedMotifShape/M00133.lambda.png
- recalibratedMotifShape/M00134.lambda.png
- recalibratedMotifShape/M00135.lambda.png
- recalibratedMotifShape/M00136.lambda.png
- recalibratedMotifShape/M00138.lambda.png
- recalibratedMotifShape/M00139.lambda.png
- recalibratedMotifShape/M00140.lambda.png
- recalibratedMotifShape/M00141.lambda.png
- recalibratedMotifShape/M00146.lambda.png
- recalibratedMotifShape/M00147.lambda.png
- recalibratedMotifShape/M00150.lambda.png
- recalibratedMotifShape/M00151.lambda.png
- recalibratedMotifShape/M00152.lambda.png
- recalibratedMotifShape/M00154.lambda.png
- recalibratedMotifShape/M00155.lambda.png
- recalibratedMotifShape/M00156.lambda.png
- recalibratedMotifShape/M00157.lambda.png
- recalibratedMotifShape/M00158.lambda.png
- recalibratedMotifShape/M00159.lambda.png
- recalibratedMotifShape/M00160.lambda.png
- recalibratedMotifShape/M00161.lambda.png
- recalibratedMotifShape/M00163.lambda.png
- recalibratedMotifShape/M00165.lambda.png
- recalibratedMotifShape/M00168.lambda.png
- recalibratedMotifShape/M00169.lambda.png
- recalibratedMotifShape/M00171.lambda.png
- recalibratedMotifShape/M00172.lambda.png
- recalibratedMotifShape/M00173.lambda.png
- recalibratedMotifShape/M00174.lambda.png
- recalibratedMotifShape/M00175.lambda.png
- recalibratedMotifShape/M00176.lambda.png
- recalibratedMotifShape/M00178.lambda.png
- recalibratedMotifShape/M00179.lambda.png
- recalibratedMotifShape/M00182.lambda.png
- recalibratedMotifShape/M00184.lambda.png
- recalibratedMotifShape/M00185.lambda.png
- recalibratedMotifShape/M00186.lambda.png
- recalibratedMotifShape/M00187.lambda.png
- recalibratedMotifShape/M00188.lambda.png
- recalibratedMotifShape/M00190.lambda.png
- recalibratedMotifShape/M00191.lambda.png
- recalibratedMotifShape/M00192.lambda.png
- recalibratedMotifShape/M00193.lambda.png
- recalibratedMotifShape/M00194.lambda.png
- recalibratedMotifShape/M00195.lambda.png
- recalibratedMotifShape/M00196.lambda.png
- recalibratedMotifShape/M00197.lambda.png
- recalibratedMotifShape/M00198.lambda.png
- recalibratedMotifShape/M00199.lambda.png
- recalibratedMotifShape/M00201.lambda.png
- recalibratedMotifShape/M00203.lambda.png
- recalibratedMotifShape/M00204.lambda.png
- recalibratedMotifShape/M00205.lambda.png
- recalibratedMotifShape/M00206.lambda.png
- recalibratedMotifShape/M00208.lambda.png
- recalibratedMotifShape/M00209.lambda.png
- recalibratedMotifShape/M00210.lambda.png
- recalibratedMotifShape/M00211.lambda.png
- recalibratedMotifShape/M00213.lambda.png
- recalibratedMotifShape/M00215.lambda.png
- recalibratedMotifShape/M00217.lambda.png
- recalibratedMotifShape/M00218.lambda.png
- recalibratedMotifShape/M00220.lambda.png
- recalibratedMotifShape/M00221.lambda.png
- recalibratedMotifShape/M00222.lambda.png
- recalibratedMotifShape/M00223.lambda.png
- recalibratedMotifShape/M00225.lambda.png
- recalibratedMotifShape/M00226.lambda.png
- recalibratedMotifShape/M00227.lambda.png
- recalibratedMotifShape/M00228.lambda.png
- recalibratedMotifShape/M00229.lambda.png
- recalibratedMotifShape/M00230.lambda.png
- recalibratedMotifShape/M00232.lambda.png
- recalibratedMotifShape/M00233.lambda.png
- recalibratedMotifShape/M00235.lambda.png
- recalibratedMotifShape/M00236.lambda.png
- recalibratedMotifShape/M00237.lambda.png
- recalibratedMotifShape/M00238.lambda.png
- recalibratedMotifShape/M00239.lambda.png
- recalibratedMotifShape/M00241.lambda.png
- recalibratedMotifShape/M00242.lambda.png
- recalibratedMotifShape/M00243.lambda.png
- recalibratedMotifShape/M00244.lambda.png
- recalibratedMotifShape/M00245.lambda.png
- recalibratedMotifShape/M00246.lambda.png
- recalibratedMotifShape/M00248.lambda.png
- recalibratedMotifShape/M00250.lambda.png
- recalibratedMotifShape/M00251.lambda.png
- recalibratedMotifShape/M00252.lambda.png
- recalibratedMotifShape/M00253.lambda.png
- recalibratedMotifShape/M00254.lambda.png
- recalibratedMotifShape/M00255.lambda.png
- recalibratedMotifShape/M00256.lambda.png
- recalibratedMotifShape/M00257.lambda.png
- recalibratedMotifShape/M00258.lambda.png
- recalibratedMotifShape/M00260.lambda.png
- recalibratedMotifShape/M00261.lambda.png
- recalibratedMotifShape/M00262.lambda.png
- recalibratedMotifShape/M00263.lambda.png
- recalibratedMotifShape/M00264.lambda.png
- recalibratedMotifShape/M00266.lambda.png
- recalibratedMotifShape/M00270.lambda.png
- recalibratedMotifShape/M00272.lambda.png
- recalibratedMotifShape/M00276.lambda.png
- recalibratedMotifShape/M00277.lambda.png
- recalibratedMotifShape/M00279.lambda.png
- recalibratedMotifShape/M00280.lambda.png
- recalibratedMotifShape/M00281.lambda.png
- recalibratedMotifShape/M00284.lambda.png
- recalibratedMotifShape/M00285.lambda.png
- recalibratedMotifShape/M00287.lambda.png
- recalibratedMotifShape/M00288.lambda.png
- recalibratedMotifShape/M00291.lambda.png
- recalibratedMotifShape/M00292.lambda.png
- recalibratedMotifShape/M00294.lambda.png
- recalibratedMotifShape/M00303.lambda.png
- recalibratedMotifShape/M00304.lambda.png
- recalibratedMotifShape/M00305.lambda.png
- recalibratedMotifShape/M00306.lambda.png
- recalibratedMotifShape/M00307.lambda.png
- recalibratedMotifShape/M00309.lambda.png
- recalibratedMotifShape/M00310.lambda.png
- recalibratedMotifShape/M00313.lambda.png
- recalibratedMotifShape/M00314.lambda.png
- recalibratedMotifShape/M00315.lambda.png
- recalibratedMotifShape/M00318.lambda.png
- recalibratedMotifShape/M00319.lambda.png
- recalibratedMotifShape/M00320.lambda.png
- recalibratedMotifShape/M00321.lambda.png
- recalibratedMotifShape/M00322.lambda.png
- recalibratedMotifShape/M00323.lambda.png
- recalibratedMotifShape/M00325.lambda.png
- recalibratedMotifShape/M00327.lambda.png
- recalibratedMotifShape/M00328.lambda.png
- recalibratedMotifShape/M00332.lambda.png
- recalibratedMotifShape/M00333.lambda.png
- recalibratedMotifShape/M00334.lambda.png
- recalibratedMotifShape/M00337.lambda.png
- recalibratedMotifShape/M00338.lambda.png
- recalibratedMotifShape/M00339.lambda.png
- recalibratedMotifShape/M00340.lambda.png
- recalibratedMotifShape/M00342.lambda.png
- recalibratedMotifShape/M00343.lambda.png
- recalibratedMotifShape/M00344.lambda.png
- recalibratedMotifShape/M00345.lambda.png
- recalibratedMotifShape/M00347.lambda.png
- recalibratedMotifShape/M00348.lambda.png
- recalibratedMotifShape/M00349.lambda.png
- recalibratedMotifShape/M00350.lambda.png
- recalibratedMotifShape/M00352.lambda.png
- recalibratedMotifShape/M00353.lambda.png
- recalibratedMotifShape/M00355.lambda.png
- recalibratedMotifShape/M00356.lambda.png
- recalibratedMotifShape/M00357.lambda.png
- recalibratedMotifShape/M00358.lambda.png
- recalibratedMotifShape/M00359.lambda.png
- recalibratedMotifShape/M00361.lambda.png
- recalibratedMotifShape/M00362.lambda.png
- recalibratedMotifShape/M00366.lambda.png
- recalibratedMotifShape/M00367.lambda.png
- recalibratedMotifShape/M00368.lambda.png
- recalibratedMotifShape/M00369.lambda.png
- recalibratedMotifShape/M00370.lambda.png
- recalibratedMotifShape/M00371.lambda.png
- recalibratedMotifShape/M00372.lambda.png
- recalibratedMotifShape/M00373.lambda.png
- recalibratedMotifShape/M00375.lambda.png
- recalibratedMotifShape/M00376.lambda.png
- recalibratedMotifShape/M00377.lambda.png
- recalibratedMotifShape/M00378.lambda.png
- recalibratedMotifShape/M00388.lambda.png
- recalibratedMotifShape/M00391.lambda.png
- recalibratedMotifShape/M00392.lambda.png
- recalibratedMotifShape/M00393.lambda.png
- recalibratedMotifShape/M00394.lambda.png
- recalibratedMotifShape/M00396.lambda.png
- recalibratedMotifShape/M00398.lambda.png
- recalibratedMotifShape/M00399.lambda.png
- recalibratedMotifShape/M00400.lambda.png
- recalibratedMotifShape/M00403.lambda.png
- recalibratedMotifShape/M00404.lambda.png
- recalibratedMotifShape/M00405.lambda.png
- recalibratedMotifShape/M00406.lambda.png
- recalibratedMotifShape/M00407.lambda.png
- recalibratedMotifShape/M00408.lambda.png
- recalibratedMotifShape/M00411.lambda.png
- recalibratedMotifShape/M00412.lambda.png
- recalibratedMotifShape/M00414.lambda.png
- recalibratedMotifShape/M00415.lambda.png
- recalibratedMotifShape/M00418.lambda.png
- recalibratedMotifShape/M00419.lambda.png
- recalibratedMotifShape/M00420.lambda.png
- recalibratedMotifShape/M00421.lambda.png
- recalibratedMotifShape/M00422.lambda.png
- recalibratedMotifShape/M00423.lambda.png
- recalibratedMotifShape/M00424.lambda.png
- recalibratedMotifShape/M00425.lambda.png
- recalibratedMotifShape/M00426.lambda.png
- recalibratedMotifShape/M00427.lambda.png
- recalibratedMotifShape/M00428.lambda.png
- recalibratedMotifShape/M00431.lambda.png
- recalibratedMotifShape/M00432.lambda.png
- recalibratedMotifShape/M00433.lambda.png
- recalibratedMotifShape/M00434.lambda.png
[truncated: 1,073 more entries]
