# Supplementary material for: Which Genetics Variants in DNase-Seq Footprints Are More Likely to Alter Binding?
Source: PLoS Genet. 2016 Feb 22;12(2):e1005875. doi: 10.1371/journal.pgen.1005875 (PMC4764260; doi:10.1371/journal.pgen.1005875)
Supplement: S4 File — Each row is a specific ASH-hSNP / TF motif / cell type combination for which the ASH-hSNP displays significant allelic imbalance. Columns 1-3, bed-formatted SNP position (0-based); 4, rsID; 5-6, reference and alternate alleles; 7-8 reference and alternate read counts; 9-10, reference and alternate Pr(binding) from CENTIPEDE; 11, cell type; 12 motif ID. (GZ) [file pgen.1005875.s005.txt.gz]

Archive with 1 entries (1 files):
- asb.table.txt
