# Supplementary material for: Which Genetics Variants in DNase-Seq Footprints Are More Likely to Alter Binding?
Source: PLoS Genet. 2016 Feb 22;12(2):e1005875. doi: 10.1371/journal.pgen.1005875 (PMC4764260; doi:10.1371/journal.pgen.1005875)
Supplement: S4 Table — Shown is the number of ASH-hSNPs within footprints identified by the two sets of PWM sequence models. The counts are stratified by p-value from the QuASAR test of ASH. Note that the old models, by default, only select sites with a PWM score > 12; for comparison, the same constraint has been placed on the sequences used from the new models. (XLSX) [file pgen.1005875.s009.xlsx]

## Sheet: Sheet1
		QuASAR ASH Test
		p < 0.05	p > 0.05
Seed sequence models	Effect-SNPs	4582	30834
	Footprint-SNPs (no effect)	6565	94325
Recalibrated sequence models	Effect-SNPs	4657	39675
	Footprint-SNPs (no effect)	5484	97272
