# Supplementary material for: Which Genetics Variants in DNase-Seq Footprints Are More Likely to Alter Binding?
Source: PLoS Genet. 2016 Feb 22;12(2):e1005875. doi: 10.1371/journal.pgen.1005875 (PMC4764260; doi:10.1371/journal.pgen.1005875)
Supplement: S5 Table — A comparison of 1KG genotypes and those called by QuASAR for the 12,650 loci examined in the LCL GM12878. (XLSX) [file pgen.1005875.s010.xlsx]

## Sheet: Sheet1
	1KG Hom	1KG Het
QuASAR Hom	11271	7
QuASAR Het	0	1372
