# Supplementary material for: Which Genetics Variants in DNase-Seq Footprints Are More Likely to Alter Binding?
Source: PLoS Genet. 2016 Feb 22;12(2):e1005875. doi: 10.1371/journal.pgen.1005875 (PMC4764260; doi:10.1371/journal.pgen.1005875)
Supplement: S7 Table — For each motif, CENTIPEDE predictions were compared to ASH data using 1) Spearman correlation and 2) a logistic model using the functional predictions to predict the ASH. (XLSX) [file pgen.1005875.s012.xlsx]

## Sheet: Sheet1
	Spearman		Logistic Model
MotifID	rho	p-value	estimate	std err	Z-score	p-value
M00001	-0.0146378	0.854697	-0.001174	0.022612	-0.052	0.959
M00007	0.118761	0.608141	0.01682	0.10534	0.16	0.873
M00008	0.101905	0.0403838	0.007293	0.01432	0.509	0.611
M00014	-0.108799	0.0770605	-0.01546	0.0373	-0.415	0.678
M00016	0.048814	0.838066	0.006979	0.115161	0.061	0.952
M00017	0.182816	9.88098e-14	0.014687	0.007614	1.929	0.05374
M00024	0.0305127	0.334847	0.005147	0.020236	0.254	0.79921
M00025	0.0972758	0.83564	0.02445	0.28173	0.087	0.931
M00032	0.176124	0.0010909	0.01375	0.01572	0.875	0.382
M00034	0.213273	0.0120196	0.04685	0.06799	0.689	0.491
M00035	0.158906	0.000957563	0.01752	0.01808	0.969	0.332
M00036	0.27481	1.27696e-10	0.05541	0.03072	1.804	0.0712
M00037	0.717716	1.21743e-06	0.08935	0.05848	1.528	0.127
M00039	0.606611	3.83502e-06	0.06395	0.06759	0.946	0.344
M00040	0.203398	0.0800765	0.02384	0.04159	0.573	0.566
M00041	0.408782	0	0.0379	0.008689	4.362	1.29e-05
M00043	0.840674	0.0744907	0.04776	0.13291	0.359	0.719
M00044	0.340958	0.778497	0.04246	0.14831	0.286	0.775
M00046	0.194124	0.191048	0.01906	0.04693	0.406	0.685
M00049	0.0539243	0.013501	0.01009	0.0176	0.573	0.5666
M00050	0.613607	0.00879728	0.03978	0.0968	0.411	0.681
M00051	0.346029	0.0111488	0.0275	0.04552	0.604	0.546
M00052	0.15986	0.638698	0.01873	0.13012	0.144	0.886
M00054	0.827579	0.0836863	0.08367	0.1541	0.543	0.587
M00055	0.0331335	0.395057	0.003223	0.014729	0.219	0.8268
M00060	-0.0636918	0.91896	-0.005297	0.129912	-0.041	0.967
M00062	0.10911	0.836984	0.02588	0.31429	0.082	0.934
M00064	0.0363006	0.63738	0.002628	0.020107	0.131	0.896
M00065	-0.454284	0.305836	-0.061753	0.204934	-0.301	0.763
M00066	0.232973	0.466185	0.02677	0.18666	0.143	0.886
M00067	-0.0338488	0.653759	-0.003214	0.032846	-0.098	0.922
M00068	0.764599	0.235401	0.1574	0.4599	0.342	0.732
M00069	0.0148922	0.735257	0.00236	0.03125	0.076	0.94
M00070	-0.015331	0.973976	-0.002445	0.200164	-0.012	0.99
M00075	-0.0266003	0.9734	-0.02056	0.88485	-0.023	0.981
M00078	-0.313754	0.60717	-0.06987	0.31735	-0.22	0.826
M00083	-0.130483	0.702166	-0.01274	0.10552	-0.121	0.904
M00084	0.0660173	0.131607	0.01319	0.03323	0.397	0.6914
M00104	-0.0154896	0.806703	-0.001752	0.02777	-0.063	0.95
M00106	0.0998916	0.745418	0.008953	0.092733	0.097	0.923
M00107	0.588068	0.219582	0.09394	0.28142	0.334	0.739
M00108	0.0492824	0.202989	0.004784	0.015219	0.314	0.7532
M00109	0.0544541	0.824774	0.009476	0.126408	0.075	0.94
M00111	0.0986013	0.266264	0.006607	0.0212	0.312	0.755
M00112	0.203047	0.0639659	0.01861	0.03674	0.507	0.612
M00113	0.266464	9.06445e-09	0.02842	0.01801	1.578	0.1145
M00114	0.0836978	0.00865393	0.0124	0.0175	0.709	0.4786
M00115	0.338029	0	0.06082	0.0219	2.778	0.00548
M00117	0.651904	0.00101143	0.08402	0.10085	0.833	0.405
M00119	0.180279	0.504052	0.0253	0.1495	0.169	0.866
M00121	0.124735	0.225943	0.02779	0.1057	0.263	0.793
M00122	0.402545	0.0632596	0.073217	0.10093	0.725	0.468
M00123	0.1692	0.18136	0.01768	0.04776	0.37	0.711
M00130	-0.683983	0.202842	-0.8061	1.7389	-0.464	0.643
M00132	0.0232379	0.976762	0.1562	17.3403	0.009	0.993
M00134	0.239162	0.23932	0.03458	0.11758	0.294	0.769
M00139	0.0547416	0.414886	0.007896	0.040261	0.196	0.845
M00140	0.573891	0.0318736	0.0407	0.06409	0.635	0.525
M00141	-0.0909317	0.737688	-0.008957	0.097011	-0.092	0.926
M00152	0.913642	0.000572213	0.1304	0.14335	0.91	0.363
M00154	0.076549	0.597243	0.005749	0.049448	0.116	0.907
M00158	-0.148467	0.478778	-0.0226	0.08489	-0.266	0.79
M00163	-0.0593709	0.962181	-0.2434	9.647	-0.025	0.98
M00171	0.0922552	0.461282	0.01527	0.11127	0.137	0.891
M00174	0.445972	0.00031561	0.05704	0.06155	0.927	0.354
M00175	0.312829	3.65037e-05	0.02279	0.02042	1.116	0.265
M00176	0.508392	0.0262427	0.03684	0.04867	0.757	0.449
M00178	0.295142	0.000486306	0.03054	0.03271	0.934	0.351
M00179	0.216836	0.0118509	0.02897	0.05582	0.519	0.604
M00182	0.0566845	0.861099	0.005384	0.100496	0.054	0.957
M00186	0.344253	0.0178141	0.02054	0.03118	0.659	0.51
M00187	0.556683	2.21377e-05	0.04119	0.03442	1.197	0.231
M00188	0.389776	3.53628e-12	0.03764	0.01804	2.086	0.037
M00193	0.296669	3.79052e-12	0.04483	0.02446	1.832	0.0669
M00194	0.120387	0.558007	0.01376	0.06625	0.208	0.835
M00196	0.157136	0.360064	0.01559	0.06435	0.242	0.809
M00197	-0.395208	0.51023	-0.07721	0.26221	-0.294	0.768
M00199	0.634019	8.03801e-14	0.07085	0.02636	2.687	0.0072
M00204	0.498384	2.77764e-05	0.04557	0.03377	1.35	0.177
M00205	-0.252254	0.481986	-0.04478	0.1969	-0.227	0.82
M00206	-0.0677991	0.885165	-0.01089	0.22102	-0.049	0.961
M00208	0.626794	0.0390392	0.06278	0.09248	0.679	0.497
M00209	0.64183	2.13007e-09	0.08278	0.06252	1.324	0.185
M00210	0.122611	0.311927	0.00529	0.02387	0.222	0.825
M00217	0.0621223	0.588981	0.007117	0.052527	0.135	0.892
M00220	0.135531	0.00841456	0.016404	0.020301	0.808	0.419
M00221	0.806987	0.098792	0.04055	0.12918	0.314	0.754
M00223	0.177717	0.000212217	0.02064	0.01899	1.087	0.277
M00225	0.154814	0.327606	0.03603	0.11452	0.315	0.753
M00227	0.0278888	0.596883	0.003561	0.02423	0.147	0.883
M00235	0.0601652	0.118369	0.008569	0.022148	0.387	0.699
M00236	0.141441	0.00502277	0.01576	0.023	0.685	0.493
M00237	0.076553	0.0303847	0.01209	0.02282	0.53	0.5964
M00241	0.23965	0.371339	0.01616	0.06879	0.235	0.814
M00242	0.69685	0.000915179	0.145	0.1398	1.037	0.3
M00243	0.149343	0.0097075	0.01656	0.02505	0.661	0.509
M00244	0.107855	3.88781e-05	0.01134	0.01104	1.027	0.3046
M00245	0.103572	0.393526	0.009076	0.046884	0.194	0.846
M00246	0.323873	6.52852e-08	0.03289	0.02245	1.465	0.143
M00251	0.185474	0.00283745	0.02448	0.02784	0.879	0.379
M00252	0.339513	0.155001	0.02571	0.07225	0.356	0.722
M00253	0.00972388	0.923116	0.0004336	0.0183827	0.024	0.981
M00254	0.17876	0.0900045	0.01388	0.03028	0.459	0.647
M00255	0.243959	4.24074e-08	0.02751	0.02056	1.338	0.1809
M00256	0.371659	0.0562838	0.1095	0.22156	0.494	0.621
M00257	0.165787	0.217768	0.05217	0.1535	0.34	0.734
M00258	0.0421889	0.801432	0.002815	0.051171	0.055	0.956
M00261	0.276707	0.0256574	0.03921	0.0637	0.616	0.538
M00262	0.0427356	0.150742	0.006854	0.022639	0.303	0.7621
M00263	0.0888597	5.11237e-07	0.009483	0.008367	1.133	0.25706
M00264	0.146728	0.00198285	0.02119	0.03657	0.579	0.562
M00270	-0.0884742	0.316835	-0.01078	0.04421	-0.244	0.807
M00276	0.710402	0.289598	0.05002	0.17286	0.289	0.772
M00279	0.0521215	0.261999	0.006682	0.024067	0.278	0.7813
M00280	0.10624	0.11282	0.006931	0.016476	0.421	0.674
M00281	0.459392	0	0.069	0.01925	3.584	0.000339
M00284	0.338302	2.3557e-08	0.06529	0.03771	1.731	0.0834
M00287	0.0769145	0.129936	0.006163	0.021067	0.293	0.77
M00288	0.341719	0.000211987	0.03292	0.03916	0.841	0.4
M00292	0.0336588	0.820337	0.002897	0.046221	0.063	0.95
M00303	-0.284197	0.142734	-0.01666	0.03728	-0.447	0.655
M00304	0.267638	0.000259581	0.01885	0.02265	0.832	0.405
M00305	0.044235	0.51785	0.007895	0.039498	0.2	0.842
M00306	0.0704616	0.609218	0.01065	0.07644	0.139	0.889
M00307	-0.0374818	0.241085	-0.003946	0.012709	-0.31	0.756
M00309	0.143642	0.44076	0.01674	0.07133	0.235	0.814
M00313	-0.584393	0.300769	-0.03396	0.13532	-0.251	0.802
M00314	0.915298	0.0847017	0.09766	0.18768	0.52	0.603
M00320	0.000963658	0.99359	0.0001166	0.049741	0.002	0.998
M00322	-0.024726	0.631789	-0.002286	0.02083	-0.11	0.913
M00325	0.307	0.00921088	0.06246	0.11029	0.566	0.571
M00327	0.159334	0.232209	0.02762	0.07556	0.366	0.715
M00332	0.0677344	0.563664	0.007624	0.048959	0.156	0.876
M00333	0.333911	0.0328745	0.03026	0.07175	0.422	0.673
M00337	0.938237	0.018254	0.4291	0.5259	0.816	0.415
M00338	0.18854	0.0023578	0.02016	0.02719	0.742	0.458
M00339	0.0888318	0.557158	0.0120478	0.079847	0.151	0.88
M00340	0.427339	0.0987372	0.04491	0.09198	0.488	0.625
M00342	0.253045	0.212308	0.02222	0.08815	0.252	0.801
M00345	-0.00911885	0.958537	-0.0008765	0.075309	-0.012	0.991
M00357	0.0941573	0.0171014	0.01056	0.01703	0.62	0.535
M00359	0.0617168	0.198369	0.009483	0.025406	0.373	0.7089
M00361	0.0299927	0.806734	0.00309	0.05119	0.06	0.952
M00362	-0.957358	0.0426418	-0.1033	0.1711	-0.604	0.546
M00366	0.183886	0.547593	0.02001	0.13937	0.144	0.886
M00369	0.12799	0.375735	0.006096	0.027245	0.224	0.823
M00370	0.4612	0.211462	0.03714	0.11238	0.33	0.741
M00371	0.00354544	0.996455	6.918e-05	0.09162	0.001	0.999
M00372	0.262057	0.102358	0.018601	0.054775	0.34	0.734
M00373	-0.130404	0.0258594	-0.0179	0.03364	-0.532	0.5947
M00375	0.184841	0.0250072	0.0158	0.03149	0.502	0.616
M00376	0.321418	0.0728423	0.02735	0.064	0.427	0.669
M00378	0.235925	0.278475	0.02332	0.08188	0.285	0.776
M00391	-0.00480349	0.916055	-0.0006435	0.0274693	-0.023	0.981
M00396	-0.0477032	0.758468	-0.002699	0.035057	-0.077	0.939
M00398	0.329605	2.49423e-12	0.03224	0.01469	2.194	0.0282
M00399	-0.331146	0.00660893	-0.06116	0.09772	-0.626	0.531
M00400	-0.018087	0.838787	-0.002607	0.060418	-0.043	0.966
M00407	0.101349	0.795292	0.006459	0.084241	0.077	0.939
M00411	-0.486124	0.109062	-0.1055	0.1711	-0.617	0.537
M00418	0.125835	0.523448	0.008832	0.051277	0.172	0.863
M00425	0.125289	0.000108926	0.01318	0.01302	1.012	0.3114
M00426	0.0741057	0.000866343	0.007103	0.009302	0.764	0.4451
M00427	0.0856791	0.053619	0.008469	0.017281	0.49	0.624
M00428	0.092935	2.3288e-07	0.008628	0.007307	1.181	0.23767
M00431	0.0669396	0.0350277	0.006575	0.013274	0.495	0.6204
M00433	0.0920286	0.488163	0.007272	0.04606	0.158	0.875
M00434	0.0390469	0.757462	0.005146	0.067643	0.076	0.939
M00435	0.0910157	0.492983	0.009933	0.058463	0.17	0.865
M00438	0.0812668	0.647746	0.003671	0.042293	0.087	0.931
M00440	0.393352	0.0194022	0.03337	0.05566	0.6	0.549
M00441	0.0918831	0.206162	0.007556	0.024478	0.309	0.758
M00442	0.0391119	0.586254	0.00324	0.02637	0.123	0.902
M00443	0.0234483	0.852912	0.00226	0.04646	0.049	0.961
M00444	0.150709	0.577436	0.01395	0.10149	0.137	0.891
M00448	-0.0910666	0.802436	-0.007057	0.113618	-0.062	0.95
M00451	-0.340706	0.00390031	-0.06794	0.08659	-0.785	0.433
M00453	0.978858	0.000665755	0.06195	0.12024	0.515	0.606
M00466	0.0199201	0.634782	0.002627	0.023454	0.112	0.9108
M00469	0.120209	0.484967	0.009014	0.065591	0.137	0.891
M00470	0.077696	0.667363	0.01045	0.07362	0.142	0.887
M00471	-0.307012	0.215261	-0.02851	0.06582	-0.433	0.665
M00479	0.179212	0.381037	0.01529	0.08151	0.188	0.851
M00481	0.584349	0.128213	0.09687	0.15455	0.627	0.531
M00483	-0.543118	0.207714	-0.04836	0.13021	-0.371	0.71
M00484	0.374842	0.534161	0.01829	0.19521	0.094	0.925
M00490	0.54856	0	0.06802	0.02642	2.574	0.0101
M00491	0.0608127	0.00294963	0.007923	0.010443	0.759	0.448
M00492	0.145379	0.00931738	0.01219	0.01589	0.767	0.443
M00495	0.374632	0.000169603	0.05514	0.04799	1.149	0.251
M00496	0.339911	0.234411	0.01397	0.05372	0.26	0.795
M00497	0.223626	0.670152	0.007452	0.071063	0.105	0.916
M00500	-0.0114017	0.823311	-0.0007302	0.0122365	-0.06	0.952
M00511	0.134029	0.829861	0.007818	0.139274	0.056	0.955
M00512	0.0703668	0.670347	0.01061	0.07661	0.139	0.89
M00513	0.188854	0.128853	0.02765	0.07616	0.363	0.717
M00514	0.0978708	0.251706	0.009726	0.032837	0.296	0.767
M00516	-0.0344098	0.145378	-0.004232	0.012059	-0.351	0.7257
M00517	0.423809	0	0.05646	0.02428	2.325	0.0201
M00526	-0.597178	0.0895189	-0.05828	0.1614	-0.361	0.718
M00528	0.118111	0.409108	0.02431	0.08545	0.284	0.776
M00539	0.441342	0.0240056	0.04957	0.07491	0.662	0.508
M00615	0.0104134	0.759463	0.0008624	0.0113495	0.076	0.9394
M00621	-0.0549776	0.906808	-0.04379	1.16537	-0.038	0.97
M00624	0.10789	0.285313	0.007981	0.026052	0.306	0.759
M00626	-0.258358	0.536704	-0.03994	0.22783	-0.175	0.861
M00631	0.510612	0.089824	0.04374	0.09364	0.467	0.64
M00638	0.414929	0.0437846	0.1917	0.2961	0.647	0.517
M00644	0.131073	1.50128e-10	0.007696	0.004442	1.732	0.0832
M00646	-0.024089	0.947336	-0.001354	0.11058	-0.012	0.99
M00648	0.71994	0.00369042	0.08457	0.1054	0.802	0.422
M00649	0.12116	0.00027573	0.008939	0.009645	0.927	0.35406
M00650	0.600478	0.153962	0.09728	0.41345	0.235	0.814
M00651	0.089549	0.6845	0.07219	0.92154	0.078	0.938
M00652	0.11671	0.00470658	0.04258	0.06686	0.637	0.524216
M00654	0.0488298	0.00305133	0.006208	0.008971	0.692	0.489
M00658	-0.00739209	0.86684	-0.0003258	0.0075798	-0.043	0.9657
M00660	0.174826	0.0605153	0.01513	0.02823	0.536	0.592
M00665	-0.596677	0.118408	-0.0996	0.2233	-0.446	0.656
M00666	-0.139432	0.454406	-0.00784	0.05208	-0.151	0.88
M00678	-0.515789	0.236037	-0.03505	0.09005	-0.389	0.697
M00679	-0.0223587	0.861917	-0.001015	0.020668	-0.049	0.961
M00687	0.00979403	0.83514	0.0007622	0.0179513	0.042	0.966
M00691	0.24737	1.04841e-06	0.02273	0.01735	1.31	0.19
M00693	0.08203	0.412425	0.01195	0.05359	0.223	0.824
M00694	0.139548	8.96159e-11	0.011385	0.006319	1.802	0.07159
M00696	0.0379559	0.866822	0.001994	0.075073	0.027	0.979
M00697	0.147807	9.01417e-11	0.0192	0.01163	1.651	0.09872
M00698	0.277767	0.00029087	0.02397	0.02306	1.039	0.299
M00699	-0.189742	0.554758	-0.03023	0.1907	-0.159	0.874
M00701	-0.192251	0.444707	-0.01031	0.05533	-0.186	0.852
M00706	0.125182	0.160824	0.01067	0.02592	0.412	0.681
M00711	0.251482	0.0161902	0.02379	0.031	0.767	0.443
M00712	0.436728	1.8795e-05	0.04866	0.03718	1.309	0.191
M00713	-0.291507	0.413809	-0.06338	0.24753	-0.256	0.798
M00720	-0.0117219	0.897611	-0.0009639	0.0282793	-0.034	0.973
M00721	-0.128381	0.635617	-0.02154	0.13367	-0.161	0.872
M00722	0.350208	1.17467e-06	0.02568	0.0166	1.547	0.122
M00727	0.340601	0.0178431	0.02728	0.03904	0.699	0.485
M00730	0.0359831	0.349166	0.004321	0.018547	0.233	0.816
M00731	0.398791	3.01472e-05	0.02679	0.02162	1.239	0.215
M00735	0.0241108	0.879532	0.002314	0.069927	0.033	0.974
M00736	-0.120974	0.216726	-0.01508	0.03799	-0.397	0.691
M00737	0.103487	3.55908e-05	0.01139	0.01024	1.112	0.26596
M00738	0.0869194	0.672874	0.005723	0.070083	0.082	0.935
M00739	0.277322	0.00216588	0.02734	0.03852	0.71	0.478
M00740	0.128687	5.29373e-05	0.01322	0.01307	1.011	0.312
M00743	0.369031	0.000157978	0.03359	0.03044	1.104	0.27
M00746	0.74316	1.14674e-08	0.04462	0.02759	1.617	0.106
M00749	0.185395	0.0893732	0.01802	0.03539	0.509	0.61
M00752	0.0523801	0.0150455	0.004822	0.008324	0.579	0.562413
M00761	-0.214943	0.161166	-0.01513	0.04479	-0.338	0.736
M00762	0.0448916	0.70019	0.005525	0.052698	0.105	0.916
M00763	0.257841	0.194125	0.02687	0.08386	0.32	0.749
M00765	-0.305546	0.121173	-0.0371	0.1027	-0.361	0.718
M00766	0.013746	0.848739	0.001895	0.041246	0.046	0.963
M00771	0.505591	0.0043704	0.06991	0.09819	0.712	0.477
M00772	-0.183727	0.72751	-0.03481	0.29047	-0.12	0.905
M00774	0.553277	0.0323983	0.06633	0.10133	0.655	0.513
M00775	0.190039	0.0240012	0.02808	0.0497	0.565	0.572
M00777	-0.517397	0.653802	-0.5106	1.6682	-0.306	0.76
M00778	0.0432217	0.0900742	0.004992	0.011062	0.451	0.651797
M00788	-0.0324702	0.614484	-0.003533	0.023138	-0.153	0.879
M00789	0.275396	3.57691e-07	0.02078	0.01312	1.584	0.113
M00790	0.591704	0.293239	0.08291	0.3082	0.269	0.788
M00792	0.118966	0.672817	0.01192	0.10209	0.117	0.907
M00793	0.278281	0.151603	0.03516	0.07867	0.447	0.655
M00794	0.225435	0.301021	0.01384	0.05728	0.242	0.809
M00795	-0.114378	0.6033	-0.0133	0.13466	-0.099	0.921
M00796	0.0511663	0.503785	0.004643	0.029162	0.159	0.873
M00797	0.121961	0.000864566	0.01378	0.0169	0.816	0.4148
M00799	0.376206	9.49286e-06	0.03845	0.03359	1.145	0.252
M00801	0.360253	0	0.03267	0.01032	3.165	0.00155
M00806	0.312277	1.46549e-14	0.03025	0.01459	2.074	0.0381
M00807	0.176335	0.197811	0.01765	0.05723	0.308	0.758
M00821	0.434751	6.26876e-12	0.04233	0.02415	1.752	0.0797
M00916	0.3628	0	0.03341	0.01092	3.059	0.00222
M00917	0.364602	2.68934e-07	0.02189	0.01813	1.208	0.227
M00918	0.126913	1.86279e-05	0.01377	0.01317	1.045	0.2958
M00919	0.268801	0.025528	0.02312	0.04772	0.484	0.628
M00920	0.0679185	0.0232063	0.006707	0.013044	0.514	0.6071
M00921	-0.0839614	0.80612	-0.004444	0.061675	-0.072	0.943
M00922	0.307657	0.00194981	0.02209	0.02284	0.967	0.333
M00924	0.333109	4.6049e-06	0.03961	0.02878	1.376	0.169
M00925	0.400257	1.71882e-07	0.0419	0.02365	1.771	0.0765
M00926	0.639276	0	0.0551	0.01693	3.255	0.00113
M00927	0.152004	0.215929	0.01586	0.04719	0.336	0.737
M00930	0.802419	0.197581	0.1043	0.3486	0.299	0.765
M00932	0.277639	0.00138329	0.03299	0.04337	0.761	0.447
M00933	-0.0641535	0.891314	-0.005826	0.176547	-0.033	0.974
M00936	0.189747	0.0819794	0.01801	0.036	0.5	0.617
M00938	0.129433	0.597419	0.01414	0.12137	0.117	0.907
M00939	0.044442	0.102256	0.005001	0.013034	0.384	0.70121
M00940	0.0778878	0.000478574	0.006886	0.008402	0.82	0.4124
M00942	0.118423	0.00019674	0.01194	0.01152	1.036	0.3
M00944	0.293459	6.62849e-07	0.03252	0.02219	1.466	0.143
M00945	0.158547	0.20003	0.01601	0.0412	0.389	0.698
M00946	0.125281	0.207337	0.01477	0.0445	0.332	0.74
M00951	-0.0394644	0.794558	-0.004347	0.043042	-0.101	0.92
M00962	-0.0344473	0.656592	-0.003388	0.028629	-0.118	0.906
M00965	0.201207	0.0681536	0.01772	0.04774	0.371	0.711
M00967	0.241695	0.405142	0.02836	0.09816	0.289	0.773
M00969	0.262851	0.385593	0.03875	0.175	0.221	0.825
M00971	0.162902	6.19147e-05	0.010602	0.009322	1.137	0.255
M00972	0.536154	0.00475274	0.07171	0.07591	0.945	0.345
M00973	-0.196351	0.0446963	-0.01648	0.02394	-0.688	0.491
M00975	0.849815	0.150185	0.1033	0.2053	0.503	0.615
M00976	-0.00105374	0.987572	-0.0001008	0.0256442	-0.004	0.997
M00977	0.523282	0.000630405	0.04586	0.05266	0.871	0.384
M00981	-0.183443	0.270274	-0.01387	0.04185	-0.331	0.74
M00982	0.208274	0.340256	0.02557	0.09408	0.272	0.786
M00983	0.546239	0.000321546	0.03963	0.0397	0.998	0.318
M00985	0.141888	0.539536	0.0141576	0.0885107	0.16	0.873
M00986	0.0540729	0.00127668	0.003762	0.004698	0.801	0.423
M00992	0.680033	0.523931	1.382	7.876	0.176	0.861
M00993	0.415407	0.025026	0.0418	0.05008	0.835	0.404
M00997	-0.26075	0.572231	-0.01466	0.10216	-0.144	0.886
M01002	0.0442296	0.0585298	0.00809	0.01754	0.461	0.6446
M01007	0.303209	0.109841	0.0226	0.06313	0.358	0.72
M01014	0.00660491	0.979249	0.000666	0.093035	0.007	0.994
M01028	0.585354	0.00211275	0.06162	0.10037	0.614	0.539
M01029	0.232385	0.00185513	0.01255	0.01231	1.02	0.308
M01030	-0.104226	0.636023	-0.00837	0.06774	-0.124	0.902
M01031	0.445143	0.0155308	0.04211	0.06379	0.66	0.509
M01034	0.398199	0.225152	0.05232	0.11662	0.449	0.654
M01035	-0.138375	0.0108706	-0.01963	0.03599	-0.546	0.585
M01037	0.0782377	0.841426	0.005777	0.144041	0.04	0.968
M01042	0.467399	0.349956	0.03423	0.14642	0.234	0.815
M01045	0.581123	2.24265e-13	0.08861	0.0413	2.145	0.0319
M01047	0.370023	0.0145946	0.0312	0.05944	0.525	0.6
M01048	0.0565359	0.86146	0.006495	0.088872	0.073	0.942
M01049	-0.271456	0.275875	-0.02236	0.09944	-0.225	0.822
M01050	0.042742	0.398103	0.003683	0.017129	0.215	0.83
M01054	0.303134	0.0113448	0.04055	0.05576	0.727	0.467
M01055	-0.0620918	0.461302	-0.01525	0.07559	-0.202	0.84
M01057	-0.131005	0.0976271	-0.0165	0.04144	-0.398	0.69
M01065	0.0198022	0.491342	0.001856	0.009865	0.188	0.8508
M01066	0.933992	0.020155	4.546	5.881	0.773	0.44
M01068	0.109893	0.0481081	0.01006	0.02079	0.484	0.628
M01070	0.064281	0.373216	0.006539	0.027224	0.24	0.81
M01078	0.342246	5.6647e-10	0.04506	0.0274	1.644	0.1
M01082	0.164895	0.648942	0.01081	0.10054	0.108	0.914
M01096	0.299978	1.07221e-05	0.02496	0.0221	1.13	0.259
M01100	-0.553169	0.0498868	-0.05694	0.1001	-0.569	0.57
M01101	0.179307	0.539639	0.0149	0.06962	0.214	0.831
M01104	-0.0413994	0.616158	-0.003345	0.024083	-0.139	0.89
M01108	0.586034	0.299074	0.06257	0.16672	0.375	0.707
M01111	0.244365	1.42737e-06	0.02091	0.01657	1.262	0.207
M01112	0.2521	0.000819765	0.02759	0.02799	0.986	0.324
M01113	-0.0290849	0.643236	-0.001953	0.014178	-0.138	0.8904
M01114	0.131459	0.0015527	0.01575	0.02128	0.74	0.4592
M01116	0.209279	0.00159552	0.017	0.01906	0.892	0.372
M01118	0.154546	0.0589824	0.008889	0.019401	0.458	0.647
M01119	-0.987059	0.10253	-0.2181	1.3891	-0.157	0.875
M01122	-0.243658	0.00455391	-0.03464	0.04086	-0.848	0.397
M01124	0.260194	0.29706	0.01711	0.06586	0.26	0.795
M01125	0.986959	0.0130412	0.1323	0.1663	0.796	0.426
M01132	-0.0553183	0.929602	-0.003698	0.14789	-0.025	0.98
M01139	-0.680175	0.319825	-0.07242	0.17294	-0.419	0.675
M01145	0.394981	0.00284176	0.03845	0.06052	0.635	0.525
M01152	0.209261	0.436678	0.01246	0.06619	0.188	0.851
M01154	-0.110111	0.321705	-0.009597	0.044	-0.218	0.827
M01156	-0.261474	0.000905007	-0.01722	0.02398	-0.718	0.473
M01163	0.256741	7.78415e-11	0.03402	0.01826	1.863	0.0624
M01167	0.257324	2.66383e-07	0.01845	0.01399	1.319	0.187
M01169	0.209375	0.220366	0.01969	0.06514	0.302	0.762
M01172	0.421234	0.00844514	0.05185	0.05766	0.899	0.369
M01175	0.112409	0.000232402	0.007264	0.007123	1.02	0.3078
M01180	-0.341282	0.130009	-0.030236	0.086697	-0.349	0.727
M01181	0.0530616	0.432514	0.003855	0.019344	0.199	0.842
M01182	0.106272	1.56592e-05	0.011168	0.009691	1.152	0.2492
M01186	0.291811	0.000277456	0.03046	0.03164	0.963	0.336
M01187	0.131284	0.00528233	0.01201	0.01698	0.707	0.479
M01196	0.497716	0	0.07275	0.02064	3.525	0.000423
M01197	0.0708317	0.818137	0.005607	0.069143	0.081	0.935
M01200	0.17414	0	0.03351	0.0163	2.056	0.039766
M01201	0.45628	0.158355	0.04836	0.17216	0.281	0.779
M01203	0.392149	0.00194292	0.02831	0.02792	1.014	0.311
M01204	0.532056	0.0130407	0.0396	0.05156	0.768	0.442
M01208	0.536589	0.0321178	0.0479	0.08446	0.567	0.571
M01214	0.319067	0.00369298	0.02775	0.03258	0.851	0.394
M01217	0.108346	0.34188	0.005119	0.021946	0.233	0.816
M01219	0.0808126	0.00179051	0.009017	0.011171	0.807	0.419571
M01220	0.0492382	0.495372	0.006052	0.036359	0.166	0.868
M01223	0.285002	0.063963	0.03711	0.06538	0.568	0.57
M01240	0.19886	0.0988704	0.01587	0.0504	0.315	0.753
M01241	-0.0788213	0.0835443	-0.009185	0.018358	-0.5	0.617
M01243	0.342052	0.00023839	0.04129	0.05266	0.784	0.433
M01248	-0.686584	0.20043	-0.07804	0.19897	-0.392	0.695
M01249	0.0854665	0.00246306	0.008446	0.010669	0.792	0.429
M01251	-0.0660045	0.325405	-0.00825	0.02939	-0.281	0.779
M01256	0.528655	2.78842e-07	0.05973	0.04728	1.263	0.207
M01259	0.219716	0	0.04109	0.01253	3.279	0.001044
M01267	0.471804	0	0.03458	0.01268	2.728	0.00637
M01268	0.187093	0.629801	0.01054	0.08789	0.12	0.905
M01269	0.0573892	0.632055	0.003718	0.033075	0.112	0.91
M01282	0.130777	0.151063	0.00936	0.02237	0.418	0.676
M01298	0.0142922	0.550294	0.00174	0.01161	0.15	0.880892
M01299	-0.115366	0.536574	-0.016	0.09345	-0.171	0.864
M01302	0.105506	0.209805	0.009597	0.030159	0.318	0.75
M01303	0.140984	0.035376	0.01005	0.01704	0.59	0.555
M01305	0.542154	3.96938e-05	0.04834	0.03618	1.336	0.181
M01306	-0.710425	6.59405e-08	-0.05565	0.03308	-1.682	0.0925
M01308	0.211417	0.0221259	0.01472	0.02467	0.597	0.551
M01346	0.222566	0.425282	0.02217	0.0677	0.327	0.743
M01408	-0.999266	0.0243976	-0.20522	1.74547	-0.118	0.906
M01433	-0.210168	0.789832	-0.02792	0.27695	-0.101	0.92
M01436	0.965367	0.0346329	0.69107	1.21259	0.57	0.569
M01437	-0.595109	0.289751	-0.09498	0.35074	-0.271	0.787
M01465	0.633153	0.251528	0.3658	1.3337	0.274	0.784
M01466	0.0680805	0.851762	0.007358	0.110677	0.066	0.947
M01492	0.0336928	0.353625	0.004147	0.018971	0.219	0.827
M01494	-0.0915584	0.726725	-0.01523	0.14684	-0.104	0.917
M01503	0.0345327	0.205466	0.005016	0.014739	0.34	0.73363
M01509	0.0291347	0.268058	0.003068	0.012877	0.238	0.8117
M01511	0.0613883	0.0949544	0.008805	0.019443	0.453	0.65064
M01512	0.0492712	0.0109619	0.007789	0.012435	0.626	0.531066
M01513	0.100253	0.00163077	0.01037	0.01358	0.764	0.445
M01516	0.156831	5.31636e-08	0.01981	0.01401	1.414	0.157
M01517	0.0968775	0.0410829	0.01764	0.0363	0.486	0.627
M01519	0.0982434	0.511194	0.01931	0.09172	0.211	0.833
M01521	-0.043206	0.572461	-0.003771	0.0293	-0.129	0.898
M01523	-0.398035	0.328764	-0.1189	0.2967	-0.401	0.689
M01525	0.0585832	0.00423439	0.009432	0.01332	0.708	0.478904
M01529	-0.0661818	0.459744	-0.009789	0.048964	-0.2	0.842
M01530	0.0336557	0.601612	0.005344	0.040446	0.132	0.895
M01537	0.0538889	0.74796	0.009048	0.114248	0.079	0.937
M01538	0.0205204	0.762146	0.002879	0.038813	0.074	0.941
M01541	-0.0913459	0.693734	-0.0114	0.1178	-0.097	0.923
M01542	0.0161963	0.75811	0.002036	0.02858	0.071	0.943
M01544	0.0483084	0.0342916	0.007609	0.015253	0.499	0.617863
M01548	-0.0025118	0.972055	-0.0003979	0.035774	-0.011	0.991
M01550	0.100351	0.000702431	0.01523	0.01938	0.786	0.4318
M01556	0.227708	0.202497	0.02271	0.07466	0.304	0.761
M01558	0.165366	4.0716e-09	0.02076	0.0143	1.452	0.1465
M01559	-0.03988	0.526109	-0.004183	0.030178	-0.139	0.89
M01563	-0.0705878	0.761093	-0.005481	0.134016	-0.041	0.967
M01564	0.601583	0.08657	0.1793	0.4078	0.44	0.66
M01567	0.00582751	0.939167	0.0009075	0.0422164	0.021	0.983
M01571	0.0696396	0.0231716	0.01258	0.01976	0.637	0.52428
M01572	-0.426121	0.128694	-0.04383	0.15814	-0.277	0.782
M01576	0.204451	0.194021	0.03597	0.09565	0.376	0.707
M01577	0.238852	0.000822132	0.04668	0.05832	0.8	0.423
M01581	0.829765	0.0410033	0.9739	1.9712	0.494	0.621
M01583	-0.0385998	0.833868	-0.005253	0.097715	-0.054	0.957
M01584	0.287056	0.233424	0.03336	0.09245	0.361	0.718
M01585	-0.5147	0.105228	-0.06684	0.11425	-0.585	0.559
M01586	0.357916	9.36054e-09	0.05035	0.03137	1.605	0.108
M01587	-0.0673457	0.667858	-0.007356	0.080208	-0.092	0.927
M01589	-0.0180953	0.882677	-0.001757	0.045849	-0.038	0.969
M01591	-0.70285	0.119328	-0.10699	0.15818	-0.676	0.499
M01592	0.29521	0.120016	0.0456	0.13631	0.335	0.738
M01595	-0.151449	0.23607	-0.008278	0.031196	-0.265	0.791
M01597	0.307614	0.0134102	0.03561	0.04698	0.758	0.448
M01598	-0.429569	0.470376	-0.048965	0.196162	-0.25	0.803
M01607	-0.104712	0.0740089	-0.007558	0.015007	-0.504	0.615
M01608	0.0343935	0.374082	0.004023	0.016121	0.25	0.803
M01609	-0.0978434	0.306957	-0.007399	0.03482	-0.212	0.832
M01610	0.109188	3.41024e-06	0.010639	0.008165	1.303	0.19257
M01611	0.0461517	0.292118	0.003004	0.010116	0.297	0.7665
M01612	0.188854	0.0492184	0.02038	0.04018	0.507	0.612
M01613	0.0554211	0.0106849	0.004671	0.007546	0.619	0.535941
M01615	0.287693	0.000493844	0.03728	0.03035	1.228	0.219
M01617	-0.0600701	0.534941	-0.005703	0.040277	-0.142	0.887
M01619	-0.229518	0.154252	-0.02042	0.04461	-0.458	0.647
M01620	-0.013061	0.613955	-0.001166	0.009126	-0.128	0.8983
M01621	-0.158983	0.55646	-0.01173	0.07381	-0.159	0.874
M01625	0.154569	0.0393912	0.01077	0.01911	0.563	0.573
M01628	0.280698	0.000386177	0.03378	0.02862	1.18	0.238
M01629	-0.00598295	0.786093	-0.0005592	0.0085643	-0.065	0.9479
M01634	-0.0861387	0.000106913	-0.006952	0.007699	-0.903	0.366553
M01635	0.0481935	0.0401316	0.004752	0.009903	0.48	0.63137
M01636	-0.0475827	0.00481977	-0.004276	0.006168	-0.693	0.4881
M01639	-0.0309604	0.0753121	-0.002452	0.005961	-0.411	0.680821
M01640	0.218283	0.519049	0.03444	0.14753	0.233	0.815
M01641	0.489358	0.000646195	0.0244324	0.0343787	0.711	0.477
M01642	-0.0431687	0.371311	-0.003452	0.015431	-0.224	0.823
M01643	-0.01262	0.7792	-0.0009628	0.0148808	-0.065	0.9484
M01646	-0.328889	0.213572	-0.03255	0.10522	-0.309	0.757
M01648	0.0713502	0.141979	0.006004	0.017286	0.347	0.728
M01649	0.133795	0	0.01362	0.00632	2.155	0.0312
M01650	0.943716	0.0562841	0.1555	0.2745	0.567	0.571
M01651	0.168436	0.227961	0.01993	0.0654	0.305	0.761
M01652	-0.126176	0.336734	-0.01537	0.06488	-0.237	0.813
M01655	0.222743	0.000744993	0.04237	0.04287	0.988	0.323
M01656	0.185161	0.0328667	0.027752	0.044475	0.624	0.533
M01657	0.549978	0.0995379	0.05035	0.10719	0.47	0.639
M01658	0.446889	0	0.031819	0.005816	5.471	4.47e-08
M01660	0.204013	1.77636e-15	0.01567	0.00749	2.092	0.0365
M01662	0.20258	7.16702e-08	0.0288	0.02068	1.392	0.164
M01663	0.103074	0.00483154	0.01222	0.01827	0.669	0.503
M01666	0.363654	0.0880579	0.03841	0.06896	0.557	0.578
M01673	0.213882	0	0.018153	0.006241	2.909	0.00363
M01678	-0.111338	0.759446	-0.005482	0.060865	-0.09	0.928
M01681	-0.0429757	0.228786	-0.003584	0.012242	-0.293	0.77
M01683	0.174122	0.0349239	0.02355	0.04286	0.55	0.583
M01686	-0.282778	0.288593	-0.02488	0.11153	-0.223	0.823
M01687	-0.0970719	0.85485	-0.011903	0.168358	-0.071	0.944
M01688	-0.0841135	0.485546	-0.006898	0.037802	-0.182	0.855
M01695	-0.696198	0.303802	-0.05901	0.22386	-0.264	0.792
M01699	0.264461	7.09406e-08	0.02529	0.01791	1.412	0.158
M01700	-0.0230818	0.0475235	-0.001108	0.00235	-0.471	0.637
M01701	0.212824	6.08402e-14	0.019147	0.008617	2.222	0.0263
M01703	0.0664855	0.829144	0.01333	0.13507	0.099	0.921
M01707	-0.486214	0.676755	-0.1704	0.9969	-0.171	0.864
M01709	0.0594864	0.392227	0.00442	0.01941	0.228	0.82
M01713	0.510865	9.28149e-05	0.04089	0.03792	1.078	0.281
M01714	-0.134276	0.274968	-0.02187	0.06396	-0.342	0.732
M01715	0.834569	0.0787364	0.05963	0.11919	0.5	0.617
M01718	0.333083	0.00184032	0.02099	0.02481	0.846	0.398
M01724	-0.437564	0.326189	-0.01491	0.07397	-0.202	0.84
M01728	-0.28967	0.337064	-0.01956	0.09252	-0.211	0.833
M01733	0.0557587	0.805329	0.004143	0.058962	0.07	0.944
M01734	0.837214	0.0768885	0.04821	0.15051	0.32	0.749
M01736	-0.0495296	0.0449099	-0.005378	0.010077	-0.534	0.59358
M01742	0.268321	1.85203e-08	0.0507	0.03711	1.366	0.172
M01744	0.0912088	0.4151	0.01589	0.09368	0.17	0.865
M01747	0.665448	0.149165	0.5092	2.0417	0.249	0.803
M01748	-0.330077	0.424589	-0.2691	0.896	-0.3	0.764
M01752	-0.386914	0.613086	-0.02509	0.16017	-0.157	0.876
M01759	0.35425	0.000102691	0.03891	0.03549	1.096	0.273
M01768	0.370746	4.18894e-05	0.03274	0.0285	1.149	0.251
M01770	0.107148	0.022712	0.01183	0.01889	0.626	0.531
M01772	0.208332	0.364811	0.03054	0.08884	0.344	0.731
M01774	0.481795	0.158528	0.05022	0.08307	0.605	0.546
M01779	0.45012	3.54732e-07	0.05107	0.03201	1.595	0.111
M01784	0.0762135	0.614674	0.006208	0.048733	0.127	0.899
M01790	0.799558	0.200442	0.32	0.6548	0.489	0.625
M01793	0.0493198	0.525512	0.005143	0.031249	0.165	0.869
M01795	0.424232	4.28415e-06	0.03739	0.02685	1.393	0.164
M01802	-0.316814	0.683186	-0.0559	0.2767	-0.202	0.84
M01806	0.222081	0.0047661	0.02697	0.03174	0.849	0.396
M01812	0.278896	1.86517e-14	0.03258	0.01422	2.29	0.022
M01814	-0.205583	0.0691247	-0.01481	0.03574	-0.414	0.679
M01815	0.156333	0.0544387	0.01345	0.03004	0.448	0.654
M01816	0.167978	0.0127985	0.01609	0.02278	0.706	0.4799
M01818	-0.0487583	0.628241	-0.005821	0.042067	-0.138	0.89
M01820	0.138229	0.0341848	0.01539	0.02757	0.558	0.577
M01823	0.811563	0.0953699	0.0405	0.1101	0.368	0.713
M01828	-0.639021	0.55868	-7.299	22.307	-0.327	0.744
M01834	0.290318	0.709682	0.01795	0.13579	0.132	0.895
M01837	-0.083426	0.356951	-0.006879	0.02568	-0.268	0.789
M01838	0.118103	0.00242873	0.01226	0.01324	0.926	0.355
M01839	-0.175203	4.24229e-07	-0.01366	0.01125	-1.214	0.22472
M01840	0.104383	0.000587353	0.0134	0.01469	0.912	0.3616
M01843	0.180791	8.32684e-08	0.0162	0.01192	1.36	0.174
M01850	-0.973727	0.146252	-0.1084	0.3086	-0.351	0.725
M01851	-0.679259	0.524603	-2.203	4.311	-0.511	0.609
M01852	-0.0409778	0.271826	-0.003102	0.011061	-0.28	0.779
M01854	0.944961	0.212199	0.06583	0.35933	0.183	0.855
M01861	0.351963	0.00502654	0.0342	0.04313	0.793	0.428
M01862	0.367216	0.000293726	0.02423	0.02362	1.026	0.305
M01863	0.326474	1.33227e-15	0.03227	0.01406	2.294	0.0218
M01864	0.476198	0.417451	0.04335	0.19531	0.222	0.824
M01866	0.302068	0.208786	0.04873	0.12772	0.381	0.703
M01871	0.18922	0.34452	0.01884	0.08953	0.21	0.833
M01874	-0.220068	0.449654	-0.02083	0.09289	-0.224	0.823
M01876	0.144922	0.0875627	0.01131	0.02394	0.472	0.637
M01881	0.0376614	0.871247	0.006058	0.109273	0.055	0.956
M01884	0.148007	0.851993	0.005705	0.151341	0.038	0.97
M01889	0.0907087	0.768217	0.006009	0.064223	0.094	0.925
M01891	-0.0510325	0.935052	-0.005548	0.199771	-0.028	0.978
M01896	0.265617	0.19939	0.02805	0.08456	0.332	0.74
M01899	0.881895	0.312536	NA	NA	NA	NA
M01902	0.423717	0.101941	0.02202	0.05609	0.392	0.695
M01903	-0.136662	2.17119e-05	-0.01496	0.01444	-1.036	0.3
M01906	0.279328	6.30072e-07	0.01997	0.01298	1.538	0.124
M01909	0.126045	0.0439165	0.01063	0.02103	0.505	0.613
M01910	0.132697	0.124966	0.01085	0.02247	0.483	0.629
M01911	0.185617	0.0311316	0.01814	0.02822	0.643	0.52
M01914	-0.0896161	0.52338	-0.01038	0.05652	-0.184	0.854
M01916	0.404002	1.88877e-09	0.03312	0.02313	1.432	0.152
M01917	0.122661	0.0436383	0.009874	0.018414	0.536	0.592
M01919	0.0605396	0.837114	0.007783	0.128064	0.061	0.952
M01924	0.0150813	0.752408	0.001442	0.017458	0.083	0.934
M01925	0.0779465	2.58733e-06	0.009109	0.007347	1.24	0.215
M01927	-0.0898871	0.285691	-0.01072	0.03684	-0.291	0.771
M01932	0.279827	0.404622	0.01894	0.11722	0.162	0.872
M01933	-0.145133	1.49422e-09	-0.01578	0.01025	-1.54	0.12358
M01935	0.0341101	0.806562	0.00261	0.04433	0.059	0.953
M01938	0.71362	9.02997e-05	0.11207	0.08444	1.327	0.184
M01940	0.06587	0.0109292	0.005412	0.00887	0.61	0.541798
M01941	-0.402058	0.323443	-0.01939	0.1326	-0.146	0.884
M01944	-0.17864	0.144967	-0.01333	0.0446	-0.299	0.765
M01946	0.0748927	0.038618	0.006943	0.013548	0.512	0.6083
M01947	-0.117477	0.00375072	-0.009548	0.013476	-0.709	0.479
M01948	0.157029	2.9202e-11	0.015835	0.008981	1.763	0.07787
M01949	0.0749463	0.211212	0.007803	0.024529	0.318	0.75
M01951	0.109303	4.09516e-06	0.00973	0.009055	1.074	0.283
M01953	0.0888759	0.634468	0.007706	0.04165	0.185	0.853
M01954	0.415842	0.0104746	0.02992	0.04407	0.679	0.497
M01955	0.265477	0.458495	0.0183	0.07872	0.232	0.816
M01957	0.202751	0.00182502	0.01877	0.02089	0.899	0.369
M01958	0.000529241	0.992347	4.727e-05	0.02044	0.002	0.998
M01959	0.0919923	0.321804	0.00599	0.02423	0.247	0.805
M01960	0.205147	0.00677734	0.01906	0.02887	0.66	0.509
M01961	0.0290333	0.760167	0.002116	0.027296	0.078	0.938
M01962	-0.0735842	0.209946	-0.00681	0.02265	-0.301	0.764
M01966	0.00617422	0.918522	0.0004427	0.0197544	0.022	0.982
M01968	0.0497949	0.561917	0.003509	0.020305	0.173	0.863
M01970	0.00417946	0.913755	0.0004269	0.0172716	0.025	0.9803
M01972	-0.0462443	0.348528	-0.003507	0.016805	-0.209	0.8347
M01974	0.210181	0.123511	0.01831	0.04309	0.425	0.671
M01975	0.105979	0.424363	0.009937	0.049132	0.202	0.84
M01976	0.133284	0.000967333	0.01141	0.0131	0.871	0.384
M01979	0.226161	0.00016882	0.01472	0.01699	0.867	0.386
M01980	0.192553	0.00297615	0.01739	0.02416	0.72	0.472
M01981	0.200672	6.94434e-08	0.01764	0.01166	1.512	0.13
M01982	0.7235	0.485065	0.3606	0.9373	0.385	0.7
M01983	0.209474	0.0288102	0.01981	0.02967	0.668	0.504
M01985	0.270045	8.59338e-06	0.02146	0.0186	1.154	0.249
M01986	0.270439	2.64317e-05	0.0156	0.01416	1.102	0.27
M01987	0.10614	0.218754	0.007936	0.024742	0.321	0.748
M01988	0.164833	0.00080701	0.008811	0.010378	0.849	0.396
M01989	-0.0328696	0.928175	-0.003374	0.127486	-0.026	0.979
M01990	0.26057	0	0.020876	0.007793	2.679	0.00739
M01992	0.142719	0.0595485	0.01059	0.0211	0.502	0.616
M02011	0.0260241	0.118638	0.002335	0.006634	0.352	0.725
M02014	0.0539957	0.867635	0.002692	0.057543	0.047	0.963
M02015	0.111837	0.475227	0.006484	0.028	0.232	0.817
M02016	0.377286	0.0163975	0.03521	0.05007	0.703	0.482
M02032	0.120229	0.0184291	0.01509	0.02409	0.626	0.531
M02038	0.587482	0.00020692	0.04708	0.06678	0.705	0.481
M02040	0.106049	1.55798e-08	0.008871	0.00616	1.44	0.149846
MA0003.1	0.19015	0.273907	0.01266	0.05625	0.225	0.822
MA0004.1	0.287084	0.00195558	0.03135	0.0335	0.936	0.349
MA0006.1	0.0681467	0.00335354	0.00558	0.006938	0.804	0.4212
MA0007.1	0.117786	0.0527721	0.01513	0.02911	0.52	0.603
MA0018.2	0.258164	5.03308e-09	0.013443	0.009004	1.493	0.135
MA0024.1	-0.0119993	0.881051	-0.0009663	0.0292722	-0.033	0.974
MA0028.1	0.179986	1.01905e-06	0.01653	0.01305	1.266	0.205
MA0032.1	-0.343176	0.193155	-0.02126	0.06248	-0.34	0.734
MA0039.2	-0.0610382	0.430496	-0.009256	0.043247	-0.214	0.831
MA0041.1	0.38427	0.243284	0.07552	0.31466	0.24	0.81
MA0046.1	-0.279226	0.819844	-0.1016	0.7389	-0.138	0.891
MA0048.1	0.350114	0.0213588	0.03172	0.04895	0.648	0.517
MA0050.1	0.395313	0.0154516	0.04437	0.09401	0.472	0.637
MA0051.1	0.559789	0.00547597	0.1207	0.1543	0.783	0.434
MA0055.1	0.529722	0.470278	0.04033	0.25662	0.157	0.875
MA0057.1	0.267035	0.187253	0.02801	0.07494	0.374	0.709
MA0058.1	0.119124	0.523293	0.009723	0.060671	0.16	0.873
MA0059.1	-0.0203933	0.66896	-0.00133	0.01239	-0.107	0.915
MA0060.1	0.105196	0.164681	0.009274	0.034167	0.271	0.786
MA0061.1	0.203603	0.318465	0.0194	0.07328	0.265	0.791
MA0065.2	0.581914	0.02286	0.04169	0.0737	0.566	0.572
MA0069.1	-0.00135343	0.995231	-0.000189	0.095551	-0.002	0.998
MA0076.1	0.0853071	0.389226	0.006345	0.027917	0.227	0.82
MA0079.2	0.234568	0.0457683	0.01958	0.04019	0.487	0.626
MA0088.1	0.00481932	0.860459	0.0005566	0.0153051	0.036	0.97099
MA0091.1	0.0611458	0.922195	0.004371	0.211451	0.021	0.984
MA0093.1	0.148937	0.0121272	0.01282	0.01819	0.705	0.481
MA0099.2	0.640934	0	0.063796	0.006184	10.316	0
MA0100.1	0.108488	3.02124e-08	0.009642	0.007488	1.288	0.198
MA0102.2	0.716984	0.00868333	0.09543	0.10168	0.938	0.348
MA0105.1	0.182887	0.371185	0.03917	0.13133	0.298	0.766
MA0106.1	0.245548	0.01534	0.05278	0.07872	0.67	0.503
MA0107.1	-0.0192738	0.957854	-0.002043	0.130481	-0.016	0.988
MA0111.1	-0.387984	0.302161	-0.02074	0.06508	-0.319	0.75
MA0113.1	0.76558	0.0268083	0.1475	0.2417	0.61	0.542
MA0114.1	0.662871	0.0135374	0.08933	0.09944	0.898	0.369
MA0115.1	0.088186	0.439624	0.01301	0.05711	0.228	0.82
MA0117.1	0.347728	0	0.02912	0.01401	2.079	0.0376
MA0122.1	-0.218727	0.433516	-0.006969	0.051112	-0.136	0.892
MA0125.1	0.940461	0.0595394	0.04838	0.17631	0.274	0.784
MA0133.1	-0.392273	0.232767	-0.03183	0.11111	-0.286	0.775
MA0136.1	-0.035388	0.835281	-0.002031	0.036826	-0.055	0.956
MA0137.2	0.485064	0.677593	0.018535	0.11127	0.167	0.868
MA0138.2	0.53641	0	0.11599	0.05796	2.001	0.0454
MA0139.1	0.196196	0	0.04775	0.01608	2.969	0.00299
MA0140.1	0.330371	0.00101127	0.04461	0.0494	0.903	0.366
MA0142.1	0.561931	0.245823	0.02731	0.07377	0.37	0.711
MA0143.1	0.580579	0.101182	0.06274	0.12301	0.51	0.61
MA0144.1	0.856822	0.344871	0.07635	0.32213	0.237	0.813
MA0146.1	-0.557621	0.0476963	-0.05555	0.13625	-0.408	0.683
MA0150.1	0.381248	0.0285905	0.02945	0.03979	0.74	0.459
MA0155.1	-0.608682	0.199734	-0.0178	0.1045	-0.17	0.865
MA0156.1	0.390213	4.03192e-09	0.03963	0.02155	1.839	0.0658
MA0157.1	0.143691	0.0273022	0.009071	0.013935	0.651	0.515
MA0158.1	-0.965933	0.16665	-0.06105	0.10772	-0.567	0.571
MA0159.1	0.267664	0.0441209	0.03077	0.06237	0.493	0.622
MA0160.1	0.236795	0.0685116	0.01787	0.03746	0.477	0.633
MA0162.1	0.164687	0.0239167	0.01397	0.02362	0.591	0.554
MA0164.1	-0.329326	0.0355049	-0.04228	0.05548	-0.762	0.446
PBM0009	-0.0506341	0.172937	-0.007702	0.021814	-0.353	0.724
PBM0012	0.0823212	0.528224	0.008354	0.045557	0.183	0.855
PBM0013	0.231297	0.106061	0.05289	0.13324	0.397	0.691
PBM0014	0.344424	0.0460755	0.07381	0.12892	0.573	0.567
PBM0016	-0.14851	0.425263	-0.02039	0.12491	-0.163	0.87
PBM0018	-0.0142936	0.922348	-0.002371	0.085945	-0.028	0.978
PBM0019	-0.522698	0.477302	-0.07854	0.49464	-0.159	0.874
PBM0020	-0.238944	0.535797	-0.02282	0.19967	-0.114	0.909
PBM0022	0.0132118	0.669226	0.001544	0.01467	0.105	0.9162
PBM0023	0.0749583	0.000617401	0.011	0.01371	0.802	0.422471
PBM0027	0.0171757	0.852292	0.002055	0.042684	0.048	0.962
PBM0031	0.351018	0.0124408	0.06084	0.08465	0.719	0.472
PBM0033	-0.0222088	0.902364	-0.00256	0.0828	-0.031	0.975
PBM0035	0.0709285	0.676562	0.01422	0.11304	0.126	0.9
PBM0047	-0.699602	0.300398	-0.1372	0.7306	-0.188	0.851
PBM0049	-0.0193273	0.553331	-0.002666	0.017472	-0.153	0.8787
PBM0054	0.00358662	0.807571	0.0005088	0.0084984	0.06	0.952
PBM0060	-0.172202	2.34334e-06	-0.02982	0.0229	-1.302	0.193
PBM0062	0.292432	0.147144	0.03301	0.09053	0.365	0.715
PBM0066	0.00975354	0.918335	0.001244	0.048637	0.026	0.98
PBM0068	0.0211949	0.695265	0.002627	0.03048	0.086	0.931
PBM0072	-0.00576893	0.91099	-0.0005837	0.0207148	-0.028	0.978
PBM0077	-0.0309148	0.420553	-0.003938	0.01964	-0.201	0.8411
PBM0079	0.0168517	0.757559	0.002733	0.030506	0.09	0.929
PBM0081	0.20636	1.46159e-11	0.03534	0.01861	1.899	0.0576
PBM0082	-0.0129073	0.57923	-0.001225	0.008926	-0.137	0.89087
PBM0083	-0.0838008	0.0274999	-0.008912	0.015373	-0.58	0.5621
PBM0084	0.135058	0.16145	0.01321	0.04883	0.27	0.787
PBM0085	0.108401	0.000450305	0.01508	0.01766	0.854	0.3932
PBM0087	0.0469743	0.021839	0.007215	0.012407	0.582	0.5609
PBM0089	-0.0515751	0.79437	-0.007478	0.096072	-0.078	0.938
PBM0090	0.02485	0.358929	0.002666	0.011225	0.237	0.8123
PBM0091	0.0380035	0.651103	0.004631	0.044481	0.104	0.917
PBM0092	-0.491593	0.322011	-0.04123	0.44356	-0.093	0.926
PBM0093	0.0449861	0.542059	0.005692	0.036803	0.155	0.877
PBM0094	0.148199	0.00454957	0.01815	0.02723	0.667	0.505
PBM0095	0.175103	7.88035e-10	0.01737	0.01064	1.633	0.1025
PBM0097	0.388503	0	0.03195	0.01424	2.243	0.0249
PBM0100	-0.0966412	0.30421	-0.01663	0.06827	-0.244	0.807
PBM0101	0.154359	0.00089521	0.02066	0.02669	0.774	0.439
PBM0103	0.292662	1.84259e-08	0.03215	0.02584	1.244	0.213
PBM0104	0.190289	4.4098e-06	0.02252	0.01885	1.195	0.2322
PBM0105	0.138901	0.00286182	0.02073	0.02714	0.764	0.445
PBM0106	0.415704	0.72707	0.006902	0.205779	0.034	0.973
PBM0107	0.135223	0.00622733	0.01167	0.01858	0.628	0.53
PBM0110	0.140777	6.73606e-05	0.01906	0.02007	0.95	0.3422
PBM0111	0.427305	0.165895	0.05506	0.11893	0.463	0.643
PBM0113	0.119073	0.00295987	0.012	0.01519	0.79	0.4297
PBM0114	0.134186	0.00670701	0.01784	0.02479	0.72	0.472
PBM0115	-0.190795	0.162916	-0.04538	0.15166	-0.299	0.765
PBM0116	0.328694	3.60078e-07	0.03941	0.03212	1.227	0.22
PBM0117	0.118416	0.0201195	0.01208	0.01893	0.638	0.523
PBM0118	0.199224	0.00027651	0.02351	0.02313	1.017	0.309
PBM0119	0.0585966	0.705563	0.01203	0.13244	0.091	0.928
PBM0120	0.173224	0.00987755	0.02022	0.02887	0.7	0.484
PBM0121	0.236254	2.87223e-07	0.03251	0.02367	1.374	0.17
PBM0124	0.183989	0.00122511	0.02506	0.02791	0.898	0.369
PBM0125	0.632332	0.127561	0.06207	0.12441	0.499	0.618
PBM0126	0.158657	0.000172328	0.015	0.01796	0.836	0.403
PBM0127	-0.00344999	0.93347	-0.0001929	0.0079728	-0.024	0.981
PBM0128	-0.0676886	0.623408	-0.01113	0.10863	-0.102	0.918
PBM0129	0.270355	0.0959936	0.03854	0.12631	0.305	0.76
PBM0130	0.327227	0.00083744	0.02189	0.02475	0.884	0.377
PBM0131	0.0981931	0.707712	0.03999	0.37465	0.107	0.915
PBM0132	0.242867	4.40468e-05	0.02222	0.02125	1.045	0.296
PBM0133	0.338865	0.511158	0.0155	0.1086	0.143	0.887
PBM0134	-0.330758	0.0796804	-0.01316	0.02909	-0.453	0.651
PBM0135	0.114389	0.00370506	0.01201	0.01719	0.699	0.4846
PBM0136	0.426274	0.033601	0.03643	0.06174	0.59	0.555
PBM0137	0.0260514	0.814032	0.007363	0.098595	0.075	0.94
PBM0138	0.615968	0.384032	0.04977	0.3107	0.16	0.873
PBM0139	0.494425	0.212955	0.03047	0.05741	0.531	0.596
PBM0140	0.630433	0.0506971	0.07512	0.1063	0.707	0.48
PBM0141	0.766381	0.444111	0.1157	0.3955	0.293	0.77
PBM0142	-0.36792	0.0540707	-0.0319	0.0702	-0.454	0.649
PBM0143	0.117225	0.702912	0.02077	0.17196	0.121	0.904
PBM0145	0.0507474	0.603688	0.004515	0.031608	0.143	0.886
PBM0148	0.328083	0.525533	0.09574	0.46914	0.204	0.838
PBM0156	0.930761	0.238292	0.2982	0.6596	0.452	0.651
PBM0162	0.183713	0.117156	0.02096	0.04231	0.495	0.62
PBM0167	0.21591	0.0866189	0.0249	0.05643	0.441	0.659
PBM0171	0.0107969	0.884663	0.001516	0.043189	0.035	0.972
PBM0172	0.251357	0.00724176	0.03556	0.0585	0.608	0.543
PBM0173	0.0292722	0.861507	0.004728	0.113748	0.042	0.967
PBM0174	0.479707	0.0376695	0.04336	0.1048	0.414	0.679
PBM0176	0.06952	0.71018	0.007431	0.081583	0.091	0.927
PBM0181	-0.0973327	0.158898	-0.01175	0.02999	-0.392	0.695
PBM0186	-0.96321	0.17322	-1.577	2.72	-0.58	0.562
PBM0188	0.0171557	0.766528	0.001572	0.020074	0.078	0.938
PBM0189	0.219064	0.676661	0.03597	0.17991	0.2	0.842
PBM0191	0.0472949	0.336501	0.007624	0.027769	0.275	0.784
PBM0195	0.66967	0.00879507	0.03528	0.058	0.608	0.543
PBM0198	-0.130943	0.0926496	-0.01695	0.03476	-0.488	0.626
PBM0200	0.189275	7.02314e-08	0.03151	0.02455	1.284	0.199
PBM0201	0.180362	0.278542	0.04126	0.11723	0.352	0.725
PBM0203	0.0355814	0.0689289	0.004719	0.010698	0.441	0.659
PBM0205	0.462882	0.355265	0.05058	0.17876	0.283	0.777
PBM0206	0.614181	0.578973	0.06349	0.24077	0.264	0.792
