# Supplementary material for: Which Genetics Variants in DNase-Seq Footprints Are More Likely to Alter Binding?
Source: PLoS Genet. 2016 Feb 22;12(2):e1005875. doi: 10.1371/journal.pgen.1005875 (PMC4764260; doi:10.1371/journal.pgen.1005875)
Supplement: S9 Table — Factors with at least 100 heterozygotes in a predicted binding site are listed along with the counts, ratios, and enrichments of ASH-hSNPs, footprint-SNPs, and switch-SNPs within them. (XLSX) [file pgen.1005875.s014.xlsx]

## Sheet: table
ID	Factor	Het SNPs	ASB SNPs	ASB Ratio	ASB FC	Footprint SNPs	Effect SNPs	Effect Ratio	Effect FC	Switch SNPs	Switch Ratio	Switch FC
M00001	MyoD	159	3	0.0188679	0.901151	14283	10369	0.725968	1.09571	5500	0.385073	1.22646
M00008	Sp1	405	4	0.00987654	0.471713	11869	9189	0.774202	1.1685	4553	0.383604	1.22178
M00014	repressor of CAR1 expression	265	3	0.0113208	0.54069	3919	1738	0.44348	0.669346	441	0.112529	0.358404
M00017	ATF	1632	35	0.0214461	1.02429	64771	40630	0.627287	0.946766	11409	0.176144	0.561018
M00024	E2F	1001	11	0.010989	0.524846	75336	46219	0.613505	0.925964	19560	0.259637	0.826944
M00032	c-Ets-1(p54)	341	6	0.0175953	0.840369	54448	43210	0.793601	1.19778	14638	0.268844	0.856267
M00034	p53	138	2	0.0144928	0.692188	8649	4016	0.464331	0.700816	984	0.11377	0.362359
M00035	v-Maf	429	14	0.032634	1.55863	8668	4583	0.528726	0.798008	1373	0.158399	0.5045
M00036	v-Jun	529	9	0.0170132	0.812569	27248	15900	0.583529	0.880722	3874	0.142176	0.452829
M00041	ATF2:c-Jun	1106	74	0.0669078	3.19558	52143	43402	0.832365	1.25629	12750	0.24452	0.778796
M00049	GAL4	2098	11	0.00524309	0.250415	29071	12755	0.438753	0.662212	3443	0.118434	0.377213
M00055	N-Myc	661	6	0.00907716	0.433534	36173	26448	0.731153	1.10353	6924	0.191413	0.609652
M00064	PHO4	171	2	0.0116959	0.558608	11915	9797	0.822241	1.24101	2999	0.2517	0.801663
M00067	Hairy	178	2	0.011236	0.53664	7654	5479	0.715835	1.08041	2758	0.360334	1.14767
M00069	YY1	518	1	0.0019305	0.0922027	9802	4510	0.46011	0.694445	1209	0.123342	0.392845
M00084	MZF1	523	2	0.00382409	0.182642	44508	15403	0.346073	0.522328	8372	0.188101	0.599102
M00104	CDP CR1	252	0	0	0	15026	11371	0.756755	1.14217	4001	0.266272	0.848076
M00108	NRF-2/GABP	669	9	0.0134529	0.642525	45995	34418	0.748299	1.12941	9149	0.198913	0.633538
M00111	CF1 / USP	129	3	0.0232558	1.11072	18430	13653	0.740803	1.1181	7311	0.39669	1.26346
M00113	CREB	451	14	0.0310421	1.4826	22599	16915	0.748484	1.12969	5644	0.249746	0.79544
M00114	Tax/CREB	983	16	0.0162767	0.777391	39227	22292	0.568282	0.85771	8025	0.204578	0.651583
M00115	Tax/CREB	706	35	0.0495751	2.36775	14312	8739	0.610606	0.92159	2747	0.191937	0.611319
M00139	AhR	224	2	0.00892857	0.426437	10506	4896	0.466019	0.703364	1142	0.1087	0.346209
M00175	AP-4	168	5	0.0297619	1.42146	19413	15578	0.802452	1.21114	8872	0.457013	1.45559
M00178	CREB	136	4	0.0294118	1.40473	24023	19131	0.796362	1.20195	7312	0.304375	0.969435
M00179	ATF2	134	0	0	0	8246	6758	0.819549	1.23695	2089	0.253335	0.806872
M00188	AP-1	296	16	0.0540541	2.58168	6438	5210	0.809258	1.22141	1683	0.261417	0.832612
M00193	NF-1	526	20	0.0380228	1.81601	4849	2696	0.555991	0.839159	1945	0.401114	1.27755
M00199	AP-1	111	22	0.198198	9.46614	4180	3700	0.885167	1.33599	1183	0.283014	0.901401
M00220	SREBP-1	377	15	0.0397878	1.9003	41459	25176	0.607251	0.916525	17954	0.433054	1.37928
M00223	STATx	430	14	0.0325581	1.55501	16396	13917	0.848805	1.2811	4329	0.264028	0.840929
M00227	v-Myb	362	5	0.0138122	0.659682	21381	15745	0.736401	1.11145	3138	0.146766	0.467449
M00235	AhR:Arnt	675	2	0.00296296	0.141514	38538	20404	0.529451	0.799102	5615	0.1457	0.464056
M00236	Arnt	392	5	0.0127551	0.609196	36064	22594	0.626497	0.945574	6588	0.182675	0.581821
M00237	AhR:Arnt	800	13	0.01625	0.776116	18428	9345	0.507109	0.765381	2623	0.142338	0.453346
M00243	Egr-1	299	4	0.0133779	0.638943	21535	14207	0.659717	0.995712	4109	0.190806	0.607716
M00244	NGFI-C	1449	22	0.0151829	0.72515	47408	33159	0.699439	1.05566	13481	0.284361	0.905691
M00246	Egr-2	266	12	0.0451128	2.15463	14610	10143	0.694251	1.04783	2707	0.185284	0.59013
M00251	XBP1	257	5	0.0194553	0.929202	18646	12627	0.677196	1.02209	4901	0.262845	0.83716
M00253	cap	101	0	0	0	9445	8173	0.865326	1.30604	246	0.0260455	0.082955
M00255	GC box	492	20	0.0406504	1.9415	4401	3034	0.689389	1.0405	1455	0.330607	1.05298
M00262	Staf	1132	2	0.00176678	0.0843833	8765	3441	0.392584	0.592528	628	0.0716486	0.228201
M00263	StuAp	3184	34	0.0106784	0.510011	102043	87262	0.855149	1.29068	40460	0.3965	1.26285
M00264	Staf	442	0	0	0	3657	1167	0.319114	0.48164	410	0.112114	0.357082
M00270	GCM	130	1	0.00769231	0.367392	25774	17372	0.674013	1.01729	8233	0.31943	1.01739
M00279	MIF-1	465	5	0.0107527	0.513559	9165	5011	0.546754	0.825217	1239	0.135188	0.430575
M00280	RFX1	224	8	0.0357143	1.70575	4012	2461	0.61341	0.925821	624	0.155533	0.495374
M00281	RFX1	685	30	0.0437956	2.09172	4075	2244	0.550675	0.831135	866	0.212515	0.676862
M00284	TCF11:MafG	259	12	0.046332	2.21286	4528	2188	0.483216	0.729318	688	0.151943	0.48394
M00287	NF-Y	389	2	0.00514139	0.245558	5500	3175	0.577273	0.871279	939	0.170727	0.543767
M00288	HAP2/3/4	113	2	0.0176991	0.845327	3852	2280	0.5919	0.893357	567	0.147196	0.46882
M00304	Dde box	182	2	0.010989	0.524846	5452	4341	0.796222	1.20174	45	0.00825385	0.0262885
M00305	HAP1	216	5	0.0231481	1.10558	22935	11546	0.503423	0.759817	2849	0.124221	0.395643
M00307	REB1	980	14	0.0142857	0.6823	42586	34086	0.800404	1.20805	8541	0.200559	0.63878
M00322	c-Myc:Max	378	3	0.00793651	0.379055	17653	11522	0.652694	0.985112	4409	0.249759	0.795484
M00338	ATF	258	5	0.0193798	0.925601	26261	19491	0.742203	1.12021	6160	0.234568	0.747101
M00357	bZIP910	641	18	0.0280811	1.34118	47874	33986	0.709905	1.07146	17121	0.357626	1.13904
M00359	bZIP911	436	16	0.0366972	1.7527	53522	42944	0.802362	1.21101	15785	0.294925	0.939338
M00373	Pax-4	292	1	0.00342466	0.163565	22441	9353	0.416782	0.62905	3383	0.150751	0.480142
M00375	TGA1b	147	5	0.0340136	1.62452	7096	6018	0.848083	1.28001	2804	0.395152	1.25856
M00391	UAY	484	8	0.0165289	0.789438	7651	4668	0.610116	0.92085	1149	0.150176	0.478312
M00398	ces-2	429	34	0.0792541	3.78525	11223	9100	0.810835	1.2238	4332	0.385993	1.22939
M00400	ABF1	129	1	0.00775194	0.37024	18604	7261	0.390292	0.589069	3211	0.172597	0.549723
M00425	E2F	949	16	0.0168599	0.805243	42661	34741	0.81435	1.2291	11290	0.264645	0.842893
M00426	E2F	2017	7	0.0034705	0.165755	44071	36171	0.820744	1.23875	10947	0.248395	0.791137
M00427	E2F	508	7	0.0137795	0.658124	40486	33585	0.829546	1.25204	10902	0.269278	0.857652
M00428	E2F-1	3085	49	0.0158833	0.758602	45571	38165	0.837484	1.26402	12113	0.265805	0.846589
M00431	E2F-1	992	17	0.0171371	0.818485	39817	33338	0.837281	1.26371	10825	0.271869	0.865902
M00441	GBF	191	2	0.0104712	0.500115	17401	13978	0.803287	1.2124	4056	0.23309	0.742392
M00442	ABF	196	0	0	0	11434	7605	0.665122	1.00387	2762	0.24156	0.76937
M00466	HIF1	571	4	0.00700525	0.334578	17580	12643	0.71917	1.08544	3574	0.203299	0.647508
M00490	Bach2	237	15	0.0632911	3.02285	13230	9427	0.712547	1.07545	6703	0.506652	1.61369
M00491	MAZR	2388	48	0.0201005	0.96002	84068	37556	0.446734	0.674256	17432	0.207356	0.660429
M00492	STAT1	319	8	0.0250784	1.19777	15696	13400	0.853721	1.28852	36	0.00229358	0.00730505
M00500	STAT6	386	2	0.00518135	0.247466	15888	11850	0.745846	1.12571	3623	0.228034	0.726288
M00514	ATF4	139	1	0.00719425	0.343604	8741	6232	0.712962	1.07608	1092	0.124928	0.397897
M00516	E2F	1792	7	0.00390625	0.186566	47306	33590	0.710058	1.07169	9231	0.195134	0.621501
M00517	AP-1	461	10	0.021692	1.03603	9663	6308	0.652799	0.985272	4378	0.453068	1.44302
M00615	c-Myc:Max	867	4	0.00461361	0.220351	50883	26606	0.522886	0.789193	7303	0.143525	0.457128
M00624	DBP	100	2	0.02	0.95522	12482	9883	0.79178	1.19504	52	0.004166	0.0132687
M00644	LBP-1	2370	53	0.0223629	1.06807	66651	50170	0.752727	1.13609	13262	0.198977	0.633741
M00649	MAZ	897	19	0.0211817	1.01166	41083	29939	0.728744	1.0999	13175	0.320692	1.02141
M00652	NRF-1	585	6	0.0102564	0.489856	1162	591	0.508606	0.76764	337	0.290017	0.923705
M00654	OSBZ8	3679	36	0.00978527	0.467354	49205	26243	0.53334	0.804972	7785	0.158216	0.503917
M00658	PU.1	517	10	0.0193424	0.92381	25528	19862	0.778048	1.17431	1937	0.0758775	0.24167
M00660	RITA-1	116	2	0.0172414	0.823465	24386	22211	0.910809	1.37469	537	0.0220208	0.0701364
M00687	alpha-CP1	454	3	0.00660793	0.315601	4113	3188	0.775103	1.16987	967	0.235108	0.74882
M00691	ATF1	380	11	0.0289474	1.38255	21947	17361	0.791042	1.19392	2609	0.118877	0.378624
M00693	E12	102	1	0.00980392	0.468245	3507	1326	0.378101	0.570669	609	0.173653	0.553084
M00694	E4F1	2140	54	0.0252336	1.20518	60064	45422	0.756227	1.14137	12918	0.215071	0.685
M00697	HBP-1b	1905	43	0.0225722	1.07807	55711	36355	0.652564	0.984917	9634	0.172928	0.550776
M00698	HEB	166	5	0.0301205	1.43858	8644	6801	0.786789	1.1875	66	0.00763535	0.0243186
M00706	TFII-I	127	9	0.0708661	3.38464	6211	4222	0.679762	1.02597	388	0.0624698	0.198966
M00720	CAC-binding protein	123	4	0.0325203	1.5532	9216	8075	0.876194	1.32244	4895	0.531141	1.69169
M00722	core-binding factor	183	9	0.0491803	2.3489	23140	17053	0.736949	1.11228	3536	0.152809	0.486697
M00730	HAC1	679	5	0.00736377	0.351701	14788	11277	0.762578	1.15096	3310	0.22383	0.712899
M00731	Osf2	103	7	0.0679612	3.24589	20062	17597	0.877131	1.32386	9646	0.480809	1.53138
M00736	E2F-1:DP-1	106	5	0.0471698	2.25288	26224	22278	0.849527	1.28219	8368	0.319097	1.01632
M00737	E2F-1:DP-2	1590	28	0.0176101	0.841074	45553	34816	0.764297	1.15355	10161	0.223059	0.710443
M00739	E2F-4:DP-2	120	2	0.0166667	0.796016	27190	22352	0.822067	1.24075	8489	0.31221	0.99439
M00740	Rb:E2F-1:DP-1	981	15	0.0152905	0.73029	33789	27908	0.825949	1.24661	7557	0.223653	0.712334
M00743	c-Ets-1 68	100	5	0.05	2.38805	10134	7798	0.769489	1.16139	338	0.0333531	0.10623
M00752	PDR3	2154	29	0.0134633	0.643022	42958	34691	0.807556	1.21885	17303	0.402789	1.28288
M00766	LXR direct repeat 4	195	0	0	0	77690	44329	0.570588	0.86119	27820	0.35809	1.14052
M00775	NF-Y	141	2	0.0141844	0.677461	5468	1806	0.330285	0.4985	709	0.129663	0.412978
M00778	AhR	1539	33	0.0214425	1.02411	46155	35293	0.764663	1.15411	8830	0.191312	0.609329
M00788	EmBP-1b	243	7	0.0288066	1.37583	23421	20220	0.863328	1.30302	9675	0.413091	1.31569
M00789	GATA	331	17	0.0513595	2.45298	38816	33324	0.858512	1.29575	4255	0.10962	0.349139
M00796	USF	173	2	0.0115607	0.55215	12333	9891	0.801995	1.21045	2767	0.224357	0.714579
M00797	HIF1	743	6	0.00807537	0.385688	39459	25849	0.655085	0.988722	7059	0.178895	0.569779
M00799	Myc	131	5	0.0381679	1.82294	42435	38639	0.910546	1.37429	1269	0.0299046	0.0952461
M00801	CREB	675	59	0.0874074	4.17466	36683	34050	0.928223	1.40097	1192	0.0324946	0.103495
M00806	NF-1	579	17	0.029361	1.40231	6865	3998	0.582374	0.878979	2778	0.404661	1.28885
M00821	Nrf-2	228	5	0.0219298	1.04739	6470	4584	0.708501	1.06934	2181	0.337094	1.07365
M00916	CREB	950	32	0.0336842	1.60879	49445	35632	0.720639	1.08766	10738	0.217171	0.691689
M00917	CREB	188	4	0.0212766	1.01619	35117	26136	0.744255	1.12331	8190	0.23322	0.742807
M00918	E2F	1131	21	0.0185676	0.886809	30117	24378	0.809443	1.22169	8540	0.283561	0.903141
M00920	E2F	1117	13	0.0116383	0.555858	32330	25261	0.781349	1.17929	9348	0.289143	0.920921
M00924	AP-1	181	13	0.0718232	3.43035	4530	3096	0.683444	1.03152	1561	0.344592	1.09752
M00925	AP-1	159	16	0.100629	4.80614	3748	3326	0.887407	1.33937	170	0.0453575	0.144464
M00926	AP-1	210	24	0.114286	5.4584	17586	13777	0.783407	1.1824	5392	0.306608	0.976545
M00932	Sp1	130	4	0.0307692	1.46957	1982	1253	0.63219	0.954166	609	0.307265	0.978641
M00939	E2F-1	1353	10	0.00739098	0.353001	38938	30613	0.786199	1.18661	12230	0.314089	1.00037
M00940	E2F-1	2007	32	0.0159442	0.761511	33652	27314	0.811661	1.22504	8316	0.247118	0.78707
M00942	CPRF-1	984	24	0.0243902	1.1649	37800	32538	0.860794	1.2992	8815	0.233201	0.742746
M00944	CPRF-3	277	14	0.0505415	2.41391	31813	26125	0.821205	1.23945	6232	0.195895	0.623925
M00946	TGA1b	103	0	0	0	13305	11000	0.826757	1.24783	3867	0.290643	0.925697
M00962	AR	169	2	0.0118343	0.565219	21305	18522	0.869373	1.31215	5573	0.261582	0.833138
M00971	Ets	599	12	0.0200334	0.956814	19434	15204	0.78234	1.18079	4617	0.237573	0.756671
M00973	E2A	105	3	0.0285714	1.3646	32248	24768	0.768048	1.15922	10351	0.320981	1.02233
M00976	AhR, Arnt, HIF-1	221	6	0.0271493	1.29668	7095	6132	0.864271	1.30445	1542	0.217336	0.692216
M00986	Churchill	3546	71	0.0200226	0.956297	97171	81036	0.833953	1.25869	22178	0.228237	0.726935
M01002	DEAF1	1830	11	0.00601093	0.287088	30629	11778	0.384538	0.580383	3608	0.117797	0.375183
M01029	TFE	177	8	0.0451977	2.15869	11033	9736	0.882444	1.33187	0	0	0
M01035	YY1	338	1	0.00295858	0.141305	1990	1376	0.691457	1.04362	262	0.131658	0.419332
M01045	AP-2alphaA	133	10	0.075188	3.59105	6846	3538	0.516798	0.780005	1374	0.200701	0.639233
M01050	ARR10	393	8	0.0203562	0.972234	9242	8829	0.955313	1.44186	199	0.0215321	0.0685799
M01055	NAC69-1	143	0	0	0	19888	6269	0.315215	0.475755	1129	0.0567679	0.180806
M01057	ERF2	161	3	0.0186335	0.889956	1560	517	0.33141	0.500198	132	0.0846154	0.2695
M01065	ABZ1	1210	19	0.0157025	0.749966	44166	33618	0.761174	1.14884	8979	0.203301	0.647515
M01068	UF1H3BETA	324	5	0.0154321	0.737052	17583	12591	0.716089	1.0808	6971	0.396462	1.26273
M01070	c-Maf	194	0	0	0	14296	5721	0.400182	0.603996	2817	0.197048	0.627599
M01078	c-Ets-1 p54	311	9	0.0289389	1.38215	24950	13262	0.531543	0.802259	4150	0.166333	0.52977
M01096	BRK	208	10	0.0480769	2.2962	13744	11998	0.872963	1.31756	3444	0.250582	0.798104
M01104	MOVO-B	149	0	0	0	39881	32038	0.80334	1.21248	15836	0.397081	1.2647
M01111	RBP-Jkappa	380	7	0.0184211	0.879808	8301	7751	0.933743	1.4093	586	0.0705939	0.224842
M01112	RBP-Jkappa	173	6	0.0346821	1.65645	8523	5780	0.678165	1.02356	1025	0.120263	0.383037
M01113	CACD	256	3	0.0117188	0.559699	30855	26208	0.849392	1.28199	4069	0.131875	0.420022
M01114	E2F	577	5	0.00866551	0.413873	24544	18486	0.753178	1.13677	3925	0.159917	0.509335
M01116	CLOCK:BMAL	225	5	0.0222222	1.06136	24296	21918	0.902124	1.36158	9441	0.388582	1.23764
M01118	WT1	150	3	0.02	0.95522	28948	19227	0.664191	1.00247	12625	0.436127	1.38906
M01122	ZNF219	134	2	0.0149254	0.712851	21119	15388	0.728633	1.09973	12111	0.573465	1.82649
M01156	BZR1	158	1	0.00632911	0.302285	14340	13340	0.930265	1.40405	3836	0.267503	0.851999
M01163	Elk-1	623	31	0.0497592	2.37655	35555	29198	0.821207	1.23945	7117	0.200169	0.637538
M01167	SAP-1a	389	11	0.0282776	1.35057	39573	28149	0.711318	1.07359	8913	0.225229	0.717356
M01175	CKROX	1068	34	0.0318352	1.52048	26619	19819	0.744543	1.12374	10631	0.399376	1.27201
M01181	Nkx3-2	221	6	0.0271493	1.29668	43863	31405	0.715979	1.08063	3382	0.0771037	0.245575
M01182	MIZF	1645	26	0.0158055	0.754885	58590	51992	0.887387	1.33934	13099	0.223571	0.712073
M01186	STF1	151	3	0.0198676	0.948894	24461	18419	0.752995	1.1365	6467	0.26438	0.842051
M01187	STF1	450	4	0.00888889	0.424542	22993	17614	0.766059	1.15622	6621	0.287957	0.917144
M01196	CTF1	479	35	0.0730689	3.48984	10801	6644	0.615128	0.928415	5203	0.481715	1.53426
M01200	CTCF	2269	37	0.0163067	0.778826	9118	2814	0.30862	0.465801	1804	0.19785	0.630154
M01219	SP1:SP3	1491	25	0.0167673	0.800821	53195	31790	0.597613	0.901978	14479	0.272187	0.866917
M01220	STAT3:STAT3	194	1	0.00515464	0.246191	11653	7189	0.616923	0.931123	2285	0.196087	0.624537
M01241	BEN	483	9	0.0186335	0.889956	16401	14005	0.853911	1.28881	6630	0.404244	1.28752
M01243	MTF1	111	0	0	0	885	519	0.586441	0.885116	152	0.171751	0.547028
M01249	HIF-2alpha	1253	19	0.0151636	0.724229	47698	37804	0.79257	1.19623	14865	0.311648	0.9926
M01251	E2F-1	224	2	0.00892857	0.426437	12464	11129	0.892892	1.34764	6419	0.515003	1.64029
M01259	CTCF	3500	49	0.014	0.668654	10790	3361	0.311492	0.470136	2131	0.197498	0.62903
M01267	FRA1	331	26	0.0785498	3.75162	17092	13354	0.781301	1.17922	5385	0.31506	1.00347
M01282	PPARA	122	4	0.0327869	1.56593	22630	17621	0.778657	1.17523	3240	0.143173	0.456005
M01298	MECP2	1749	13	0.00743282	0.354999	62593	43523	0.695333	1.04947	17937	0.286566	0.912712
M01302	MYF	143	1	0.00699301	0.333993	8394	6487	0.772814	1.16641	3726	0.443888	1.41379
M01303	SP1	223	4	0.0179372	0.856699	26013	13063	0.502172	0.757929	7721	0.296813	0.94535
M01308	SOX4	117	5	0.042735	2.04107	9864	8680	0.879968	1.32814	575	0.0582928	0.185663
M01492	Ynr063w	760	5	0.00657895	0.314217	22013	13680	0.621451	0.937958	3010	0.136737	0.435509
M01503	UME6	1346	18	0.013373	0.638706	58179	28599	0.491569	0.741927	8595	0.147734	0.470532
M01509	Yll054c	1447	8	0.00552868	0.264055	15166	8722	0.575102	0.868003	2176	0.143479	0.45698
M01511	Yrr1	741	7	0.00944669	0.451183	45444	21793	0.479557	0.723797	5839	0.128488	0.409234
M01512	RDR1	2665	16	0.00600375	0.286745	77324	31149	0.402837	0.608004	7590	0.0981584	0.312635
M01513	XBP1	985	5	0.00507614	0.242442	36479	16560	0.45396	0.685163	5106	0.139971	0.445808
M01516	Ybr239c	1191	30	0.0251889	1.20305	23198	14192	0.611777	0.923356	3306	0.142512	0.453902
M01517	Sip4	445	2	0.00449438	0.214656	31658	14224	0.449302	0.678133	3518	0.111125	0.353934
M01521	Ydr520c	173	1	0.00578035	0.276075	19560	13605	0.695552	1.0498	2670	0.136503	0.434762
M01525	Put3	2382	16	0.00671704	0.320813	49039	19555	0.398764	0.601856	5459	0.11132	0.354553
M01529	Yaf1	127	0	0	0	21035	10165	0.483242	0.729359	2502	0.118945	0.378839
M01530	Ygr067c	243	4	0.0164609	0.786189	16215	5444	0.335739	0.506731	1348	0.0831329	0.264778
M01538	Aro80	220	1	0.00454546	0.217095	25101	12914	0.514481	0.776508	3206	0.127724	0.406801
M01542	PBF1	364	1	0.00274725	0.131212	25701	11895	0.462822	0.698539	3218	0.125209	0.398791
M01544	CEP3	1920	7	0.00364583	0.174129	52674	19273	0.365892	0.552242	4353	0.0826404	0.26321
M01548	Yap6	197	3	0.0152284	0.727325	14353	5311	0.370027	0.558483	1733	0.120741	0.384561
M01550	Mbp1	1137	7	0.00615655	0.294043	50064	21140	0.42226	0.637317	5959	0.119028	0.379103
M01558	Tye7	1250	16	0.0128	0.611341	33720	15900	0.47153	0.711682	5374	0.159371	0.507598
M01559	Rpn4	255	1	0.00392157	0.187298	18138	10407	0.573768	0.865989	3720	0.205094	0.653226
M01567	Sut2	174	0	0	0	17624	10096	0.572855	0.864612	2087	0.118418	0.377162
M01571	Rds2	1063	15	0.014111	0.673956	26094	13868	0.531463	0.802139	2956	0.113283	0.360806
M01577	CBF1	193	3	0.015544	0.742399	19399	11850	0.610856	0.921967	2573	0.132636	0.422445
M01586	TGA2	243	7	0.0288066	1.37583	16094	11593	0.720331	1.0872	2879	0.178887	0.569754
M01607	HMRA2	292	4	0.0136986	0.65426	51953	46105	0.887437	1.33941	9134	0.175813	0.559964
M01608	DAL82	670	13	0.019403	0.926706	33884	29483	0.870116	1.31327	10763	0.317643	1.01169
M01609	SWI4	111	0	0	0	4420	4047	0.915611	1.38193	635	0.143665	0.457574
M01610	HAC1	1801	37	0.0205441	0.981209	92752	71595	0.771897	1.16503	39131	0.421888	1.34372
M01611	AFT2	523	19	0.0363289	1.7351	94723	72511	0.765506	1.15538	38994	0.411663	1.31115
M01612	UPC2	109	2	0.0183486	0.876348	24751	23039	0.930831	1.40491	233	0.00941376	0.0299828
M01613	PDR8	2121	32	0.0150872	0.720581	36223	33598	0.927532	1.39993	1637	0.0451923	0.143937
M01615	CST6	143	15	0.104895	5.00989	8709	8154	0.936273	1.41312	4326	0.496728	1.58208
M01617	ZMS1	109	2	0.0183486	0.876348	5088	4755	0.934552	1.41052	1138	0.223664	0.712369
M01620	STB5	1494	15	0.0100402	0.479528	55860	49271	0.882044	1.33127	33119	0.592893	1.88836
M01625	SWI5	178	6	0.0337079	1.60992	36839	31482	0.854583	1.28983	14420	0.391433	1.24671
M01628	YAP3	156	10	0.0641026	3.0616	20465	19830	0.968971	1.46247	439	0.0214513	0.0683223
M01629	LEU3	2060	25	0.0121359	0.579624	30120	25247	0.838214	1.26512	8621	0.286222	0.911617
M01634	YER184C	2018	17	0.00842418	0.402347	32720	27747	0.848013	1.27991	16251	0.496669	1.58189
M01635	STP4	1814	41	0.022602	1.07949	30900	25014	0.809515	1.2218	10049	0.32521	1.0358
M01636	STB4	3508	26	0.00741163	0.353987	49149	44470	0.9048	1.36562	7172	0.145924	0.464767
M01639	ECM22	3301	27	0.00817934	0.390653	59639	55648	0.933081	1.4083	6049	0.101427	0.323045
M01642	HAP1	431	5	0.0116009	0.554072	12854	12269	0.954489	1.44061	80	0.00622374	0.0198226
M01643	NHP10	496	3	0.00604839	0.288877	10744	9158	0.852383	1.2865	4727	0.439966	1.40129
M01648	YLR278C	425	5	0.0117647	0.561894	12957	12336	0.952072	1.43697	116	0.00895269	0.0285143
M01649	STP3	4501	75	0.016663	0.79584	38610	30014	0.777363	1.17328	9644	0.24978	0.795549
M01655	p53	226	5	0.0221239	1.05666	13800	7370	0.534058	0.806055	2144	0.155362	0.494829
M01656	p63	133	5	0.037594	1.79553	7385	4058	0.549492	0.82935	2089	0.282871	0.900943
M01658	AML1	1403	103	0.0734141	3.50633	41828	34948	0.835517	1.26105	1299	0.0310558	0.0989126
M01660	GABP-alpha	1489	38	0.0255205	1.21888	63789	57051	0.894371	1.34988	8818	0.138237	0.440285
M01662	PDR1	695	14	0.0201439	0.962092	27445	18418	0.671088	1.01287	6067	0.22106	0.704077
M01663	CAT8	746	4	0.00536193	0.256091	26311	15280	0.580746	0.876521	2796	0.106267	0.338462
M01673	ARG RI	3097	65	0.0209881	1.00241	49131	45961	0.935479	1.41192	410	0.00834504	0.026579
M01681	OPI1	786	6	0.00763359	0.364588	8071	7437	0.921447	1.39074	754	0.0934209	0.297546
M01683	Ixr1	147	3	0.0204082	0.974714	16420	9540	0.580999	0.876903	2862	0.1743	0.555145
M01699	CBF1	403	8	0.0198511	0.948109	60454	56926	0.941642	1.42122	254	0.00420154	0.0133819
M01700	DREB1B	7371	81	0.010989	0.524846	121751	112267	0.922103	1.39173	14593	0.119859	0.381752
M01701	NAC6	1218	47	0.0385878	1.84299	69944	67511	0.965215	1.4568	0	0	0
M01709	MAFA	209	2	0.00956938	0.457043	29538	24725	0.837057	1.26337	3631	0.122926	0.391521
M01736	REB1	1640	26	0.0158537	0.757186	89748	62622	0.697754	1.05312	21348	0.237866	0.757604
M01742	Zfp206	426	12	0.028169	1.34538	960	470	0.489583	0.738929	288	0.3	0.9555
M01759	AML2	115	2	0.0173913	0.830626	16119	12018	0.74558	1.12531	2645	0.164092	0.522633
M01768	TFEB	116	3	0.0258621	1.2352	3706	2077	0.560443	0.845877	268	0.0723152	0.230324
M01770	XBP1	452	13	0.0287611	1.37366	24341	19104	0.784849	1.18457	5629	0.231256	0.73655
M01779	CBF1 dimer	117	8	0.0683761	3.26571	5675	5409	0.953128	1.43856	0	0	0
M01793	CBF1	168	2	0.0119048	0.568583	14895	11024	0.740114	1.11706	3446	0.231353	0.736859
M01795	Cap1	109	4	0.0366972	1.7527	4303	3452	0.802231	1.21081	0	0	0
M01806	GBF1	160	8	0.05	2.38805	16519	14869	0.900115	1.35855	7401	0.44803	1.42697
M01812	TGA2	727	37	0.0508941	2.43075	24738	18965	0.766634	1.15708	5984	0.241895	0.770436
M01815	TGA3	152	4	0.0263158	1.25687	9877	8932	0.904323	1.3649	4828	0.488812	1.55687
M01816	ZBP89	219	8	0.0365297	1.74469	9656	7635	0.7907	1.19341	3728	0.386081	1.22967
M01818	CPRF-1	101	0	0	0	13798	11554	0.837368	1.26384	3433	0.248804	0.792442
M01820	CREM	235	6	0.0255319	1.21943	18736	14576	0.777968	1.17419	3793	0.202444	0.644786
M01837	FKLF	124	2	0.016129	0.770339	7866	6542	0.831681	1.25526	3961	0.50356	1.60384
M01838	GBF1	657	16	0.0243531	1.16313	37008	32364	0.874514	1.31991	8473	0.22895	0.729208
M01839	E2L	823	8	0.00972054	0.464262	24346	22044	0.905446	1.36659	8917	0.366261	1.16654
M01840	E2L1	1081	20	0.0185014	0.883645	45246	30301	0.669695	1.01077	11186	0.247226	0.787416
M01843	Dec-2	867	22	0.0253749	1.21193	35089	28974	0.825729	1.24627	8504	0.242355	0.771901
M01852	CEP3	721	6	0.00832178	0.397456	21298	18204	0.854728	1.29004	9642	0.452719	1.44191
M01863	ATF-3	568	30	0.0528169	2.52259	23823	17918	0.75213	1.13519	4158	0.174537	0.555901
M01876	GABP-beta	140	4	0.0285714	1.3646	14949	12048	0.80594	1.21641	4023	0.269115	0.857132
M01903	Gsm1	959	1	0.00104275	0.0498029	18697	12987	0.694603	1.04837	3423	0.183077	0.583102
M01906	FKH2	308	12	0.038961	1.86082	32025	25257	0.788665	1.19033	139	0.00434036	0.013824
M01909	PUT3	256	4	0.015625	0.746265	13012	11924	0.916385	1.3831	6015	0.462266	1.47232
M01910	GAT1	135	4	0.0296296	1.41514	14367	12514	0.871024	1.31464	5158	0.359017	1.14347
M01911	CBF1	135	5	0.037037	1.76893	14121	12127	0.858792	1.29618	6528	0.46229	1.47239
M01916	CHA4	205	2	0.0097561	0.465961	6346	5795	0.913174	1.37826	1631	0.257012	0.818584
M01917	Ynr063w	271	2	0.00738007	0.35248	22194	15967	0.719429	1.08584	2757	0.124223	0.39565
M01924	Mig3	440	7	0.0159091	0.759834	17366	15224	0.876656	1.32314	2877	0.165669	0.527655
M01925	RPN4	3629	54	0.0148801	0.71069	62468	21208	0.339502	0.512411	7118	0.113946	0.362919
M01927	PBF1	143	0	0	0	3711	3243	0.873888	1.31896	633	0.170574	0.543278
M01933	TEA1	1719	32	0.0186155	0.889093	41437	35734	0.862369	1.30158	15488	0.373772	1.19047
M01940	RDS2	1492	27	0.0180965	0.864307	18125	16673	0.91989	1.38839	4869	0.268634	0.855601
M01946	LYS14	763	11	0.0144168	0.688559	26450	22764	0.860643	1.29897	12437	0.470208	1.49761
M01947	XBP1	607	4	0.00658979	0.314735	20161	18118	0.898666	1.35636	3833	0.19012	0.605531
M01948	FHL1	1774	45	0.0253664	1.21152	54845	43217	0.787984	1.18931	8762	0.159759	0.508834
M01949	Ybr239c	280	5	0.0178571	0.852875	23482	17944	0.76416	1.15335	5033	0.214334	0.682655
M01951	MBP1	1768	31	0.0175339	0.837438	52770	47732	0.904529	1.36521	12252	0.232177	0.739485
M01957	YRR1	234	7	0.0299145	1.42875	32539	23952	0.736101	1.111	8011	0.246197	0.784137
M01958	SIP4	331	1	0.00302115	0.144293	13415	12509	0.932464	1.40737	1517	0.113082	0.360167
M01959	RIM101	118	1	0.00847458	0.404754	9626	9121	0.947538	1.43012	249	0.0258674	0.0823878
M01960	Ykl222c	173	2	0.0115607	0.55215	5779	5333	0.922824	1.39282	1896	0.328084	1.04495
M01961	MIG1	113	2	0.0176991	0.845327	39051	31114	0.796753	1.20254	15630	0.400246	1.27478
M01962	MET31	292	4	0.0136986	0.65426	13383	11602	0.866921	1.30845	7930	0.592543	1.88725
M01966	MIG2	277	1	0.00361011	0.172422	18933	15813	0.835208	1.26058	4235	0.223684	0.712432
M01968	FOXO1	138	3	0.0217391	1.03828	21356	16176	0.757445	1.14321	4244	0.198726	0.632944
M01970	XBP1	674	6	0.00890208	0.425172	6184	4479	0.724288	1.09317	1636	0.264554	0.842604
M01972	EGR1/ Zif268	413	6	0.0145278	0.693864	13638	9321	0.683458	1.03154	2344	0.171873	0.547415
M01976	ELF2	610	15	0.0245902	1.17445	38318	30004	0.783026	1.18182	7177	0.187301	0.596554
M01979	ELF4	272	6	0.0220588	1.05355	19481	14778	0.758585	1.14493	4468	0.229352	0.730485
M01980	ELF5	236	1	0.00423729	0.202377	39561	30575	0.772857	1.16648	9729	0.245924	0.783268
M01981	ELK-1	710	22	0.0309859	1.47992	63038	45956	0.729021	1.10031	11665	0.185047	0.589375
M01983	SAP1A (Elk4)	109	2	0.0183486	0.876348	63976	43751	0.683866	1.03216	12030	0.188039	0.598905
M01985	ERG	264	4	0.0151515	0.723651	62781	43783	0.697393	1.05258	14429	0.229831	0.732011
M01986	c-ets-1 (ets1)	235	6	0.0255319	1.21943	40111	34113	0.850465	1.28361	7309	0.182219	0.580369
M01987	ER81 (ETV1)	136	4	0.0294118	1.40473	35016	25858	0.738462	1.11456	8085	0.230894	0.735399
M01988	ER71	410	7	0.0170732	0.815432	49656	36671	0.738501	1.11462	10107	0.20354	0.648276
M01990	ETV3	1679	40	0.0238237	1.13784	26094	20456	0.783935	1.1832	6509	0.249444	0.79448
M01992	Erm (ETV5)	175	6	0.0342857	1.63752	36583	27394	0.748818	1.13019	7870	0.215127	0.685181
M02011	HES1	3597	59	0.0164026	0.783402	83777	67179	0.801879	1.21028	40430	0.482591	1.53705
M02032	SWI4	384	2	0.00520833	0.248755	37950	23318	0.61444	0.927376	14032	0.36975	1.17765
M02040	PDEF (SPDEF)	2830	38	0.0134276	0.641314	88695	65492	0.738396	1.11446	15543	0.175241	0.558143
MA0004.1	Arnt	114	3	0.0263158	1.25687	58715	55282	0.941531	1.42106	577	0.00982713	0.0312994
MA0006.1	Arnt::Ahr	1851	58	0.0313344	1.49656	72382	66155	0.91397	1.37946	257	0.00355061	0.0113087
MA0007.1	Ar	271	5	0.0184502	0.881199	8123	4027	0.495753	0.748241	1967	0.242152	0.771254
MA0018.2	CREB1	498	12	0.0240964	1.15087	20609	16624	0.806638	1.21746	6490	0.314911	1.00299
MA0024.1	E2F-1	158	2	0.0126582	0.604569	17140	15358	0.896033	1.35238	7072	0.412602	1.31414
MA0028.1	ELK1	728	13	0.0178571	0.852875	26841	20089	0.748445	1.12963	7796	0.290451	0.925087
MA0039.2	Klf4	169	3	0.0177515	0.847828	4575	3704	0.809617	1.22196	2059	0.450055	1.43342
MA0059.1	MYC::MAX	442	5	0.0113122	0.540283	30454	24113	0.791784	1.19504	9915	0.325573	1.03695
MA0060.1	NFYA	176	1	0.00568182	0.271369	4900	3067	0.625918	0.9447	953	0.19449	0.61945
MA0076.1	ELK4	104	0	0	0	36884	29274	0.793677	1.1979	7116	0.192929	0.61448
MA0088.1	znf143	1333	0	0	0	4229	1610	0.380705	0.574599	437	0.103334	0.329119
MA0093.1	USF1	283	12	0.0424028	2.0252	35080	31077	0.885889	1.33708	1281	0.0365165	0.116305
MA0099.2	AP-1	1931	250	0.129467	6.18345	50718	34989	0.689873	1.04123	4840	0.0954296	0.303943
MA0100.1	Myb	2595	31	0.011946	0.570555	26572	22185	0.834901	1.26012	5110	0.192308	0.6125
MA0117.1	Mafb	576	26	0.0451389	2.15588	7314	6793	0.928767	1.40179	567	0.0775226	0.246909
MA0138.2	REST	207	4	0.0193237	0.922918	1301	653	0.501922	0.757552	192	0.147579	0.470039
MA0139.1	CTCF	3426	43	0.0125511	0.599452	10353	3224	0.311407	0.470008	2064	0.199363	0.63497
MA0156.1	FEV	212	12	0.0566038	2.70345	34809	27747	0.797121	1.2031	14427	0.414462	1.32006
MA0157.1	FOXO3	236	8	0.0338983	1.61902	15438	13143	0.851341	1.28493	103	0.00667185	0.0212498
MA0162.1	Egr1	188	6	0.0319149	1.52429	28591	17863	0.624777	0.942978	9458	0.330803	1.05361
PBM0009	/GR09/Aro80	726	6	0.00826446	0.394719	26051	12726	0.488503	0.737299	2992	0.114852	0.365803
PBM0022	/GR09/Ykl222c	1048	12	0.0114504	0.546882	44857	27977	0.623693	0.941342	5054	0.112669	0.358851
PBM0023	/GR09/Mbp1	2083	15	0.00720115	0.343934	51487	21853	0.424437	0.640604	6121	0.118884	0.378647
PBM0027	/GR09/Rpn4	120	0	0	0	16005	9480	0.592315	0.893982	3933	0.245736	0.782669
PBM0049	/GR09/Ume6	943	6	0.00636267	0.303888	56766	29240	0.515097	0.777437	8645	0.152292	0.48505
PBM0054	/GR09/Rdr1	4614	25	0.00541829	0.258783	76162	31154	0.409049	0.617379	7831	0.10282	0.327483
PBM0060	/GR09/Cep3	743	4	0.00538358	0.257125	15328	4605	0.300431	0.453441	763	0.0497782	0.158544
PBM0066	/GR09/Sut2	113	0	0	0	17281	10022	0.579943	0.87531	1976	0.114345	0.36419
PBM0068	/GR09/Yll054c	344	1	0.00290698	0.13884	10883	5859	0.538363	0.812552	1433	0.131673	0.419379
PBM0072	/GR09/Ydr520c	378	0	0	0	24960	17203	0.689223	1.04025	3513	0.140745	0.448274
PBM0077	/GR09/Rtg3	681	3	0.00440529	0.210401	55636	30459	0.547469	0.826297	9664	0.1737	0.553236
PBM0079	/GR09/Yrr1	338	6	0.0177515	0.847828	49761	37871	0.761058	1.14867	12724	0.255702	0.814412
PBM0081	/GR09/Fhl1	1050	36	0.0342857	1.63752	37829	19507	0.515663	0.778291	5263	0.139126	0.443117
PBM0082	/GR09/Xbp1	1848	8	0.004329	0.206758	37813	16256	0.429905	0.648857	5049	0.133526	0.425279
PBM0083	/GR09/Ynr063w	692	3	0.00433526	0.207056	22060	15471	0.701315	1.0585	3269	0.148187	0.471975
PBM0084	/GR09/Ecm22	109	1	0.00917431	0.438174	7887	3990	0.505896	0.76355	1390	0.176239	0.561323
PBM0085	/GR09/Sip4	1044	13	0.0124521	0.594725	30565	13781	0.450875	0.680507	3337	0.109177	0.347729
PBM0087	/GR09/Put3	2383	18	0.0075535	0.360763	54383	23062	0.424066	0.640044	6348	0.116728	0.371778
PBM0090	/GR09/Pbf1	1365	15	0.010989	0.524846	47250	24505	0.518624	0.782761	6129	0.129714	0.41314
PBM0091	/GR09/Pbf2	144	0	0	0	16153	6778	0.419612	0.633322	1400	0.0866712	0.276048
PBM0093	/GR09/Lys14	186	3	0.016129	0.770339	17099	10158	0.59407	0.896631	2604	0.15229	0.485043
PBM0094	/EMBO10/Etv6_RC	365	5	0.0136986	0.65426	20881	12357	0.591782	0.893178	3606	0.172693	0.550027
PBM0095	/EMBO10/Etv1_RC	1216	12	0.00986842	0.471326	80590	44356	0.550391	0.830706	12902	0.160094	0.509901
PBM0097	/EMBO10/Gm4881_RC	454	18	0.0396476	1.89361	44876	33515	0.746836	1.1272	9177	0.204497	0.651323
PBM0100	/EMBO10/Etv1	115	0	0	0	5135	2963	0.57702	0.870898	860	0.167478	0.533418
PBM0101	/EMBO10/Gabpa	460	6	0.0130435	0.622969	40199	24430	0.607727	0.917243	6369	0.158437	0.504621
PBM0103	/EMBO10/Etv4	356	4	0.011236	0.53664	44946	25644	0.570551	0.861135	7585	0.168758	0.537495
PBM0104	/EMBO10/Etv5	574	6	0.010453	0.499244	66868	38185	0.57105	0.861888	11703	0.175016	0.557428
PBM0105	/EMBO10/Etv6	459	7	0.0152505	0.728381	39503	20332	0.514695	0.776831	5708	0.144495	0.460218
PBM0107	/EMBO10/Fli1_RC	408	1	0.00245098	0.117061	36890	22163	0.600786	0.906768	7929	0.214936	0.684572
PBM0110	/EMBO10/Spdef	796	6	0.00753769	0.360007	24897	15636	0.628027	0.947883	4037	0.162148	0.516442
PBM0113	/EMBO10/Elf2_RC	621	11	0.0177134	0.846008	68774	42035	0.611205	0.922493	11452	0.166516	0.530355
PBM0114	/EMBO10/Fli1	407	4	0.00982801	0.469395	56243	29703	0.528119	0.797091	8416	0.149636	0.476592
PBM0116	/EMBO10/Etv5_RC	229	7	0.0305677	1.45994	48359	30511	0.630927	0.95226	9501	0.196468	0.625751
PBM0117	/EMBO10/Ehf	385	5	0.012987	0.620273	55750	30826	0.552933	0.834543	12613	0.226242	0.720582
PBM0118	/EMBO10/Elf4_RC	329	7	0.0212766	1.01619	55481	36455	0.657072	0.99172	10559	0.190317	0.606161
PBM0120	/EMBO10/Ehf_RC	221	2	0.00904977	0.432226	43478	23305	0.536018	0.809014	7136	0.164129	0.522751
PBM0121	/EMBO10/Erg	461	11	0.0238612	1.13963	44369	26760	0.603124	0.910296	8120	0.183011	0.582889
PBM0124	/EMBO10/Elf4	306	6	0.0196078	0.93649	28096	17552	0.624715	0.942884	4864	0.173121	0.55139
PBM0126	/EMBO10/Gm5454	556	1	0.00179856	0.0859011	50408	33368	0.661958	0.999096	9053	0.179595	0.572009
PBM0127	/EMBO10/Gm4881	588	18	0.0306122	1.46207	67739	49421	0.72958	1.10116	12942	0.191057	0.608516
PBM0130	/EMBO10/Elk3	101	5	0.0495049	2.36441	33830	23144	0.684127	1.03255	6814	0.201419	0.641519
PBM0132	/EMBO10/Etv4_RC	277	5	0.0180505	0.862112	48605	27764	0.571217	0.862139	8171	0.16811	0.535431
PBM0135	/EMBO10/Gm5454_RC	642	5	0.00778816	0.37197	54456	36386	0.668172	1.00847	10544	0.193624	0.616693
PBM0145	/Cell09/HLH-2_HLH-10_RC	107	4	0.0373832	1.78546	17747	10534	0.593565	0.895869	5189	0.292387	0.931254
PBM0171	/Cell09/HLH-25_RC	183	4	0.0218579	1.04396	10592	4199	0.396431	0.598335	1187	0.112066	0.356929
PBM0172	/Cell09/HLH-25	113	1	0.00884956	0.422664	10513	4169	0.396557	0.598524	1187	0.112908	0.359612
PBM0181	/Cell09/REF-1	211	0	0	0	50244	14498	0.288552	0.435512	4253	0.0846469	0.269601
PBM0188	/Cell09/MXL-1_MDL-1	302	5	0.0165563	0.790745	27690	18227	0.658252	0.993502	3760	0.135789	0.432488
PBM0191	/Cell09/HLH-29_RC	415	8	0.0192771	0.920694	30462	18448	0.605607	0.914044	6990	0.229466	0.73085
PBM0198	/Cell09/REF-1_RC	166	0	0	0	50322	14521	0.288562	0.435527	4242	0.0842971	0.268486
PBM0200	/NBT06/Cbf1	799	2	0.00250313	0.119552	25079	12663	0.504924	0.762084	2864	0.114199	0.363724
PBM0203	/NBT06/Zif268	2614	18	0.006886	0.328882	110675	43987	0.397443	0.599862	18444	0.16665	0.530781
