# Supplementary material for: Which Genetics Variants in DNase-Seq Footprints Are More Likely to Alter Binding?
Source: PLoS Genet. 2016 Feb 22;12(2):e1005875. doi: 10.1371/journal.pgen.1005875 (PMC4764260; doi:10.1371/journal.pgen.1005875)
Supplement: S11 Table — For each factor listed, we calculated the aggregate ASH enrichment ratio across all sequence models corresponding to that factor. (XLSX) [file pgen.1005875.s016.xlsx]

## Sheet: Sheet1
Factor	Role in Immune Response	Average Number of Samples	Heterozygous SNPs	ASH SNPs	ASH/Het Ratio	Fold-enrichment	p-value
AP-1	Pro-inflammatory	39	3411	353	0.103	4.943	2.2e-16
c/EBP	Pro-inflammatory	5	125	7	0.056	2.675	0.01657
CREB	Anti-inflammatory	77	2947	127	0.043	2.058	1.53e-13
NF-kB	Pro-inflammatory	6	147	7	0.048	2.274	0.03591
