# Supplementary material for: Which Genetics Variants in DNase-Seq Footprints Are More Likely to Alter Binding?
Source: PLoS Genet. 2016 Feb 22;12(2):e1005875. doi: 10.1371/journal.pgen.1005875 (PMC4764260; doi:10.1371/journal.pgen.1005875)
Supplement: S12 Table — For each factor motif, we used a modified MK test to calculated a selection score. Shown for each motif is the number of binding sites belonging to each category used in the MK test (divergent functional, divergent silent, polymorphic functional, and polymorphic silent) as well as the score. (XLSX) [file pgen.1005875.s017.xlsx]

## Sheet: Sheet1
motif	factor	poly.functional	fixed.functional	fixed.silent	poly.silent	selection.score	lower.CI	upper.CI	p.value	bh-fdr
M00001	MyoD	228478	390586	221013	97773	0.756264	0.749357	0.763179	0	0
M00002	E47	6667	3466	3662	4957	0.703718	0.66296	0.747014	2.89e-31	5.45442e-31
M00003	v-Myb	3677	2521	562	604	0.736851	0.648647	0.8372	2.26e-06	3.1682e-06
M00006	MEF-2	856	990	704	513	0.842764	0.726244	0.977818	0.0234844	0.0287102
M00007	Elk-1	93540	63723	45768	57014	0.84863	0.835223	0.862252	5.57e-91	1.30996e-90
M00008	Sp1	274569	267399	156536	111307	0.692495	0.686049	0.698987	0	0
M00014	repressor of CAR1 expression	91030	45587	82366	112550	0.684312	0.674493	0.694229	0	0
M00015	ABF1	150	298	441	272	1.22534	0.949725	1.58301	0.117195	0.134888
M00016	E74A	41609	30722	29350	41577	1.04594	1.02416	1.06821	2.76e-05	3.77552e-05
M00017	ATF	1791020	2049688	1852646	1127455	0.696457	0.694271	0.698588	0	0
M00018	Ubx	960	385	861	1322	0.615769	0.530452	0.714372	6.24e-11	9.71064e-11
M00019	Dfd	393	331	237	131	0.465541	0.356163	0.607743	5e-09	7.45604e-09
M00021	Kr	129	258	87	37	0.850575	0.531804	1.34375	0.509549	0.543172
M00022	Hb	63	314	136	19	0.696312	0.378593	1.23385	0.234516	0.26279
M00024	E2F	915837	581992	466628	579095	0.788638	0.784638	0.792625	0	0
M00025	Elk-1	23178	8847	15341	21516	0.535338	0.518369	0.552872	0	0
M00026	RSRFC4	1183	1603	1049	640	0.82671	0.728985	0.937336	0.00259257	0.00332526
M00031	MATalpha2	2300	2963	750	379	0.651001	0.567172	0.746494	3.09e-10	4.74336e-10
M00032	c-Ets-1(p54)	1498294	1186171	494708	436590	0.698675	0.695378	0.701985	0	0
M00034	p53	42857	54947	83063	50955	0.786505	0.773391	0.799849	2.54e-173	7.04863e-173
M00035	v-Maf	119128	70942	70607	123090	1.03816	1.02462	1.05187	2.22e-08	3.25328e-08
M00036	v-Jun	597870	818655	1298977	501492	0.528636	0.526167	0.531123	0	0
M00037	NF-E2	29827	18385	8775	9739	0.684103	0.661004	0.708041	1.39e-104	3.42328e-104
M00039	CREB	140699	86064	525250	33004	0.0384354	0.0378652	0.0389658	0	0
M00040	ATF2	23294	15516	98999	59061	0.39738	0.388426	0.406527	0	0
M00041	ATF2:c-Jun	1242354	1775858	1836306	209816	0.163326	0.16247	0.164184	0	0
M00042	SOX5	4870	2861	708	804	0.667132	0.59613	0.746745	1.34e-12	2.13927e-12
M00043	dl	5557	5203	2884	2475	0.803514	0.752036	0.858526	6.91e-11	1.0741e-10
M00044	Sn	7137	6933	2548	2160	0.823493	0.770313	0.880311	9.27e-09	1.3718e-08
M00045	E4BP4	4931	6049	4162	2046	0.603048	0.564813	0.643824	1.26e-53	2.655e-53
M00046	GCR1	14870	6189	3680	4707	0.532361	0.505077	0.561175	4.93e-122	1.25516e-121
M00047	qa-1F	2278	2381	3450	2398	0.7265	0.671755	0.785702	7.29e-16	1.22889e-15
M00049	GAL4	528254	478798	794061	789731	0.901436	0.896917	0.905974	0	0
M00050	E2F	499002	180236	50782	56693	0.403236	0.397942	0.408587	0	0
M00051	NF-kappaB (p50)	7101	6334	9044	2749	0.271127	0.256633	0.28641	0	0
M00052	NF-kappaB (p65)	2007	1282	751	920	0.782508	0.693391	0.883222	6.27e-05	8.49141e-05
M00054	NF-kappaB	27719	14372	51451	13900	0.140075	0.136231	0.144023	0	0
M00055	N-Myc	652506	382456	179856	251869	0.820818	0.814889	0.826789	0	0
M00059	YY1	9268	4727	3526	5673	0.820597	0.776619	0.867084	1.59e-12	2.53541e-12
M00060	Sn	12743	8778	3178	3259	0.706406	0.667701	0.747346	5.01e-34	9.69839e-34
M00062	IRF-1	20843	15045	9780	10740	0.792679	0.76566	0.82062	9.69e-40	1.94229e-39
M00063	IRF-2	7303	5721	4786	5233	0.856542	0.812648	0.902848	6.5e-09	9.66101e-09
M00064	PHO4	232935	117628	70573	65037	0.465369	0.459471	0.471345	0	0
M00065	Tal-1beta:E47	7106	4879	2464	3625	1.01012	0.94814	1.07617	0.760825	0.78692
M00066	Tal-1alpha:E47	3067	1842	1582	2728	1.03565	0.950673	1.12824	0.424188	0.456481
M00067	Hairy	35824	38128	21287	22243	1.11211	1.08599	1.13887	1.48e-18	2.55192e-18
M00068	HEN1	1971	1769	2806	2201	0.704001	0.645986	0.767196	5.69e-16	9.6156e-16
M00069	YY1	239502	130942	209437	348509	0.909767	0.901916	0.917662	3.72e-102	9.06291e-102
M00070	Tal-1beta:ITF-2	5057	3078	2769	4547	0.999488	0.935978	1.06733	1	1
M00071	E47	21434	13178	26724	35662	0.820447	0.798636	0.842859	1.92e-47	3.95363e-47
M00072	CP2	79	86	27	31	1.24988	0.65709	2.38404	0.541864	0.575359
M00073	deltaEF1	769	1348	341	113	0.580882	0.457047	0.734669	2.61e-06	3.65131e-06
M00075	GATA-1	72865	65064	26046	20539	0.704142	0.689385	0.719208	1.27e-233	3.80439e-233
M00076	GATA-2	77	114	56	17	0.449443	0.227694	0.857995	0.00992291	0.0123197
M00077	GATA-3	10423	21044	4276	1771	0.836212	0.786919	0.888363	4.55e-09	6.79246e-09
M00078	Evi-1	49573	64796	65748	28225	0.561118	0.550961	0.571474	0	0
M00081	Evi-1	70	175	286	110	0.961538	0.665587	1.39416	0.856646	0.876013
M00082	Evi-1	338	377	82	61	0.829737	0.566804	1.21043	0.358491	0.392951
M00083	MZF1	28171	44744	9556	4095	0.680629	0.654086	0.70815	8e-84	1.83378e-83
M00084	MZF1	452802	682875	901739	835649	1.39758	1.39091	1.40425	0	0
M00086	Ik-1	564	539	252	208	0.78881	0.630171	0.987053	0.0349595	0.0423194
M00089	Athb-1	397	490	287	200	0.860109	0.683007	1.08244	0.191173	0.215825
M00091	BR-C Z1	89197	66912	31924	60835	1.42952	1.40553	1.45387	0	0
M00093	BR-C Z3	4957	3319	5250	10315	1.31552	1.24447	1.39056	2.25e-22	3.9964e-22
M00094	BR-C Z4	3572	5615	1161	881	1.19284	1.08101	1.31592	0.000383637	0.000504453
M00097	Pax-6	2812	2261	2794	2712	0.780456	0.722408	0.843163	2.13e-10	3.27711e-10
M00098	Pax-2	656	698	817	868	1.13044	0.977112	1.3078	0.093375	0.108577
M00101	CdxA	358184	573573	382700	108193	0.452713	0.449144	0.456341	0	0
M00102	CDP	676	1115	639	284	0.73307	0.616323	0.871092	0.000315173	0.00041483
M00104	CDP CR1	134724	136881	79601	46895	0.598558	0.590422	0.60682	0	0
M00105	CDP CR3	113	165	96	53	0.806139	0.52151	1.24066	0.348734	0.382874
M00106	CDP CR3+HD	16763	29420	14279	4844	0.595384	0.573237	0.618353	2.51e-166	6.89488e-166
M00107	E2	6466	8414	9768	4437	0.591086	0.563157	0.620366	4.82e-103	1.18492e-102
M00108	NRF-2/GABP	1292110	667081	319686	480185	0.775468	0.771298	0.779667	0	0
M00109	C/EBPbeta	4677	1764	1127	2037	0.681708	0.621782	0.747587	2.44e-16	4.13885e-16
M00111	CF1 / USP	83211	64986	30228	26469	0.68386	0.670687	0.697287	1.58101006669199e-322	5.13828271674896e-322
M00112	CF1 / USP	48972	22480	9371	6572	0.321929	0.310692	0.333528	0	0
M00113	CREB	752298	593426	401136	314660	0.618766	0.615173	0.622356	0	0
M00114	Tax/CREB	409687	233890	217707	326679	0.85666	0.850323	0.863041	0	0
M00115	Tax/CREB	258086	138929	125276	183020	0.786428	0.778828	0.794102	0	0
M00116	C/EBPalpha	583	550	217	171	0.743414	0.585377	0.943552	0.0134461	0.0166329
M00117	C/EBPbeta	11670	9315	6552	7098	0.864717	0.827939	0.903122	4.45e-11	6.93301e-11
M00118	c-Myc:Max	4632	3944	13283	1473	0.0944224	0.0881196	0.101198	0	0
M00119	Max	36002	29983	88284	16040	0.151311	0.147868	0.154781	0	0
M00121	USF	133314	126783	606764	104997	0.164567	0.162905	0.166265	0	0
M00122	USF	50875	54371	212070	19661	0.0990807	0.0971925	0.101007	0	0
M00123	c-Myc:Max	25594	14301	8396	12764	0.849459	0.820694	0.879256	1.38e-20	2.42887e-20
M00124	Pbx-1b	3216	2161	1759	1787	0.682649	0.626154	0.744279	2.19e-18	3.75705e-18
M00126	GATA-1	2565	2401	1229	1064	0.810391	0.732911	0.896011	3.45e-05	4.70045e-05
M00127	GATA-1	547	715	759	492	0.847309	0.720465	0.996497	0.042852	0.0514603
M00128	GATA-1	424	460	225	215	1.03669	0.819118	1.31183	0.770575	0.794582
M00129	HFH1 (FOXQ1)	955	1752	331	213	1.18054	0.971666	1.4322	0.0867827	0.101259
M00130	FOXD3	124601	89375	252757	329209	0.93425	0.924882	0.943677	2.52e-40	5.06613e-40
M00131	HNF3beta	67	35	23	22	0.499676	0.230476	1.08611	0.0676599	0.0797693
M00132	HNF1	2630	3219	2547	1929	0.926976	0.856346	1.0034	0.0601541	0.0711675
M00133	Tst-1	33	47	37	27	1.03931	0.50516	2.13285	1	1
M00134	HNF4	31295	21803	19950	21550	0.752568	0.733284	0.772368	6.91e-103	1.69564e-102
M00135	2015-10-01	6529	8993	8292	4860	0.8073	0.769519	0.846957	1.16e-18	2.00525e-18
M00136	2015-10-01	1747	818	2499	3521	0.659721	0.597544	0.728148	3.28e-17	5.58464e-17
M00138	2015-10-01	83	138	139	57	0.681806	0.441877	1.0494	0.077452	0.0910765
M00139	AhR	51312	29434	37518	57573	0.880257	0.863339	0.897494	3.2e-38	6.34854e-38
M00140	Bcd	19353	15527	6113	5629	0.738782	0.70828	0.770557	1.54e-45	3.14726e-45
M00141	Lyf-1	61652	54705	15665	10303	0.583597	0.56777	0.599856	0	0
M00146	HSF1	5566	6965	9263	1870	0.25262	0.237556	0.268614	0	0
M00147	HSF2	2582	2704	7343	1221	0.174138	0.160409	0.188997	0	0
M00150	Brachyury	14171	8859	11795	16501	0.874574	0.843884	0.906378	1.43e-13	2.31841e-13
M00151	AG	201	567	601	96	0.450592	0.34052	0.593971	3.81e-09	5.7129e-09
M00152	SRF	6136	9053	6448	3903	0.89306	0.848129	0.940367	1.57e-05	2.16074e-05
M00154	STRE	101356	85242	26037	22498	0.726703	0.712237	0.741448	8.06e-215	2.35213e-214
M00155	ARP-1 (COUP-TF2)	54555	108129	55167	24801	0.891041	0.874941	0.907417	1.14e-35	2.23552e-35
M00156	RORalpha1	102	85	29	32	0.91954	0.494904	1.71382	0.882495	0.898383
M00157	RORalpha2	31	46	25	9	0.534194	0.193343	1.39067	0.200786	0.22649
M00158	COUP-TF, HNF-4	95527	94959	72125	53434	0.736448	0.725926	0.747098	0	0
M00159	C/EBP	66	186	79	16	0.570771	0.29039	1.07401	0.0883912	0.103047
M00160	SRY	44	118	46	7	0.408103	0.145047	1.00634	0.0414695	0.0498884
M00161	2015-10-01	2228	1141	618	914	0.757405	0.6675	0.859712	1.43e-05	1.97206e-05
M00163	HSF	1054489	1769392	2964373	2464136	1.39481	1.39067	1.39896	0	0
M00165	HSF	138	181	241	117	0.636749	0.460003	0.881308	0.00539094	0.00678618
M00168	HSF	4591	4722	5709	4558	0.82117	0.775926	0.869049	7.07e-12	1.11042e-11
M00169	HSF	907	565	732	609	0.51826	0.444625	0.604053	7.19e-18	1.22882e-17
M00171	Adf-1	59376	592992	508222	83541	1.64166	1.62335	1.66011	0	0
M00172	AP-1	510	343	123	156	0.852989	0.643465	1.13237	0.262708	0.292209
M00173	AP-1	507	339	122	156	0.854981	0.644387	1.13598	0.261953	0.291608
M00174	AP-1	61535	39596	21420	30542	0.917502	0.897888	0.937562	5.2e-15	8.61587e-15
M00175	AP-4	181558	108829	47920	48866	0.611251	0.602336	0.620301	0	0
M00176	AP-4	18787	9906	1710	2559	0.789069	0.738405	0.843349	2.68e-12	4.2585e-12
M00178	CREB	934104	1296936	1150565	295998	0.357191	0.355458	0.358936	0	0
M00179	ATF2	304812	383306	535968	100220	0.235141	0.233226	0.237107	0	0
M00182	GBP	190824	167442	225561	79600	0.309657	0.30647	0.312892	0	0
M00184	MyoD	4593	5190	1485	1032	0.785279	0.717765	0.858999	9.21e-08	1.33099e-07
M00185	NF-Y	253	169	128	199	1.03851	0.764742	1.41125	0.821535	0.842011
M00186	SRF	18915	10862	13725	10541	0.441035	0.425954	0.45665	0	0
M00187	USF	270952	310512	407478	86970	0.244597	0.242423	0.246814	0	0
M00188	AP-1	172846	85775	37388	50640	0.672145	0.661662	0.682815	0	0
M00190	C/EBP	17	12	7	10	1.0084	0.255599	4.09987	1	1
M00191	ER	2882	4433	5814	2652	0.70162	0.656681	0.749671	3.69e-26	6.76666e-26
M00192	GR	633	332	974	2122	1.14267	0.977148	1.3348	0.0897554	0.104548
M00193	NF-1	233400	220420	284913	240180	0.796113	0.789808	0.802474	0	0
M00194	NF-kappaB	11627	5112	8817	7826	0.390249	0.37307	0.408249	0	0
M00195	2015-10-01	372	1189	409	274	2.14124	1.75765	2.60643	1.42e-14	2.33852e-14
M00196	Sp1	14294	31416	64116	40008	1.37144	1.33966	1.40399	6.67e-157	1.80303e-156
M00197	ABF1	3284	3362	3519	3099	0.901565	0.84165	0.96571	0.0029617	0.00379153
M00198	GAL4	2675	1980	2838	3830	0.998913	0.925368	1.07826	0.984591	0.997082
M00199	AP-1	79821	36569	10508	13391	0.583833	0.567444	0.600707	9.28e-297	2.94917e-296
M00201	C/EBP	34	81	74	28	0.901431	0.476879	1.69656	0.764922	0.789954
M00203	GATA-X	335	357	134	101	0.80323	0.588965	1.09386	0.151672	0.172812
M00204	GCN4	36674	19419	7902	10793	0.723226	0.699073	0.748248	6.09e-78	1.37278e-77
M00205	GR	3616	2659	1935	2270	0.86265	0.796785	0.933992	0.000237673	0.000315889
M00206	HNF1	3780	3555	2569	2107	0.771344	0.716114	0.830842	4.87e-12	7.69335e-12
M00208	NF-kappaB	4334	1978	1610	2195	0.622223	0.571907	0.677014	9.14e-29	1.69671e-28
M00209	NF-Y	15585	10001	10597	14580	0.882899	0.852018	0.914924	6.01e-12	9.47221e-12
M00210	OCT-x	18548	12505	8804	12243	0.93755	0.90465	0.971669	0.000384779	0.000505465
M00211	Poly A downstream element	3491	9907	4001	1095	0.776672	0.718307	0.839454	9e-11	1.391e-10
M00213	RAP1	416	613	1289	845	0.965986	0.827705	1.12784	0.669917	0.70199
M00215	SRF	2854	4294	4626	1132	0.36817	0.339423	0.399281	3.68e-139	9.62189e-139
M00217	USF	97570	37306	6980	8635	0.473009	0.457269	0.489327	0	0
M00218	MYB.Ph3	51	169	93	28	0.997681	0.565487	1.7363	1	1
M00220	SREBP-1	792224	680306	838840	539549	0.552342	0.549702	0.554952	0	0
M00221	SREBP-1	16152	15418	5889	5773	0.935754	0.896625	0.97661	0.00224148	0.00289133
M00222	Hand1:E47	4475	3263	2396	2339	0.711816	0.661469	0.766	5.17e-20	9.0525e-20
M00223	STATx	333133	170176	48816	67136	0.702545	0.693457	0.711777	0	0
M00225	STAT3	7554	9421	18543	10433	0.701696	0.674959	0.729482	4.2e-72	9.25227e-72
M00226	P	381	387	73	38	0.528746	0.338804	0.815746	0.00306456	0.00391583
M00227	v-Myb	102484	51090	22622	36101	0.795551	0.779986	0.811463	1.54e-113	3.86281e-113
M00228	VBP	3203	2093	1730	1948	0.735792	0.67519	0.801847	1.7e-12	2.70763e-12
M00229	Skn-1	65	43	7	18	1.7011	0.610377	5.22316	0.360755	0.394794
M00230	Skn-1	3004	2288	912	727	0.60715	0.542157	0.679898	1.62e-18	2.78977e-18
M00232	MEF-2	4449	5051	3914	2729	0.791585	0.742601	0.843776	4.91e-13	7.8944e-13
M00233	MEF-2	51324	36514	87787	121660	0.985954	0.970291	1.00187	0.0833075	0.0975395
M00235	AhR:Arnt	563682	317838	334451	613103	1.03365	1.02743	1.03993	8.92e-27	1.64239e-26
M00236	Arnt	756056	861897	1032332	584477	0.64543	0.642565	0.648316	0	0
M00237	AhR:Arnt	516608	285090	377686	564632	0.825003	0.81991	0.830125	0	0
M00238	Barbie Box	15887	11828	29594	39338	0.989642	0.962064	1.01803	0.472374	0.506328
M00239	v-ErbA	2976	1917	2581	3159	0.788408	0.729075	0.852555	1.88e-09	2.83778e-09
M00241	Nkx2-5	12584	11591	2560	1811	0.651599	0.610041	0.695893	2.43e-38	4.84216e-38
M00242	PPARalpha:RXRalpha	3634	2007	1981	3180	0.886554	0.819197	0.959439	0.00258332	0.00331652
M00243	Egr-1	659149	384545	323577	369608	0.666388	0.662278	0.6705	0	0
M00244	NGFI-C	1892338	1566589	1013670	848003	0.69256	0.690069	0.695055	0	0
M00245	Egr-3	239678	121823	55876	94121	0.856175	0.845481	0.867021	1.6e-129	4.13562e-129
M00246	Egr-2	194010	88596	58141	87862	0.690095	0.68105	0.699218	0	0
M00248	2015-10-01	3364	5436	1982	971	0.791661	0.724156	0.865202	1.74e-07	2.49333e-07
M00250	Gfi-1	657	981	1650	1001	0.905845	0.796889	1.02991	0.129369	0.148523
M00251	XBP-1	92807	57545	30513	47893	0.973227	0.956093	0.990656	0.0027298	0.00349795
M00252	TATA	18800	11265	31569	52873	1.00357	0.976519	1.03131	0.797363	0.819093
M00253	cap	30365	17576	4513	4764	0.611017	0.584103	0.639161	1.91e-102	4.67004e-102
M00254	CCAAT box	20233	13326	16258	24419	0.989237	0.96035	1.019	0.474328	0.507621
M00255	GC box	138409	140852	108750	82735	0.77421	0.765197	0.78336	0	0
M00256	NRSF	89610	37256	66304	130505	0.818328	0.805914	0.830952	6.53e-147	1.72733e-146
M00257	RREB-1	77550	266449	247199	216710	3.01207	2.98268	3.04186	0	0
M00258	ISGF-3	30229	17429	17061	20348	0.687648	0.668868	0.706943	3.38e-156	9.10052e-156
M00260	HLF	179	171	80	78	0.931425	0.628397	1.38052	0.773761	0.797261
M00261	Olf-1	20693	22635	35191	29109	0.9048	0.882904	0.927223	1.04e-15	1.74663e-15
M00262	Staf	217580	105294	204779	393541	0.930013	0.921607	0.938535	2.77e-55	5.89168e-55
M00263	StuAp	2372927	2545152	636350	607729	1.02434	1.02029	1.0284	4.81e-33	9.23221e-33
M00264	Staf	157993	71817	152299	368537	1.09995	1.08826	1.11175	1.68e-68	3.68297e-68
M00266	Croc	364	521	303	203	0.958936	0.762509	1.2051	0.733799	0.761288
M00270	GCM	66453	37016	23755	35044	0.821738	0.804772	0.839063	3.94e-76	8.83732e-76
M00272	p53	337	655	1224	70	0.111155	0.0833035	0.147025	2.29e-72	5.06112e-72
M00276	Mat1-Mc	1043	889	134	120	0.763298	0.581953	1.00054	0.0449143	0.0538416
M00277	Lmo2 complex	11575	9965	3103	2840	0.787939	0.743578	0.834939	4.78e-16	8.08786e-16
M00279	MIF-1	197880	391795	403639	187047	0.917518	0.91048	0.924633	1.79e-106	4.44064e-106
M00280	RFX1	113831	243534	350635	89199	0.544257	0.538754	0.549809	0	0
M00281	RFX1	168283	324059	472244	192018	0.782996	0.776818	0.789225	0	0
M00284	TCF11:MafG	101138	59069	94930	132985	0.818172	0.807464	0.828977	6.03e-198	1.71186e-197
M00285	TCF11	96	95	51	46	0.892565	0.530985	1.49888	0.708722	0.739228
M00287	NF-Y	73329	44208	56653	79260	0.843444	0.830046	0.857067	6.23e-97	1.50429e-96
M00288	HAP2/3/4	24882	14857	15463	21305	0.822685	0.799045	0.846972	1.08e-39	2.15841e-39
M00291	Freac-3	789	533	266	461	1.17076	0.967413	1.41786	0.107503	0.124366
M00292	Freac-4	56056	61930	45833	36485	0.879458	0.863835	0.895355	4.48e-45	9.14189e-45
M00294	HFH8 (FOXF1A)	5156	4732	1953	2182	1.02538	0.952872	1.1035	0.504527	0.538665
M00303	CBF1	39745	34038	25690	20893	0.696495	0.680401	0.712963	3.59e-204	1.03212e-203
M00304	Dde box	48509	24998	11173	12918	0.595811	0.578414	0.61376	2.88e-256	8.72357e-256
M00305	HAP1	76313	43905	46448	67309	0.833723	0.819889	0.84776	1.32e-101	3.21011e-101
M00306	LEU3	3645	4987	6657	2047	0.420708	0.393866	0.44941	4.94e-153	1.32482e-152
M00307	REB1	325734	221266	66910	77698	0.788806	0.779621	0.798064	0	0
M00309	ACAAT	16647	19905	2418	2029	1.00335	0.942054	1.06856	0.923785	0.936903
M00310	APOLYA	1819	1042	902	1250	0.79385	0.706763	0.89175	8.68e-05	0.000117202
M00313	GEN_INI	8243	13890	4149	1821	0.739577	0.695074	0.786751	2.66e-22	4.7123e-22
M00314	GEN_INI	2000	2419	905	540	0.721691	0.637479	0.816674	1.41e-07	2.02688e-07
M00315	GEN_INI	617	524	235	169	0.610752	0.482103	0.773145	2.35e-05	3.22116e-05
M00318	Lentiviral Poly A	2788	3999	883	666	1.08186	0.965903	1.21138	0.170143	0.193208
M00319	MEF-3	3650	2600	1403	1678	0.851951	0.780298	0.930242	0.00031476	0.000414689
M00320	Muscle TATA box	31437	17962	28166	41765	0.847229	0.827276	0.867653	1.09e-42	2.20766e-42
M00321	Muscle initiator	13569	18729	14072	10003	0.981163	0.948383	1.01508	0.273018	0.30318
M00322	c-Myc:Max	405868	298449	242419	207619	0.629775	0.62503	0.63457	0	0
M00323	Muscle initiator sequences-19	1260	1737	1735	1031	0.819197	0.735853	0.911958	0.000223822	0.000298063
M00325	NRSE	100497	42218	64261	123437	0.806942	0.795028	0.819007	1.42e-177	3.94865e-177
M00327	Pax-3	9203	3692	4039	8925	0.886475	0.840153	0.935325	9.49e-06	1.31542e-05
M00328	Pax-8	1214	1311	1167	947	0.876321	0.77901	0.985717	0.0266811	0.0325011
M00332	Whn	17332	11044	5242	7313	0.888948	0.851561	0.928017	7.14e-08	1.03515e-07
M00333	ZF5	23307	30142	46196	18786	0.525915	0.513362	0.538772	0	0
M00334	D-Type LTRs	10	77	35	5	1.1	0.273758	3.85549	1	1
M00337	GCR1	8544	18364	10487	4375	0.89667	0.858162	0.936857	9.15e-07	1.29474e-06
M00338	ATF	889725	1276112	1246115	338806	0.389965	0.388134	0.39178	0	0
M00339	c-Ets-1	94943	76852	51305	50366	0.794639	0.782366	0.80714	7.6e-185	2.12643e-184
M00340	c-Ets-2	12896	10889	5528	6550	1.00047	0.957219	1.0457	0.991053	1
M00342	2015-10-01	15753	24119	4305	2471	0.878811	0.832751	0.927305	1.99e-06	2.79548e-06
M00343	RAV1	2631	3732	901	429	0.675388	0.594356	0.766776	5.6e-10	8.50974e-10
M00344	RAV1	50200	34784	35855	41910	0.809923	0.794137	0.826028	2.47e-98	5.98534e-98
M00345	GAMYB	201931	96457	17730	34285	0.92369	0.905633	0.942121	3.34e-15	5.5612e-15
M00347	GATA-1	693	812	157	101	0.75378	0.569327	0.995062	0.0422076	0.0507313
M00348	GATA-2	2512	3461	697	307	0.606859	0.523819	0.702055	4.04e-12	6.39706e-12
M00349	GATA-2	2585	4041	807	314	0.608253	0.52737	0.700461	1.01e-12	1.61624e-12
M00350	GATA-3	1729	3138	627	212	0.613658	0.517041	0.726428	3.81e-09	5.7129e-09
M00352	Dof1	2054	3009	1403	750	0.783115	0.70401	0.870842	4.93e-06	6.85452e-06
M00353	Dof2	530	686	137	93	0.878639	0.651727	1.1811	0.38463	0.418559
M00355	PBF	8120	8973	12302	13095	1.17628	1.13129	1.22306	2.55e-16	4.32004e-16
M00356	bZIP910	1180	536	142	228	0.729339	0.574353	0.928366	0.00851514	0.0106302
M00357	bZIP910	386070	265079	145569	143588	0.677265	0.671334	0.683277	0	0
M00358	bZIP911	498	398	144	112	0.621598	0.464957	0.830249	0.000851483	0.00110995
M00359	bZIP911	167942	128914	42001	41841	0.764686	0.752984	0.776527	1.32e-256	4.00725e-256
M00361	CDC5	71244	32405	12763	20561	0.732749	0.714115	0.751892	8.55e-123	2.185e-122
M00362	dTCF	2402	2071	477	434	0.784474	0.67834	0.907129	0.000918586	0.00119628
M00366	EmBP-1	147595	68330	81615	37861	0.214764	0.211528	0.218038	0	0
M00367	HBP-1a	31570	49586	38585	10632	0.432794	0.421772	0.444104	0	0
M00368	CPRF-1	51073	25074	63047	11161	0.0869102	0.0847113	0.0891442	0	0
M00369	TAF-1	200858	143974	280144	49744	0.127278	0.125789	0.128755	0	0
M00370	CPRF-3	58709	46656	209817	12064	0.0456934	0.044687	0.046714	0	0
M00371	CPRF-2	58634	46597	209493	12050	0.0457116	0.0446878	0.0467372	0	0
M00372	Opaque-2	7949	9585	11719	4306	0.443061	0.423078	0.463991	7.92e-273	2.4426e-272
M00373	Pax-4	75915	84743	160960	112001	0.776748	0.767169	0.786443	0	0
M00375	TGA1b	249703	276967	488798	62180	0.1411	0.139675	0.14254	0	0
M00376	TGA1a	137061	69312	121073	23294	0.0972952	0.0956833	0.0989683	0	0
M00377	Pax-4	22189	30241	11806	6709	0.774486	0.74798	0.8019	6.24e-48	1.2908e-47
M00378	Pax-4	43287	34902	19545	16366	0.675149	0.658362	0.692355	1.6e-207	4.63932e-207
M00388	FACB	10692	7192	20268	34704	1.15175	1.11245	1.1924	1.29e-15	2.16115e-15
M00391	UAY	41465	92833	129537	33276	0.575119	0.565555	0.584822	0	0
M00392	AGL3	6995	6192	5367	3850	0.634998	0.601583	0.670303	4.08e-62	8.84435e-62
M00393	AGL3	121	288	193	44	0.542628	0.358269	0.813094	0.00198577	0.00256637
M00394	Msx-1	36445	20030	6228	7819	0.689994	0.664495	0.716522	5.34e-83	1.22199e-82
M00396	En-1	83354	56061	22797	23150	0.68298	0.668592	0.697651	5.68e-272	1.74779e-271
M00398	ces-2	283583	180579	132247	67807	0.326494	0.322949	0.3301	0	0
M00399	ABF1	31242	21458	27270	35244	0.887668	0.866998	0.90883	2.73e-23	4.92634e-23
M00400	ABF1	26892	43806	67551	42730	1.03041	1.01054	1.05069	0.00252479	0.00324445
M00403	aMEF-2	348	260	233	220	0.705441	0.548281	0.907681	0.005169	0.00651285
M00404	MADS-B	64363	59080	15999	11249	0.645395	0.628398	0.662831	1.04e-231	3.10171e-231
M00405	MEF-2	96470	86218	50698	54027	0.952414	0.938014	0.967039	3.34e-10	5.10979e-10
M00406	MEF-2	1505	1421	1324	1145	0.816536	0.732375	0.910369	0.000224075	0.000298108
M00407	RSRFC4	97121	96129	55216	44109	0.790685	0.778627	0.802956	1.06e-197	3.00296e-197
M00408	MADS-A	34491	30232	14919	14749	0.866531	0.842918	0.890801	1.88e-24	3.41064e-24
M00411	HNF4alpha1	20046	13786	9350	11241	0.826807	0.79828	0.856356	1.76e-26	3.23621e-26
M00412	AREB6	34820	25449	10939	9604	0.641677	0.621494	0.662509	6.17e-165	1.68465e-164
M00414	AREB6	254	93	72	117	0.59498	0.401125	0.884823	0.00814524	0.0101872
M00415	AREB6	214	462	90	42	1.00748	0.657289	1.52614	1	1
M00418	TGIF	14472	9343	3832	4067	0.685183	0.650756	0.721445	2.72e-47	5.58402e-47
M00419	MEIS1	1214	1177	698	513	0.712557	0.618244	0.821086	1.86e-06	2.61556e-06
M00420	MEIS1A:HOXA9	1558	1163	556	658	0.883412	0.769266	1.01469	0.0760469	0.0895019
M00421	MEIS1B:HOXA9	7004	7555	4919	4193	0.919467	0.87214	0.969357	0.00174613	0.00226097
M00422	FOXJ2	821488	624543	2644837	1474418	0.423821	0.42216	0.425492	0	0
M00423	FOXJ2	4642	3911	2351	1984	0.711003	0.660241	0.765642	7.06e-20	1.233e-19
M00424	Nkx6-1	109786	98985	142920	145426	0.917427	0.907126	0.92786	9.4e-51	1.96545e-50
M00425	E2F	1370286	819995	274013	335308	0.732273	0.728101	0.736518	0	0
M00426	E2F	1782594	1181460	359437	440693	0.812606	0.808583	0.816655	0	0
M00427	E2F	1496549	881462	288330	343378	0.701448	0.69755	0.705377	0	0
M00428	E2F-1	2139881	1665046	541020	546017	0.785289	0.781961	0.788666	0	0
M00431	E2F-1	1590651	948107	306107	363360	0.707532	0.703685	0.711374	0	0
M00432	TTF1 (Nkx2-1)	162	194	27	23	1.02012	0.536161	1.92731	1	1
M00433	Hmx3 (Nkx5-1)	82096	72166	23302	21364	0.805935	0.789095	0.823147	1.59e-89	3.72005e-89
M00434	PIF3	149749	98861	110940	116637	0.69408	0.68615	0.702123	0	0
M00435	PIF3	124688	85244	106219	58662	0.377567	0.372547	0.382615	0	0
M00436	IPF1	10	24	11	3	0.654545	0.0975398	3.31058	0.727859	0.756824
M00438	ARF	9215	8559	3188	2390	0.696317	0.655016	0.740185	8.04e-32	1.52591e-31
M00439	C1	18790	13922	4979	5691	0.846879	0.810299	0.885133	1.26e-13	2.04524e-13
M00440	CG1	345420	265577	299202	81904	0.210467	0.208506	0.212439	0	0
M00441	GBF	330705	397001	477773	89265	0.22429	0.222376	0.226212	0	0
M00442	ABF	250104	268201	253871	154585	0.652971	0.647515	0.658439	0	0
M00443	Opaque-2	63435	56862	82367	66987	0.729005	0.717979	0.740203	0	0
M00444	VDR	58419	104487	171359	187726	1.95941	1.93582	1.98312	0	0
M00446	Spz1	317	444	290	214	1.03357	0.817259	1.30655	0.815983	0.836953
M00447	AR	33	129	149	28	0.734594	0.404234	1.32982	0.322241	0.355513
M00448	Zic1	7671	5702	2931	2753	0.698177	0.655687	0.743436	1.27e-29	2.38037e-29
M00449	Zic2	712	453	166	252	0.965852	0.763907	1.22297	0.77048	0.794582
M00450	Zic3	8357	6264	3232	2986	0.6925	0.652166	0.735357	1.11e-33	2.13959e-33
M00451	Nkx3-1	1543618	1668328	3537200	3269058	0.99886	0.996216	1.00151	0.400113	0.434363
M00453	IRF-7	3210	3316	4915	3706	0.778917	0.729803	0.831353	3.49e-14	5.71972e-14
M00456	FAC1	3767	3477	8706	12032	1.27564	1.20845	1.34652	7.44e-19	1.28941e-18
M00457	STAT5A (homodimer)	230	388	507	116	0.38597	0.29494	0.504091	2.37e-13	3.82413e-13
M00459	STAT5B (homodimer)	8086	5230	7819	5104	0.422209	0.40167	0.443795	6.03e-261	1.83469e-260
M00461	Ovo	52	22	12	18	0.634615	0.241332	1.71138	0.359385	0.393613
M00462	GATA-6	283	495	155	71	0.801208	0.574625	1.11056	0.179365	0.203001
M00464	POU3F2	1174	2350	353	161	0.912958	0.743165	1.11818	0.39365	0.428024
M00465	POU6F1	4051	4962	1007	530	0.644675	0.57461	0.722795	1.35e-14	2.22594e-14
M00466	HIF1	549479	266320	190363	278665	0.7095	0.704246	0.714794	0	0
M00467	Roaz	5944	7639	7795	2611	0.430476	0.406934	0.455323	2.01e-200	5.73019e-200
M00468	AP-2rep	929	1160	296	135	0.569488	0.452959	0.713772	4.39e-07	6.24448e-07
M00469	AP-2alpha	104575	76746	22635	19792	0.641707	0.628185	0.655531	0	0
M00470	AP-2gamma	92474	68882	20576	18625	0.674251	0.65944	0.689382	4.18e-267	1.28042e-266
M00471	TBP	222480	233290	97871	60009	0.642936	0.635457	0.650495	0	0
M00473	FOXO1	1154	816	1802	2828	1.10971	0.995152	1.23718	0.0578801	0.0685369
M00474	FOXO1	558	484	255	166	0.56465	0.445273	0.715393	1.16e-06	1.6346e-06
M00476	FOXO4	25	110	84	13	0.680952	0.301362	1.48173	0.369413	0.402969
M00477	FOXO3	461	626	356	160	0.6103	0.485309	0.766089	1.12e-05	1.54928e-05
M00479	Alfin1	29355	21709	13908	14050	0.747084	0.725447	0.769341	7.94e-85	1.83241e-84
M00481	AR	3810	5774	7406	2390	0.489064	0.45962	0.520386	6.87e-117	1.73929e-116
M00483	ATF6	2345	2451	226	175	0.809338	0.655133	0.99871	0.048012	0.0572516
M00484	Ncx	4300	3173	1005	985	0.723222	0.654173	0.799651	1.74e-10	2.68621e-10
M00486	Pax-2	3247	5699	1426	673	0.828346	0.747338	0.917594	0.000261654	0.000346743
M00487	mtTFA	227	293	79	29	0.473819	0.288342	0.763427	0.0012042	0.00156523
M00488	DREF	4621	5035	5922	5258	0.967421	0.915731	1.02202	0.237028	0.265175
M00489	Nkx6-2	1145	2162	2400	944	0.742696	0.668441	0.825158	2.1e-08	3.08409e-08
M00490	Bach2	394060	284921	175038	205272	0.847929	0.841146	0.854761	0	0
M00491	MAZR	1730320	1664077	2582958	2338913	0.870851	0.868418	0.87329	0	0
M00492	STAT1	291699	116185	33624	53923	0.638763	0.629087	0.648611	0	0
M00494	STAT6	28720	21731	7572	9597	0.959003	0.925981	0.993212	0.0190436	0.0234078
M00495	Bach1	31174	21799	22865	34720	1.06182	1.03652	1.08776	1.01e-06	1.42768e-06
M00496	STAT1	11274	7995	3370	2724	0.573215	0.540633	0.607756	2.91e-79	6.59244e-79
M00497	STAT3	4031	1809	740	1081	0.655571	0.587242	0.732102	4.05e-14	6.62151e-14
M00499	STAT5A	40496	30354	7171	10356	1.08247	1.04659	1.1196	3.74e-06	5.22138e-06
M00500	STAT6	174451	107917	59260	62096	0.648214	0.639465	0.657096	0	0
M00502	TEIL	224	275	28	35	1.5346	0.876305	2.70434	0.139649	0.159515
M00510	Lhx3a	40047	36755	175273	44294	0.23194	0.227882	0.236074	0	0
M00511	ERR alpha	55752	36171	46810	59972	0.831208	0.816405	0.846278	4.84e-91	1.14026e-90
M00512	PPARgamma:RXRalpha	92128	86045	71970	53876	0.699162	0.68908	0.709384	0	0
M00513	ATF3	498804	610181	783179	284038	0.443654	0.441121	0.446204	0	0
M00514	ATF4	181092	120090	174182	81937	0.31195	0.30852	0.315424	0	0
M00515	PPARgamma:RXRalpha, PPARgamma	3987	4076	7097	4093	0.589596	0.556038	0.625195	3.85e-71	8.4538e-71
M00516	E2F	1728570	1113918	838606	818098	0.628657	0.626253	0.631075	0	0
M00517	AP-1	295861	189607	148169	191569	0.82858	0.821235	0.83598	0	0
M00518	PPARalpha:RXRalpha	8121	6908	7774	8414	0.920663	0.880375	0.962799	0.000281975	0.00037258
M00526	GCNF	11114	12091	6374	3664	0.625367	0.595801	0.656355	6.74e-83	1.53976e-82
M00528	PPAR	52853	41481	34986	42535	0.954183	0.936046	0.972643	1.55e-06	2.1819e-06
M00532	RP58	401	179	67	99	0.659582	0.45534	0.959724	0.0246422	0.0300715
M00539	Arnt	153484	145280	600427	78269	0.123388	0.12213	0.124692	0	0
M00615	c-Myc:Max	867551	955656	3221107	885866	0.302949	0.301832	0.304096	0	0
M00616	AFP1	10730	13170	6406	4544	0.870638	0.83148	0.911643	3e-09	4.5133e-09
M00621	C/EBPdelta	6065	3740	1873	2253	0.741761	0.688661	0.799022	2.16e-15	3.60975e-15
M00624	DBP	112734	51729	19689	30666	0.714682	0.700014	0.729667	5.69e-219	1.67128e-218
M00626	RFX1 (EF-C)	3986	2098	1245	1950	0.824391	0.753766	0.901744	2.08e-05	2.85395e-05
M00629	Eve	1253	2448	1008	367	0.711321	0.618044	0.817743	1.04e-06	1.46855e-06
M00630	FOXM1	42224	58393	10881	7023	0.892597	0.863913	0.922174	6.67e-12	1.04881e-11
M00631	FXR/RXR-alpha	3855	3244	2358	2036	0.726592	0.673252	0.784113	1.05e-16	1.78553e-16
M00638	HNF4alpha	8666	4221	8870	13986	0.768009	0.733721	0.803869	2.38e-30	4.47321e-30
M00640	HOXA4	62618	67425	19673	16364	0.895655	0.874855	0.916926	2.77e-20	4.86273e-20
M00641	HSF	384	253	158	222	0.925732	0.709151	1.20946	0.597293	0.63076
M00644	LBP-1	1015942	655477	2078849	410799	0.127496	0.126915	0.128105	0	0
M00646	LF-A1	51171	73501	50956	19881	0.560418	0.549327	0.571682	0	0
M00647	LXRalpha:RXRalpha	37894	29198	23165	22231	0.739451	0.721924	0.757411	2.18e-135	5.68896e-135
M00648	MAF	2290	1510	916	1197	0.861668	0.772502	0.961262	0.00687617	0.00863179
M00649	MAZ	1116896	683406	1195598	387318	0.19822	0.197252	0.199179	0	0
M00650	MTF-1	67248	43050	31943	39983	0.801297	0.78614	0.816744	6.26e-115	1.57311e-114
M00651	NF-muE1	6889	4734	5587	19312	2.37531	2.26444	2.4916	3.06e-277	9.54579e-277
M00652	NRF-1	51660	38601	167611	121217	0.540387	0.532266	0.548655	0	0
M00654	OSBZ8	1618694	1127734	1179300	1371590	0.810293	0.80752	0.813117	0	0
M00657	PTF1-beta	375	577	265	126	0.731592	0.565255	0.944504	0.0153743	0.0189836
M00658	PU.1	241538	135528	68960	69204	0.56309	0.556097	0.570149	0	0
M00660	RITA-1	596705	241718	371232	95693	0.10442	0.103505	0.10533	0	0
M00664	STE12	18236	8650	4434	5509	0.589337	0.562064	0.617951	2.64e-106	6.53737e-106
M00665	Sp3	2625	1855	1482	1452	0.692362	0.629754	0.761183	1.46e-14	2.40148e-14
M00666	Sry-beta	70380	31181	6881	10039	0.646368	0.625029	0.668465	4.65e-141	1.22051e-140
M00671	TCF-4	2863	1389	389	531	0.662256	0.571131	0.768454	4.14e-08	6.02788e-08
M00678	Tel-2	2143	1214	267	409	0.867778	0.730163	1.03251	0.105696	0.122485
M00679	Tll	59830	42474	16587	11667	0.499339	0.486133	0.512892	0	0
M00684	XPF-1	139	110	52	41	0.623962	0.374819	1.03638	0.0676367	0.0797693
M00687	alpha-CP1	55898	33375	19611	24858	0.756818	0.739502	0.77457	5.14e-123	1.31852e-122
M00689	unc-86	12656	7777	2222	3213	0.888551	0.835605	0.944964	0.000158584	0.000212437
M00690	AP-3	16454	17623	5056	4078	0.86387	0.824464	0.905119	6.29e-10	9.53691e-10
M00691	ATF1	748280	833133	573837	206518	0.4007	0.398337	0.403069	0	0
M00693	E12	49531	15326	50294	111878	0.688304	0.673984	0.702899	7.56e-276	2.34758e-275
M00694	E4F1	1430440	876260	425672	496156	0.714014	0.710583	0.717482	0	0
M00696	En	84482	50200	15607	16351	0.622536	0.607395	0.638063	2.34874486453768e-311	7.60679422715443e-311
M00697	HBP-1b	1242827	618519	471135	741317	0.783071	0.779366	0.786823	0	0
M00698	HEB	115170	57108	65824	34650	0.261022	0.25677	0.265332	0	0
M00699	ICSBP	2432	1353	867	1445	0.92722	0.831774	1.03385	0.170308	0.193234
M00700	ROM	345	598	173	88	0.881696	0.652073	1.18702	0.422995	0.455559
M00701	SMAD3	30425	14882	13792	8230	0.291879	0.282201	0.301893	0	0
M00703	TAF	13044	13599	14641	13179	0.938443	0.907281	0.970655	0.000218063	0.000290679
M00706	TFII-I	93592	49581	96000	41625	0.229699	0.226111	0.233398	0	0
M00707	TFIIA	1816	2069	1040	662	0.725219	0.644559	0.815789	5.21e-08	7.57767e-08
M00711	Zta	21853	10195	8287	12164	0.684787	0.660112	0.710381	1.13e-91	2.67611e-91
M00712	myogenin	95879	70434	54838	36201	0.484951	0.477023	0.49301	0	0
M00713	TBP	555314	704548	1849381	1453070	0.996855	0.992766	1.001	0.135584	0.155264
M00717	Pax-8	15011	16180	10103	8791	0.937901	0.904396	0.972637	0.000519461	0.000681071
M00720	CAC-binding protein	83597	50365	11271	10967	0.586224	0.569686	0.603244	1.81e-293	5.73871e-293
M00721	CACCC-binding factor	7996	7561	5851	5221	0.843782	0.803356	0.886258	9.43e-12	1.47766e-11
M00722	core-binding factor	356476	203131	114724	129667	0.644052	0.637885	0.650321	0	0
M00724	HNF3alpha	41691	194138	235530	67085	1.32632	1.30839	1.34454	0	0
M00727	SF1	92050	51574	28622	26964	0.527827	0.517446	0.538442	0	0
M00728	ROX1	3287	3988	564	255	0.54855	0.467926	0.6419	8.15e-15	1.34708e-14
M00730	HAC1	553810	330258	131692	215332	0.975083	0.96719	0.983058	1.04e-09	1.57158e-09
M00731	Osf2	76483	63534	14426	10656	0.613606	0.597111	0.63055	2.08e-275	6.4442e-275
M00732	CAT8	841	562	176	186	0.706221	0.556184	0.897154	0.00341925	0.00435674
M00734	CIZ	63597	69891	15955	17172	1.18279	1.15457	1.21173	1.58e-42	3.19532e-42
M00735	ZAP1	32691	25973	16148	13738	0.675925	0.65721	0.69519	2.53e-166	6.93578e-166
M00736	E2F-1:DP-1	900240	580009	126610	173428	0.882526	0.875551	0.889592	6.63e-207	1.91832e-206
M00737	E2F-1:DP-2	1326795	923686	257423	417650	1.1295	1.12322	1.13585	0	0
M00738	E2F-4:DP-1	311224	111207	28665	33937	0.423039	0.415847	0.430377	0	0
M00739	E2F-4:DP-2	941462	643352	139270	213383	1.047	1.03924	1.05485	1.35e-33	2.59851e-33
M00740	Rb:E2F-1:DP-1	1253522	782252	256263	281285	0.684976	0.680835	0.68916	0	0
M00742	HFH4 (FOXJ1)	1369	793	87	204	1.35825	1.03487	1.79347	0.0267293	0.0325306
M00743	c-Ets-1 68	29601	15133	7466	9308	0.637363	0.614598	0.660982	2.46e-130	6.37065e-130
M00746	Elf-1	78212	124853	79881	25882	0.517226	0.508678	0.52592	0	0
M00749	SREBP-1	204050	292959	115020	40782	0.509056	0.502656	0.515524	0	0
M00752	PDR3	916466	1613941	1311042	276426	0.371307	0.369493	0.373134	0	0
M00753	RCS1	4299	4998	1780	1226	0.800754	0.735968	0.871097	1.67e-07	2.39555e-07
M00761	p53 decamer	9147	5748	1964	1701	0.544253	0.505707	0.585789	1.96e-60	4.20842e-60
M00762	PPAR, HNF-4, COUP, RAR	118339	142026	81065	58402	0.864638	0.853316	0.876101	1.38e-104	3.40484e-104
M00763	PPAR direct repeat 1	69879	87080	38075	22921	0.75018	0.735889	0.764725	9.3e-192	2.60746e-191
M00764	HNF4 direct repeat 1	8644	6064	3132	4099	0.918122	0.866984	0.972346	0.003439	0.00437779
M00765	COUP direct repeat 1	48179	79196	50189	28788	0.942863	0.925641	0.96041	3.6e-10	5.50135e-10
M00766	LXR direct repeat 4	1206978	1242455	1156846	856350	0.762004	0.759158	0.764846	0	0
M00767	FXR inverted repeat 1	8738	7610	15118	13639	0.785707	0.755898	0.816684	9.37e-35	1.82426e-34
M00770	C/EBP	137	238	85	42	0.858394	0.545805	1.33771	0.521012	0.55452
M00771	Ets	37938	23955	8195	12617	0.97214	0.941254	1.0041	0.0858409	0.100333
M00772	IRF	7865	6584	4881	4624	0.793049	0.752704	0.835552	1.85e-18	3.17778e-18
M00773	MYB	11189	7492	3447	2401	0.466399	0.439136	0.495327	1.55e-140	4.06052e-140
M00774	NF-kappaB	5622	2794	5058	5540	0.544335	0.512757	0.577815	1.86e-91	4.39725e-91
M00775	NF-Y	28658	15353	43623	76557	0.940192	0.918853	0.961978	1.22e-07	1.75747e-07
M00776	SREBP	5849	5267	3128	3429	0.987148	0.928192	1.04987	0.685217	0.715812
M00777	STAT	284	287	631	548	0.877637	0.714872	1.07754	0.202384	0.228102
M00778	AhR	1177793	611382	267120	413791	0.804115	0.799506	0.808773	0	0
M00788	EmBP-1b	404951	395409	83242	58245	0.683219	0.675411	0.691101	0	0
M00789	GATA	182151	110828	32058	30266	0.574429	0.56451	0.584509	0	0
M00790	HNF1	7000	7380	8173	6038	0.778879	0.743175	0.816307	8.6e-26	1.57069e-25
M00791	HNF3	6274	3741	2403	4208	1.04416	0.978507	1.11427	0.189162	0.213732
M00792	SMAD	16018	17345	5490	3466	0.683632	0.651638	0.717164	6.07e-56	1.29309e-55
M00793	YY1	11209	5192	5116	8694	0.787149	0.750274	0.825849	8.16e-23	1.45891e-22
M00794	TTF-1 (Nkx2-1)	8930	6205	2072	2273	0.762255	0.711895	0.816216	4.56e-15	7.57395e-15
M00795	Octamer	21831	40386	6326	3604	1.05393	1.00817	1.10167	0.0198202	0.0243403
M00796	USF	333284	200253	139248	114670	0.494795	0.490087	0.499579	0	0
M00797	HIF1	1039361	704798	748279	714096	0.64713	0.644271	0.650033	0	0
M00798	MYBAS1	381	827	308	123	0.866832	0.674499	1.11031	0.2738	0.303799
M00799	Myc	852089	474103	1204108	121684	0.0562284	0.0558089	0.0565891	0	0
M00800	AP-2	601	1267	1077	323	0.63225	0.53803	0.742397	9.6e-09	1.41908e-08
M00801	CREB	271359	116827	24080	27122	0.484913	0.475939	0.494069	0	0
M00802	Pit-1	2333	2434	1932	1559	0.84187	0.770499	0.919861	0.000123889	0.000166288
M00804	E2A	85593	52232	26627	41033	0.940393	0.922773	0.958364	1.82e-10	2.80652e-10
M00806	NF-1	328179	344923	440352	312851	0.746705	0.741756	0.751684	0	0
M00807	Egr	58294	59165	29071	26422	0.922458	0.903953	0.941362	5.02e-15	8.3278e-15
M00808	Pax	198	140	49	47	0.678211	0.419299	1.09754	0.103048	0.11962
M00809	FOX factors	3630	2945	6072	6520	0.871153	0.820166	0.925312	6.42e-06	8.90791e-06
M00810	SRF	718	458	515	659	0.816243	0.690105	0.965387	0.0169603	0.0208849
M00819	Knox3	36	70	46	14	0.591787	0.265188	1.27699	0.163655	0.185996
M00821	Nrf-2	239762	166170	112457	120289	0.74133	0.733782	0.748988	0	0
M00912	C/EBP	134	156	46	30	0.759247	0.436692	1.30751	0.303428	0.335576
M00913	MYB	1387	877	154	248	1.01825	0.814559	1.27561	0.911528	0.925164
M00916	CREB	1605503	2143647	1693382	745423	0.587746	0.585725	0.589736	0	0
M00917	CREB	1079018	1604917	1424316	453320	0.473394	0.471462	0.475376	0	0
M00918	E2F	1150362	786470	218810	318870	0.996309	0.990209	1.00245	0.239204	0.26694
M00919	E2F	99415	53070	23803	29028	0.651002	0.637992	0.664257	0	0
M00920	E2F	1193570	871817	440396	463593	0.768902	0.765122	0.772745	0	0
M00921	GR	5463	4868	1661	980	0.525746	0.480967	0.574561	9.16e-48	1.89195e-47
M00922	SRF	32523	25658	25397	23170	0.71974	0.702492	0.737414	5.99e-157	1.62244e-156
M00924	AP-1	51438	32315	21806	30339	0.874068	0.854742	0.893818	2.75e-32	5.24122e-32
M00925	AP-1	90591	41444	7765	13884	0.817993	0.793641	0.843107	1.56e-38	3.11312e-38
M00926	AP-1	441319	238450	118782	160122	0.728358	0.721815	0.734975	0	0
M00927	AP-4	110888	56867	33997	41992	0.633435	0.622438	0.644661	0	0
M00929	MyoD	644	763	801	448	0.66265	0.565061	0.776975	2.26e-07	3.22145e-07
M00930	2015-10-01	28138	98312	19848	4342	0.76434	0.737565	0.79196	5.81e-52	1.22046e-51
M00932	Sp1	60598	66382	85833	48596	0.620209	0.610558	0.630008	0	0
M00933	Sp1	19470	24082	25153	17296	0.850516	0.827745	0.873932	8.53e-32	1.61665e-31
M00934	Zeste	168	319	574	206	0.681454	0.529347	0.878169	0.00237212	0.00305404
M00935	NF-AT	765	762	411	336	0.814312	0.680398	0.974381	0.0227351	0.0278193
M00936	HBP-1a	181247	58393	17759	35429	0.642733	0.629803	0.65594	0	0
M00938	E2F-1	38630	80333	111950	37037	0.687988	0.676426	0.699727	0	0
M00939	E2F-1	1601408	1065415	386718	556488	0.957367	0.952828	0.961934	2.6e-71	5.71831e-71
M00940	E2F-1	1463394	826369	305264	417946	0.773139	0.769009	0.777346	0	0
M00942	CPRF-1	1041887	1307446	3681835	182616	0.0622412	0.061917	0.0626111	0	0
M00943	TAF-1	6956	3019	4597	1396	0.1318	0.122334	0.14195	0	0
M00944	CPRF-3	961808	1046503	3143148	232710	0.0805568	0.080115	0.0809935	0	0
M00945	CPRF-2	294013	203854	999712	73938	0.0512797	0.0507745	0.0517922	0	0
M00946	TGA1b	454036	561139	1805477	122856	0.0840978	0.083491	0.084675	0	0
M00948	PCF2	1514	882	508	519	0.595177	0.51199	0.692005	7.39e-12	1.15933e-11
M00949	AGL15	15	32	67	22	0.700498	0.301011	1.66291	0.419905	0.452912
M00950	AG	687	844	1960	1267	0.794157	0.700939	0.899986	0.000253055	0.000335675
M00951	Grainyhead/Elf-1/NTF-1	30294	13627	10198	14608	0.644346	0.623724	0.665621	2.55e-155	6.85218e-155
M00952	PCF5	1820	1316	631	653	0.748287	0.655421	0.85442	1.42e-05	1.96026e-05
M00958	ABI4	5	6	2	5	3	0.287223	42.3354	0.366516	0.400452
M00960	PR, GR	156	127	22	29	1.07314	0.564387	2.06327	0.878983	0.895481
M00962	AR	42637	30686	6023	6594	0.787934	0.758504	0.818524	8.66e-35	1.68845e-34
M00964	PXR, CAR, LXR, FXR	4168	3776	1849	1303	0.638428	0.586754	0.694563	3.5e-26	6.42693e-26
M00965	LXR, PXR, CAR, COUP, RAR	149283	120783	102381	113640	0.898064	0.887922	0.908352	6.4e-77	1.43788e-76
M00967	HNF4, COUP	16986	8166	7342	9284	0.60791	0.583696	0.633119	8.76e-129	2.25566e-128
M00969	AtMYB-15	29601	24470	46015	53228	0.956243	0.936274	0.976621	3.09e-05	4.21844e-05
M00971	Ets	425879	251458	115025	127234	0.653116	0.646995	0.659279	0	0
M00972	IRF	20974	12940	7566	10341	0.843236	0.81256	0.875065	1.43e-19	2.48783e-19
M00973	E2A	179694	152810	68430	55409	0.688576	0.679585	0.69768	0	0
M00974	SMAD	15118	13783	4599	3034	0.601453	0.571142	0.633325	2.55e-85	5.90503e-85
M00975	RFX	6821	8759	5716	3405	0.764947	0.725231	0.806803	2.56e-23	4.62573e-23
M00976	AhR, Arnt, HIF-1	245737	107954	37045	56887	0.674608	0.664574	0.68477	0	0
M00977	EBF	23895	18922	9736	5538	0.450435	0.433506	0.468033	0	0
M00978	LEF1, TCF1	110	97	18	29	1.42071	0.710871	2.89462	0.331655	0.365009
M00979	Pax-6	5083	4511	2327	2143	0.817294	0.760729	0.878051	2.66e-08	3.89387e-08
M00980	TBP	18569	15726	4495	5209	0.981419	0.937817	1.02708	0.419375	0.452739
M00981	CREB, ATF	661000	1172673	755077	189261	0.444678	0.442088	0.4473	0	0
M00982	KROX	266878	320490	203856	109144	0.642951	0.637183	0.648771	0	0
M00983	MAF	69965	52028	14937	14044	0.699172	0.681388	0.717417	2.95e-164	8.03845e-164
M00984	PEBP	501	605	586	384	0.791318	0.661742	0.946128	0.00873321	0.0108924
M00985	Stra13	167592	266973	296652	104958	0.563615	0.558387	0.568896	0	0
M00986	Churchill	3003406	1456478	1133376	850210	0.363783	0.362559	0.365019	0	0
M00991	Cdx	202918	219115	676969	339091	0.540878	0.536911	0.544833	0	0
M00992	FOXP3	19595	20486	15340	14398	0.98127	0.952134	1.01127	0.217716	0.244976
M00993	TAL1	23126	9639	2643	3348	0.527983	0.498923	0.5588	4.44e-107	1.10349e-106
M00997	DEC	802	661	472	484	0.845143	0.715354	0.998517	0.0455036	0.0544999
M00998	Pbx	23280	19415	24444	13084	0.446398	0.433802	0.459349	0	0
M01002	DEAF1	706478	419681	737922	1256675	1.01166	1.00685	1.01653	2.03e-06	2.84872e-06
M01003	Helios A	3601	1768	1975	2780	0.691094	0.636759	0.75004	3.95e-19	6.85441e-19
M01004	Helios A	2313	1805	4195	3724	0.692754	0.641741	0.747774	1.77e-21	3.12339e-21
M01005	STE11	194	223	39	38	1.12001	0.667668	1.8769	0.709659	0.739637
M01007	SRF	13231	7731	7947	11786	0.866575	0.832475	0.902109	2.19e-12	3.48397e-12
M01010	HMGIY	21781	22900	28073	23809	0.891682	0.86929	0.914651	7.79e-19	1.34835e-18
M01011	HNF1	4132	6056	6315	4060	0.942276	0.890733	0.99679	0.0375479	0.0453718
M01012	HNF3	323	280	201	287	1.23777	0.965638	1.58702	0.0862262	0.100696
M01013	IPF1	189	164	127	147	1.00437	0.722887	1.39584	1	1
M01014	SOX	8999	9273	6339	5576	0.906417	0.865237	0.94955	3.19e-05	4.35058e-05
M01017	Pbx-1	2778	2026	804	769	0.697553	0.621237	0.78331	6.65e-10	1.00715e-09
M01019	TBX5	4425	3931	1234	1013	0.729263	0.663351	0.801648	3.72e-11	5.80234e-11
M01020	TBX5	44	60	19	6	0.430622	0.130574	1.24806	0.112009	0.129469
M01021	ID1	4098	4472	1801	955	0.578655	0.528665	0.633188	4.52e-34	8.76234e-34
M01022	LEF1	19	14	10	9	0.663158	0.183409	2.38892	0.568465	0.602192
M01023	HSF1	942	870	1135	1015	0.825921	0.727303	0.937919	0.00301195	0.00385224
M01028	NRSF	95834	39567	59789	111544	0.770262	0.758488	0.782203	6.89e-245	2.07772e-244
M01029	TFE	69230	31450	8034	9635	0.544811	0.527341	0.562886	1.83e-288	5.7484e-288
M01030	Rim101p	30775	23168	5704	6481	0.855368	0.822127	0.889973	9.36e-15	1.5452e-14
M01031	HNF4	6930	4295	7860	9628	0.759178	0.723147	0.797004	3.93e-29	7.32556e-29
M01034	Ebox	78748	47584	19964	22935	0.694181	0.678947	0.709777	2.63e-228	7.82656e-228
M01035	YY1	67998	22567	43092	68600	0.52833	0.518206	0.538631	0	0
M01036	COUPTF	118	205	283	178	1.09271	0.805982	1.48313	0.600418	0.633567
M01037	GLI	6917	4899	3890	4372	0.796013	0.751895	0.842737	2.93e-15	4.88453e-15
M01042	GLI1	12046	10264	4026	3682	0.779263	0.739622	0.821066	4.39e-21	7.73666e-21
M01045	AP-2alphaA	17800	10922	12233	18038	0.904769	0.875175	0.935337	3.04e-09	4.56842e-09
M01047	AP-2alphaA	6050	7637	43885	4782	0.13755	0.131442	0.143934	0	0
M01048	Tra-1	5876	11854	2789	1132	0.818806	0.758304	0.883764	1.92e-07	2.74546e-07
M01049	Tra-1	52115	38089	10030	8346	0.608155	0.588957	0.627949	4.5e-206	1.2965e-205
M01050	ARR10	320291	138284	14047	25393	0.780473	0.763802	0.797557	3.81e-110	9.53906e-110
M01054	bHLH66	134894	117126	227378	12512	0.0477792	0.0468644	0.0487597	0	0
M01055	NAC69-1	58729	36182	70093	125281	1.10116	1.08362	1.11899	6.12e-32	1.16477e-31
M01057	ERF2	29757	188888	694219	94471	0.863808	0.851827	0.876004	8.54e-92	2.02601e-91
M01058	Gfi1b	789	1468	474	207	0.812533	0.671807	0.980809	0.0299178	0.0363135
M01059	AGL1	1061	1902	4873	1558	0.573147	0.521027	0.630635	1.77e-30	3.33133e-30
M01061	AGL2	4425	5717	3903	1578	0.522352	0.486509	0.560775	2.18e-75	4.85757e-75
M01062	AGL2	17	75	60	11	0.808824	0.31712	1.99448	0.679009	0.71042
M01063	AG	257	703	721	125	0.474239	0.370716	0.60502	3.74e-10	5.70245e-10
M01064	AGL3	108	244	174	48	0.623244	0.411483	0.936536	0.0206344	0.0253172
M01065	ABZ1	911625	535783	218824	296032	0.79509	0.78993	0.800256	0	0
M01066	Blimp-1	2314	1627	1277	1595	0.878201	0.795951	0.968998	0.00919539	0.0114269
M01067	Gfi1	2002	2324	1386	782	0.654961	0.588128	0.729242	4.08e-15	6.785e-15
M01068	UF1H3BETA	877086	971932	499414	368323	0.817263	0.813072	0.821489	0	0
M01070	c-Maf	111022	84779	149987	173540	0.883538	0.87359	0.893614	1.73e-102	4.23756e-102
M01078	c-Ets-1 p54	444866	246593	319005	493687	0.857839	0.85217	0.863569	0	0
M01080	CBF (core binding factor)	20	82	46	17	1.51522	0.670956	3.38277	0.337027	0.370621
M01082	BRCA1:USF2	20303	19558	7582	6674	0.847943	0.815897	0.881224	3.09e-17	5.26775e-17
M01083	Abd-A	198	332	63	39	1.038	0.651664	1.63806	0.91119	0.925164
M01092	TCF	1365	1338	1011	852	0.826061	0.732571	0.931457	0.00156344	0.00202635
M01095	AP	197	161	45	35	0.635646	0.37752	1.06553	0.0825604	0.0968319
M01096	BRK	407971	181553	87582	91829	0.466594	0.46161	0.471656	0	0
M01098	CF1A	45	215	146	33	1.07991	0.634819	1.82273	0.799935	0.821114
M01100	LRF	7368	9452	9540	4385	0.589651	0.56242	0.618207	4.44e-109	1.10959e-108
M01101	OVO	5350	3392	870	1023	0.745519	0.673688	0.825146	1.06e-08	1.5652e-08
M01103	TWI	23	25	8	16	2.17391	0.706596	6.988	0.20932	0.235724
M01104	MOVO-B	732513	495575	331790	222401	0.45349	0.450571	0.456428	0	0
M01105	ZBRK1	4444	4914	4162	3385	0.899327	0.845812	0.956192	0.000642518	0.000839169
M01107	RUSH-1alpha	802	459	92	88	0.547436	0.394948	0.759031	0.000210178	0.000280444
M01108	HOXA7	6420	2490	500	778	0.603495	0.533639	0.683019	1.13e-15	1.89544e-15
M01109	SZF1-1	1977	2620	1732	1044	0.798817	0.724453	0.880711	4.87e-06	6.77804e-06
M01111	RBP-Jkappa	279701	102436	12760	21244	0.609739	0.595792	0.624044	0	0
M01112	RBP-Jkappa	74768	30551	17370	36991	0.870174	0.850845	0.889955	7.3e-34	1.41113e-33
M01113	CACD	417091	253686	88467	75652	0.520121	0.514508	0.525831	0	0
M01114	E2F	755105	380931	163054	266547	0.824672	0.81865	0.830704	0	0
M01116	CLOCK:BMAL	433904	219336	29538	44144	0.755452	0.743711	0.76735	2.01e-267	6.17097e-267
M01117	OTX	43299	35570	15000	11469	0.628117	0.610672	0.646056	3.01e-233	8.99685e-233
M01118	WT1	515233	1245247	687231	289020	1.01643	1.01094	1.02199	3.98e-09	5.94808e-09
M01119	KAISO	634	481	67	96	1.08706	0.769035	1.54301	0.672061	0.703693
M01122	ZNF219	519242	1600384	2395561	220783	0.284062	0.282512	0.285566	0	0
M01124	Oct-4 (POU5F1)	16000	14273	8151	7313	0.80035	0.76976	0.832168	2.21e-29	4.13081e-29
M01125	Oct-4 (POU5F1)	2698	1615	1277	1803	0.845153	0.768058	0.930093	0.000500524	0.000656877
M01127	ISL1	2090	2797	523	351	0.898156	0.773206	1.04248	0.157927	0.179637
M01128	SED	83	56	14	10	0.481928	0.178642	1.26656	0.119887	0.13787
M01132	SF1	5596	3702	1596	1559	0.646207	0.595307	0.701465	6.98e-26	1.27653e-25
M01135	GAMYB	4427	3617	2588	2416	0.762731	0.710178	0.819203	6.3e-14	1.02507e-13
M01138	RORalpha	603	566	212	172	0.761538	0.599836	0.966285	0.0218488	0.0267831
M01139	LMAF	2549	3054	1000	476	0.570304	0.504113	0.644733	2.82e-20	4.94411e-20
M01142	LRH1	12249	9838	8792	8024	0.733009	0.703974	0.763244	9.14e-52	1.917e-51
M01145	c-Myc	45980	32573	25706	14285	0.393672	0.383956	0.403625	0	0
M01146	DMRT1	385	500	333	190	0.741001	0.58932	0.930925	0.00839489	0.0104897
M01147	DMRT2	1274	1258	482	421	0.862475	0.738436	1.00718	0.0576039	0.0682694
M01148	DMRT3	249	472	143	78	1.03395	0.742829	1.43275	0.871748	0.888776
M01152	RXR (PXR:RXR)	3122	1681	514	575	0.602337	0.526252	0.689641	1.21e-13	1.96643e-13
M01153	PXR (PXR:RXR)	152918	152458	35523	19353	0.543163	0.53294	0.553565	0	0
M01154	c-Myc	146735	116818	205621	42934	0.16623	0.164076	0.168394	0	0
M01156	BZR1	127340	51296	20628	14637	0.285834	0.279155	0.292667	0	0
M01162	OG-2	45921	28026	9064	15059	1.01397	0.983923	1.04499	0.367003	0.400662
M01163	Elk-1	1047997	602375	206218	269424	0.75096	0.746081	0.755925	0	0
M01164	SQUA	611	397	57	92	1.04873	0.726767	1.52296	0.857428	0.876152
M01167	SAP-1a	1288146	757849	365694	566083	0.91071	0.906108	0.915295	1.22e-289	3.85009e-289
M01169	Ikaros	83024	69412	19482	16284	0.698809	0.682782	0.715213	1.51e-203	4.33207e-203
M01172	PU.1	149613	305705	200327	94540	0.964294	0.954801	0.97389	6.05e-13	9.70431e-13
M01173	SREBP1	4693	3939	2191	2547	0.975713	0.908186	1.04828	0.502059	0.536452
M01175	CKROX	856821	1044946	493086	297521	0.735866	0.731894	0.739808	0	0
M01180	SPL14	14663	10686	672	851	0.922896	0.830569	1.02582	0.134802	0.154498
M01181	Nkx3-2	188154	112184	44592	78284	1.04673	1.03235	1.06125	8e-11	1.23786e-10
M01182	MIZF	1769670	1011881	197674	277284	0.80207	0.797066	0.807132	0	0
M01186	STF1	746182	788571	644648	331717	0.543802	0.540982	0.546666	0	0
M01187	STF1	734936	720876	495300	299999	0.594104	0.590801	0.597452	0	0
M01189	CBNAC	23	57	21	11	1.29814	0.483122	3.36199	0.650184	0.681839
M01192	HDG9	7367	8117	4389	2762	0.693367	0.65459	0.734403	1.36e-36	2.67467e-36
M01193	ML1	7037	6662	2827	2127	0.712293	0.666761	0.760906	2.58e-24	4.67431e-24
M01194	PDF2	26	108	37	9	1.0104	0.380704	2.48249	1	1
M01195	TBX22	7664	5135	10140	13461	0.889456	0.851164	0.929468	1.52e-07	2.18269e-07
M01196	CTF1	690476	1305339	1631319	508833	0.589673	0.587156	0.592234	0	0
M01197	ELF5	33833	29486	10080	8410	0.727128	0.703497	0.751527	1.13e-80	2.57284e-80
M01198	RXR:LXR-beta	18775	16300	8240	6466	0.681265	0.655228	0.708338	1.78e-84	4.10095e-84
M01200	CTCF	933480	258862	1044847	2612111	0.69327	0.689898	0.69671	0	0
M01201	AR	7595	9158	10467	5552	0.639588	0.611573	0.6689	1.01e-86	2.35089e-86
M01202	VDR:RXR	2848	3017	2713	2203	0.860201	0.79662	0.928829	0.000106502	0.000143092
M01203	SPI1 (PU1)	124091	111398	67094	63866	0.854522	0.843032	0.866149	5.38e-115	1.35448e-114
M01204	SPI-B	45056	38650	29823	34067	0.979895	0.959821	1.0004	0.0538851	0.064086
M01208	FLI1	34874	18837	7145	10093	0.763006	0.736556	0.790395	4.15e-51	8.69066e-51
M01212	STAT1:STAT1	167	196	106	59	0.65326	0.438074	0.970157	0.0293002	0.0355956
M01214	ESE1	42260	17712	6239	8122	0.545615	0.525519	0.566522	3.13e-217	9.17367e-217
M01216	FOXO1	105521	127537	114595	52202	0.550578	0.543375	0.55789	0	0
M01217	NUR77	83828	38569	18057	24624	0.627426	0.613305	0.641845	0	0
M01219	SP1:SP3	1588191	4009754	3658113	1282881	0.88541	0.882973	0.88786	0	0
M01220	STAT3:STAT3	251776	212580	170334	148679	0.736981	0.730346	0.743672	0	0
M01223	P50:P50	16640	29222	33754	11630	0.605078	0.588078	0.622588	1.91e-266	5.82443e-266
M01231	ZNF515	23154	21664	7378	10710	1.3582	1.31135	1.40671	1.78e-66	3.87714e-66
M01232	(SATB1)2	1298	2429	1201	606	0.94424	0.836871	1.06488	0.349736	0.383664
M01234	IPF1	889	574	142	212	0.963957	0.7558	1.23187	0.762208	0.78775
M01235	IPF1	2870	2647	1122	910	0.748033	0.674473	0.829558	2.74e-08	4.00666e-08
M01236	IPF1	2533	1477	392	451	0.670866	0.575984	0.781672	2.14e-07	3.05361e-07
M01237	TRF1	2842	3445	2688	1799	0.811273	0.750048	0.877433	1.36e-07	1.95707e-07
M01239	RelB:p52 (NF-kappaB)	1582	1042	745	816	0.721432	0.634496	0.820374	4.57e-07	6.49371e-07
M01240	BEN	18500	9976	3186	3412	0.577495	0.546892	0.609849	2.38e-87	5.54924e-87
M01241	BEN	478301	271271	55081	77828	0.801376	0.791895	0.810989	4.78e-289	1.50498e-288
M01242	MTF1	10653	11727	16085	11003	0.753017	0.726469	0.780534	1.09e-54	2.31476e-54
M01243	MTF1	25782	12287	19367	27710	0.681873	0.662798	0.701495	9.38e-157	2.53055e-156
M01244	HSF2	14	56	117	12	0.410256	0.162357	1.03052	0.0461449	0.0551706
M01245	mTERF	3132	2751	6103	5410	0.778615	0.730751	0.829629	6.55e-15	1.08395e-14
M01248	Dax1	2532	1844	2492	3266	0.954477	0.880814	1.03425	0.256411	0.285673
M01249	HIF-2alpha	465231	246055	91673	140164	0.808646	0.800897	0.816498	0	0
M01251	E2F1	281350	151836	21291	36768	0.93197	0.91531	0.948938	1.99e-14	3.26929e-14
M01255	IPF1	1322	1193	649	645	0.896859	0.782444	1.02799	0.1154	0.133048
M01256	REST	110895	48718	75752	141034	0.817913	0.80663	0.829314	3.27e-179	9.13043e-179
M01257	SRF	3993	2304	2003	2291	0.659975	0.609415	0.714743	5.46e-25	9.93193e-25
M01259	CTCF	1036999	258420	1199235	2960908	0.615274	0.612316	0.61822	0	0
M01260	STAT1	510	270	990	1484	0.793583	0.668021	0.94167	0.00698827	0.00876441
M01262	TBX18	48	60	58	36	0.775862	0.424583	1.41463	0.393959	0.428024
M01263	TBX15	24655	25749	33500	15858	0.494378	0.481797	0.507303	0	0
M01264	TBX15	14947	14156	10019	8333	0.787705	0.75894	0.817588	1.32e-36	2.59977e-36
M01265	ABF1	1462	709	345	388	0.545395	0.458262	0.649372	4.84e-12	7.65487e-12
M01267	FRA1	428282	230473	114957	155371	0.727319	0.720694	0.734011	0	0
M01268	FXR	28732	20669	5062	5800	0.824251	0.790411	0.859569	1.35e-19	2.35167e-19
M01269	NURR1	75629	38929	21669	23033	0.547138	0.535074	0.559446	0	0
M01272	SOX2	1533	2151	1902	1341	0.989274	0.89784	1.09	0.825985	0.845933
M01282	PPARA	119779	63850	35658	36406	0.544247	0.534786	0.553877	0	0
M01284	SOX9	946	936	342	244	0.705909	0.582422	0.855025	0.000266472	0.000352439
M01298	MECP2	959826	479127	289044	415883	0.718233	0.713992	0.722445	0	0
M01299	MECP2	113946	118936	40777	26027	0.666228	0.654614	0.678055	0	0
M01301	MEF2A	220	275	109	99	1.13532	0.809297	1.59144	0.456022	0.489187
M01302	MYF	187550	221515	500174	67073	0.158385	0.156758	0.160019	0	0
M01303	SP1	499183	847701	831328	525211	1.07286	1.06757	1.07817	4.59e-173	1.27115e-172
M01304	SRF	2976	3326	1058	858	0.90634	0.816683	1.00569	0.0633792	0.0749178
M01305	TEF	9699	6356	2800	3347	0.783348	0.737893	0.831635	8.44e-16	1.41922e-15
M01306	ZABC1	306412	299216	92885	67561	0.71028	0.702444	0.718229	0	0
M01308	SOX4	57689	29332	7147	8907	0.63366	0.612303	0.655783	7.23e-149	1.91998e-148
M01312	Nkx2-1	85	92	42	59	1.52045	0.901862	2.57007	0.105631	0.122485
M01313	Six-1	4252	7564	7536	2797	0.660252	0.623145	0.699569	4.89e-46	1.00238e-45
M01315	Nkx5-2	3994	3726	6652	8306	1.16486	1.10203	1.23131	5.66e-08	8.22336e-08
M01316	2015-10-06	118751	117222	161343	261854	1.60207	1.58581	1.61852	0	0
M01317	HOXC13	9	6	2	3	1	0.0845997	15.4325	1	1
M01318	Irx-3	83	164	111	21	0.37382	0.207729	0.653385	0.000262405	0.000347399
M01319	HoxB5	31	32	36	25	0.716846	0.331401	1.54739	0.373275	0.406855
M01320	Prop-1	13378	13353	63339	36788	0.579726	0.564121	0.595789	0	0
M01321	HOXC-8	1589	1606	1493	1445	0.978205	0.883796	1.08272	0.682548	0.713572
M01323	OTP	2913	7611	27186	6195	0.595384	0.565722	0.626679	5.97e-86	1.38721e-85
M01325	LH-2	1961	1133	2180	3296	0.87354	0.796674	0.957684	0.0036192	0.00459855
M01327	Vax-2	18	61	85	10	0.398693	0.153797	0.990501	0.0377445	0.0455688
M01328	Isl2	70629	55397	71218	135676	1.49423	1.47291	1.51589	0	0
M01332	Barhl-1	30	77	45	21	1.19778	0.577884	2.45398	0.61042	0.642622
M01335	Vsx1	17330	15045	70905	40121	0.491234	0.479068	0.503713	0	0
M01339	Pax-7	800	1027	1175	907	0.990946	0.871275	1.12711	0.897169	0.911954
M01340	Barx1	23	81	82	21	0.901909	0.437222	1.85436	0.865347	0.882914
M01343	Pitx3	4737	3880	5505	6465	0.961921	0.909524	1.01734	0.173344	0.19635
M01345	Six-6	29011	31129	33269	25087	0.809117	0.790747	0.827918	1.59e-73	3.52554e-73
M01346	TGIF1	19713	13770	11054	12122	0.766013	0.740512	0.792413	4.14e-54	8.75075e-54
M01347	Rhox11	985	919	1153	905	0.732316	0.644893	0.831573	1.11e-06	1.56577e-06
M01348	K-2b	3030	2410	16320	6738	0.328386	0.308966	0.349031	1.55e-286	4.84643e-286
M01350	Nkx2-4	48	96	56	33	1.17857	0.651452	2.1201	0.573905	0.60748
M01351	hoxa9	14	14	9	10	1.11111	0.297262	4.17634	1	1
M01352	Nkx2-9	10	39	45	8	0.693333	0.215205	2.17979	0.604989	0.637894
M01353	Lhx5	4735	4023	29994	18150	0.514129	0.490933	0.538416	4.16e-178	1.15916e-177
M01354	2015-10-01	7616	9136	48879	17385	0.42666	0.411936	0.441926	0	0
M01356	PMX2B	1645	3149	4228	6791	3.07472	2.86245	3.3031	1.38e-221	4.06217e-221
M01358	Six-3	10736	14184	26384	14685	0.735342	0.711939	0.759527	5.08e-78	1.14701e-77
M01359	Dobox4	11815	11588	7098	5676	0.784298	0.750873	0.819201	3.4e-28	6.29441e-28
M01360	Dbx-2	81003	172738	162332	329426	4.32753	4.28298	4.37248	0	0
M01361	HOXC10	6541	3978	4312	5343	0.753576	0.712079	0.797496	6.29e-23	1.12904e-22
M01362	CART1	3965	4066	15036	15528	1.05903	1.0079	1.11272	0.0224733	0.0275237
M01366	Otx1	12435	10788	34944	32247	0.800593	0.776906	0.824984	3.16e-48	6.55676e-48
M01367	Lhx9	7632	4066	17434	4363	0.133327	0.126734	0.140258	0	0
M01368	2015-10-02	4212	3653	3554	2635	0.64302	0.600943	0.688044	3e-38	5.96047e-38
M01369	HOXC4	464	440	769	733	0.903883	0.763678	1.06978	0.238622	0.26651
M01370	HOXA4	13947	14980	25916	22132	0.917242	0.890719	0.944523	6.88e-09	1.02146e-08
M01371	Gbx1	37	112	170	23	0.409539	0.220231	0.752447	0.00245445	0.00315705
M01372	NKX22	22	19	22	17	0.667355	0.251863	1.76165	0.382196	0.416244
M01374	six4	16	29	33	6	0.329545	0.0939613	1.0479	0.0472959	0.0564969
M01375	HOXD10	738	1173	626	265	0.672842	0.56488	0.800547	4.79e-06	6.67354e-06
M01376	S8	63	47	71	70	0.735524	0.431527	1.25205	0.252632	0.281694
M01377	IRXB3	24	54	19	9	1.06579	0.368465	2.91862	1	1
M01380	HOXD12	175	169	292	201	0.664755	0.498886	0.885895	0.00469951	0.00593231
M01383	Nkx3A	4237	5069	4356	2218	0.609169	0.57024	0.6507	1.63e-50	3.39771e-50
M01384	Rhox11	33	88	77	12	0.415584	0.182853	0.89903	0.0175406	0.0215799
M01386	Evx2	485	781	1083	556	0.826715	0.707623	0.965973	0.0155558	0.0191902
M01387	Otx2	11499	6485	22700	32484	0.807037	0.779235	0.835745	8.99e-34	1.73534e-33
M01391	pax6	7593	6945	8405	16426	1.78753	1.71382	1.86421	2.43e-163	6.60824e-163
M01394	HOXA7	4888	5083	4507	3591	0.828546	0.780815	0.879163	3.72e-10	5.67834e-10
M01396	HOXB7	603	692	717	542	0.867499	0.739781	1.01722	0.0799558	0.0939394
M01398	Six-6	9438	16326	14971	6874	0.794252	0.764372	0.825309	2.28e-32	4.35156e-32
M01399	HB24	3439	1522	2134	3364	0.69766	0.642727	0.75727	2.95e-18	5.04811e-18
M01400	dlx3	14	76	86	20	1.26246	0.561251	2.90082	0.575238	0.608416
M01402	HoxA2	1694	784	1293	2149	0.769202	0.688495	0.859225	2.35e-06	3.29097e-06
M01405	Irx2	16	20	7	4	0.714286	0.130342	3.45072	0.736504	0.763511
M01406	HOXC6	25456	8057	10400	36152	1.10023	1.06413	1.13754	1.89e-08	2.77869e-08
M01407	TGIF2	187	274	262	121	0.676695	0.503656	0.908225	0.00786525	0.00984608
M01408	Brn-3c	81377	79775	208123	304973	1.4365	1.42042	1.45283	0	0
M01411	PKNOX2	39266	24123	17167	18663	0.667885	0.650543	0.685678	3.2e-200	9.10356e-200
M01412	Msx-1	30274	19457	38362	70993	1.18938	1.16356	1.21575	3.52e-54	7.45186e-54
M01414	NKX25	25	46	35	26	1.36686	0.637296	2.9309	0.473615	0.507258
M01424	HOXB4	4758	8490	27578	13586	0.879047	0.843582	0.916072	8.29e-10	1.25413e-09
M01427	Nkx1-2	2004	1492	5803	5808	0.745152	0.689886	0.804767	3.65e-14	5.97473e-14
M01428	Gsc	25	33	14	11	1.03714	0.35876	2.94834	1	1
M01429	Homez	4040	2936	3162	3349	0.769711	0.718682	0.82437	4.36e-14	7.10267e-14
M01431	Barx-2	1062	1120	3033	2017	0.701337	0.633118	0.776992	6.41e-12	1.00909e-11
M01432	HOXD8	1249	775	2222	1882	0.525551	0.470697	0.586711	1.11e-31	2.10079e-31
M01433	Six-2	90813	72587	83305	76584	0.734815	0.724678	0.745059	0	0
M01436	Crx	3540	3307	4165	3678	0.82495	0.772677	0.880755	6.36e-09	9.46329e-09
M01437	HOXC12	7350	3569	5290	7834	0.719096	0.681683	0.758522	2.67e-34	5.18339e-34
M01440	Lhx8	2205	2726	3380	1887	0.690196	0.636914	0.747939	6.04e-20	1.05622e-19
M01443	Mox1	1478	988	1569	1908	0.812902	0.73108	0.903813	0.000103794	0.000139592
M01445	Obox6	2536	3266	2618	1521	0.748215	0.688849	0.812613	3.45e-12	5.46922e-12
M01446	Barhl2	8	11	8	8	1.375	0.296715	6.40107	0.739699	0.766238
M01447	PITX2	5	14	17	2	0.329412	0.0281918	2.47033	0.404791	0.438416
M01449	Cdx-2	19081	16878	13937	13846	0.878769	0.851569	0.906855	6.44e-16	1.08695e-15
M01450	Obox1	3135	4325	3534	2045	0.798317	0.742898	0.85784	5.49e-10	8.35194e-10
M01451	HOXB8	9	26	16	10	1.80556	0.524836	6.22007	0.40255	0.436659
M01452	HOXA5	104	118	164	227	1.57047	1.112	2.21789	0.00890819	0.0111005
M01453	CART1	1910	1203	4136	4622	0.703853	0.64686	0.765717	1.11e-16	1.88519e-16
M01454	HOXC5	9671	6503	31166	15705	0.338844	0.326527	0.351625	0	0
M01457	Nkx2-3	7	24	27	1	0.126984	0.0027243	1.1371	0.0547156	0.0650166
M01458	Uncx-4.1	2332	4227	5028	7787	2.80723	2.63784	2.98769	2.27e-244	6.83013e-244
M01459	PREP1	183	291	210	144	1.0904	0.814549	1.45879	0.565794	0.59983
M01460	HOXB6	29	106	120	17	0.517816	0.252351	1.03981	0.0527881	0.0628916
M01461	EMX2	6002	4926	11125	6302	0.464918	0.442672	0.488273	3.85e-211	1.12113e-210
M01462	POU6F1	1983	2021	2169	1856	0.872091	0.798128	0.952893	0.00221058	0.00285419
M01463	Dobox5	14	54	51	14	1.05882	0.421443	2.6585	1	1
M01465	Pit-1	345389	1035750	1420087	1705472	3.60144	3.58488	3.61726	0	0
M01466	Obox3	5848	6073	7592	7133	0.97569	0.929383	1.02428	0.318171	0.351308
M01467	HOXB13	2532	1719	5256	7269	0.938926	0.874154	1.00842	0.0838467	0.0980862
M01470	Nkx6-3	70015	78709	156088	205977	1.48348	1.46556	1.50164	0	0
M01471	Lhx3	6537	8077	52314	24156	0.57053	0.550276	0.591554	2.7e-201	7.71347e-201
M01473	Brn-4	339409	544728	822351	993415	1.93879	1.9287	1.94896	0	0
M01474	Esx1	4381	2328	12113	7882	0.345776	0.326231	0.366489	4.5e-298	1.43345e-297
M01477	Octamer	25898	39041	172121	65928	0.577419	0.567048	0.58798	0	0
M01479	POU6F1	250	170	148	147	0.675405	0.494719	0.92227	0.0116417	0.0144238
M01483	Dbx-1	4621	4031	5280	6027	0.995736	0.94101	1.05364	0.88617	0.901449
M01484	Pitx1	5828	2589	7911	15947	0.895489	0.848436	0.945058	5.21e-05	7.07705e-05
M01485	Irx-3	409	717	503	194	0.676129	0.547248	0.834247	0.000183217	0.000244951
M01492	Ynr063w	497399	216984	192853	340469	0.770148	0.764379	0.77599	0	0
M01494	Mig3	67397	56446	93973	100903	0.899277	0.886473	0.912235	4.3e-48	8.90855e-48
M01498	Gzf3	693	503	446	527	0.857651	0.720508	1.02095	0.0817914	0.096013
M01500	Asg1	352	1173	911	295	1.07909	0.899953	1.29338	0.414767	0.448205
M01503	UME6	256207	123083	168424	294948	0.841295	0.833693	0.848982	5.85e-307	1.89011e-306
M01504	Nhp6b	6993201	11769230	13791988	9650073	1.17754	1.17609	1.17898	0	0
M01506	PHO2	514	806	1476	1391	1.47779	1.29139	1.69155	7.33e-09	1.08708e-08
M01508	Ypr015c	1486	844	958	1444	0.856102	0.759833	0.964538	0.0100235	0.0124332
M01509	Yll054c	190817	281563	633771	201075	0.468149	0.464545	0.471745	0	0
M01510	MCM1	11	39	34	13	1.35561	0.486034	3.81902	0.638903	0.670527
M01511	Yrr1	600985	359925	441822	609224	0.825806	0.821114	0.830471	0	0
M01512	RDR1	1553612	730082	1259742	2601009	0.970263	0.966873	0.973642	4.11e-64	8.93793e-64
M01513	Xbp1	545005	375551	567234	727082	0.883262	0.878459	0.888089	0	0
M01515	Ndt80	818	1105	1783	1071	0.811423	0.719867	0.914688	0.00052253	0.000684434
M01516	Ybr239c	506125	373982	503498	342936	0.503278	0.500262	0.506332	0	0
M01517	Sip4	609483	352060	553309	805045	0.840442	0.835905	0.845004	0	0
M01519	Pdr1	7579	3200	5173	9375	0.765186	0.725056	0.807497	7.69e-23	1.37669e-22
M01521	Ydr520c	155330	74009	41891	68709	0.781488	0.769844	0.793277	5.07e-227	1.50547e-226
M01523	Phd1	1828	1669	1811	2018	1.01738	0.927127	1.1164	0.725373	0.754855
M01525	Put3	771742	616030	1121797	1274348	0.906783	0.902986	0.910587	0	0
M01526	Yox1	36866	30813	53387	122426	1.91666	1.88196	1.95204	0	0
M01527	Sum1	882	710	1067	1503	1.13392	0.997391	1.289	0.0530697	0.0631716
M01528	SFP1	8472	12265	20967	27684	1.9115	1.84918	1.97599	0	0
M01529	Yaf1	60494	39075	41967	64032	0.985544	0.968221	1.00317	0.106958	0.123841
M01530	Ygr067c	88083	77747	156314	171862	0.970451	0.958993	0.981999	6.73e-07	9.54296e-07
M01532	Nhp6a	4192796	9414539	15087770	17658786	2.62803	2.62465	2.63176	0	0
M01533	Fkh2	1597	1502	1394	1521	1.0262	0.926194	1.13698	0.623776	0.655666
M01534	TEC1	113	112	119	112	0.932847	0.635343	1.36963	0.77873	0.801773
M01536	Yml081w	9038	11786	17603	12119	0.897789	0.866019	0.930759	3.87e-09	5.79646e-09
M01537	DOT6	8635	4831	7519	12469	0.927783	0.886381	0.971092	0.00121922	0.00158324
M01538	Aro80	64688	30215	36075	63217	0.818515	0.803228	0.834104	7.11e-97	1.71069e-96
M01539	Ypr013c	3726	2952	9475	9768	0.81677	0.771983	0.864111	1.29e-12	2.06187e-12
M01540	Usv1	32076	17824	37527	53404	0.790779	0.773061	0.808879	5.58e-93	1.33077e-92
M01541	Ecm22	24734	19659	23770	23752	0.794215	0.773785	0.815152	7.67e-68	1.67604e-67
M01542	PBF1	32950	23095	28567	38828	0.952671	0.931206	0.974623	2.95e-05	4.03137e-05
M01544	CEP3	521017	300840	598928	1011884	0.975528	0.970139	0.980918	1.18e-18	2.03723e-18
M01548	Yap6	129714	132248	206737	220099	1.08543	1.07492	1.09605	3.09e-61	6.68761e-61
M01549	Cup9	9078	7736	4962	4453	0.764755	0.726796	0.804681	2.54e-25	4.62655e-25
M01550	Mbp1	959245	510335	970842	1477053	0.809419	0.805985	0.812876	0	0
M01551	Rsc3	2170	8253	23490	4636	0.750607	0.708898	0.794896	1.31e-22	2.33904e-22
M01552	Srd1	480	605	445	265	0.750585	0.61539	0.915061	0.00385041	0.00487863
M01554	BAS1	428	312	417	512	0.895045	0.732893	1.09291	0.27468	0.304526
M01555	GCN4	171	206	367	275	0.902688	0.693162	1.1761	0.43358	0.46585
M01556	Met32	22747	11426	6845	9365	0.687234	0.661232	0.714275	4.05e-81	9.23672e-81
M01557	Rgt1	48667	19310	21570	33606	0.618179	0.603524	0.633158	0	0
M01558	Tye7	462873	444856	1090397	544367	0.479805	0.4773	0.482326	0	0
M01559	Rpn4	342527	203435	221164	262984	0.706229	0.700655	0.711809	0	0
M01560	Stp2	5182	39092	47530	10108	1.60431	1.54728	1.66355	4.13e-150	1.10106e-149
M01561	GAL4	882	1590	2473	594	0.433003	0.382678	0.489897	2.93e-42	5.89912e-42
M01563	Hal9	6225	23130	34294	7031	0.76179	0.733248	0.791432	1.31e-44	2.66917e-44
M01564	PHO4	90382	40448	69440	77297	0.498159	0.490419	0.505987	0	0
M01565	Ypr196w	32344	15103	32148	56450	0.819935	0.800683	0.839611	4.06e-61	8.75901e-61
M01567	Sut2	220513	103733	97778	162689	0.782708	0.774252	0.791234	0	0
M01568	Yer130c	23	65	64	8	0.353261	0.127655	0.898413	0.0259216	0.0316043
M01569	Gln3	1547	1327	3293	4621	1.20372	1.10355	1.31284	2.38e-05	3.25899e-05
M01571	Rds2	484250	253911	271149	454623	0.879134	0.873203	0.885097	1.41e-305	4.53405e-305
M01572	MIG1	79484	62189	183223	213070	0.909863	0.898824	0.92103	5.2e-52	1.09402e-51
M01573	RAP1	25936	31866	47700	38255	0.985359	0.964629	1.00651	0.172779	0.195874
M01574	Rph1	17	51	66	18	0.818182	0.358238	1.87768	0.69914	0.729794
M01576	Lys14	23388	15284	14015	15594	0.727124	0.705131	0.74981	9.64e-93	2.295e-92
M01577	CBF1	411684	462960	628767	343191	0.613798	0.610147	0.617425	0	0
M01578	Gat4	6	44	72	6	0.611111	0.153484	2.45092	0.536485	0.570541
M01581	AGL15	130635	201836	456104	549393	1.86105	1.84624	1.8759	0	0
M01582	AGL9	3219	3412	1630	1414	0.919496	0.842917	1.00299	0.0566123	0.0672116
M01583	GL1	25152	20656	16121	17927	0.913249	0.887828	0.939388	2.67e-10	4.10327e-10
M01584	HY5	168179	57651	12521	25506	0.698294	0.682102	0.714906	3.79e-193	1.06481e-192
M01585	PIF1	70239	25182	5026	9876	0.704483	0.678873	0.731085	3.6e-75	8.00852e-75
M01586	TGA2	424237	426011	454277	189520	0.418935	0.416082	0.421786	0	0
M01587	FPM315 (ZNF263)	83876	42580	22274	23215	0.529101	0.5177	0.540785	0	0
M01589	ERR2 (ESRRB)	119600	58649	165519	279495	0.828048	0.818462	0.837721	4.18e-225	1.23579e-224
M01590	SMAD1	68	131	29	18	1.19574	0.580473	2.41051	0.612618	0.644436
M01591	Tal-1 (Scl)	2223	1707	648	515	0.610276	0.533709	0.697768	2.01e-13	3.24711e-13
M01592	LBP9 (Tcfcp211)	9682	8887	12909	13781	0.979892	0.943675	1.01749	0.288503	0.31959
M01593	Zfx	1524	4896	6384	1089	0.548014	0.502214	0.597903	3.82e-43	7.76009e-43
M01595	STAT3	18366	12860	16315	18948	0.81321	0.788482	0.838712	1.03e-39	2.06152e-39
M01597	Zfp281	777608	667858	353569	251411	0.610708	0.607034	0.61445	0	0
M01598	ZBED6	15315	9160	6777	10972	0.968338	0.930323	1.00792	0.114974	0.13267
M01607	HMRA2	258042	178740	57870	31412	0.375988	0.370387	0.381679	0	0
M01608	DAL82	747639	455464	83350	110530	0.807861	0.800018	0.815754	0	0
M01609	SWI4	54425	23938	7751	8606	0.488352	0.471849	0.505475	0	0
M01610	HAC1	1904053	1696524	652775	525248	0.716938	0.713961	0.719917	0	0
M01611	AFT2	482819	355313	200422	161222	0.591978	0.587346	0.596662	0	0
M01612	UPC2	139050	65365	10307	11191	0.5104	0.496113	0.525114	0	0
M01613	PDR8	1429313	545866	151746	195564	0.492187	0.488581	0.495875	0	0
M01615	CST6	115087	48990	5658	8922	0.671244	0.648129	0.695271	1.41e-107	3.51722e-107
M01617	ZMS1	178627	79019	13637	16604	0.538615	0.525745	0.551824	0	0
M01619	DAL80	14255	10695	871	851	0.733035	0.66393	0.809302	5.04e-10	7.67596e-10
M01620	STB5	1363591	2102701	202562	208417	1.5866	1.57639	1.59695	0	0
M01621	SOK2	12527	9275	4470	2446	0.40515	0.382833	0.428718	5.23e-227	1.54959e-226
M01625	SWI5	127646	116384	33478	21945	0.597671	0.58649	0.609038	0	0
M01626	GIS1	17731	20681	3856	2427	0.734127	0.69481	0.775579	5.62e-29	1.0447e-28
M01628	YAP3	268737	112426	10292	9834	0.399733	0.38848	0.411347	0	0
M01629	LEU3	1028510	1253272	776844	291485	0.457214	0.454922	0.459495	0	0
M01634	YER184C	1240450	1990716	1950550	275316	0.226519	0.225459	0.227551	0	0
M01635	STP4	1309659	1287931	576185	395801	0.675537	0.672357	0.678724	0	0
M01636	STB4	1817807	792825	255468	310551	0.530183	0.527068	0.533307	0	0
M01637	RAP1	3072	4354	1327	883	0.943098	0.854904	1.04014	0.237231	0.265175
M01639	ECM22	2680573	1227029	722801	340347	0.215541	0.214544	0.21651	0	0
M01640	CIN5	15553	6700	14117	13903	0.424255	0.408774	0.440337	0	0
M01641	RFX1	76168	29964	16880	19636	0.457623	0.446524	0.469017	0	0
M01642	HAP1	495256	166221	26073	39311	0.506033	0.497674	0.514529	0	0
M01643	NHP10	220391	140208	48442	49528	0.650441	0.641254	0.659753	0	0
M01644	EDS1	1660	448	36	108	0.809639	0.54185	1.23392	0.294784	0.326283
M01646	CRZ1	19444	9095	2326	2808	0.564683	0.531403	0.600097	1.33e-75	2.96844e-75
M01648	YLR278C	422858	169873	34965	34807	0.399911	0.393596	0.406309	0	0
M01649	STP3	1755952	1113444	953901	622825	0.414017	0.412345	0.415694	0	0
M01650	PNR	28675	28942	23587	18722	0.801133	0.781127	0.821612	8.94e-67	1.95041e-66
M01651	P53	51643	75211	129182	40808	0.460059	0.452832	0.467393	0	0
M01652	p53	56397	91214	138862	51413	0.598818	0.590124	0.607638	0	0
M01653	HMGIY	40221	51768	13839	11175	1.03932	1.01039	1.06908	0.00721421	0.00903941
M01655	p53	72925	92957	111243	67283	0.770971	0.760548	0.781556	6.18e-307	1.99199e-306
M01656	p63	75958	130177	181941	69528	0.654922	0.646762	0.663178	0	0
M01657	GLI3	6673	5691	8581	7019	0.697597	0.665128	0.731662	2.46e-50	5.11997e-50
M01658	AML1	644193	348325	136020	133038	0.528861	0.524353	0.533462	0	0
M01660	GABP-alpha	1920121	737072	311370	348652	0.42983	0.427425	0.432228	0	0
M01662	PDR1	426319	354795	337138	197496	0.487521	0.484063	0.491032	0	0
M01663	CAT8	91555	48049	39145	66405	0.89028	0.875524	0.90527	1.88e-42	3.79637e-42
M01666	STAT4	6193	3341	1803	2305	0.689685	0.639668	0.743673	2.59e-22	4.59429e-22
M01670	SPT2	59292	79352	22807	16005	0.939181	0.917909	0.960956	7.22e-08	1.04563e-07
M01672	ASH1	477	521	277	208	0.820168	0.654979	1.02647	0.0760165	0.0895019
M01673	ARG RI	1776506	674078	171756	187401	0.414003	0.411067	0.416995	0	0
M01675	ZAP1	10012	7563	6948	6863	0.746152	0.713302	0.780518	1.21e-37	2.39006e-37
M01678	MET4	10941	14290	2666	1430	0.700569	0.653443	0.750921	1.42e-24	2.57957e-24
M01681	OPI1	431371	188165	53168	62736	0.5147	0.508183	0.521311	0	0
M01682	SPT23	1625	695	338	417	0.527656	0.444242	0.62712	1.97e-13	3.18628e-13
M01683	Ixr1	83703	49306	37955	53859	0.835888	0.821604	0.85045	1.83e-92	4.34905e-92
M01686	ARR1	18820	20394	4361	3204	0.79614	0.757258	0.836968	2.03e-19	3.52716e-19
M01687	ARG RII	13101	18272	7884	3580	0.633312	0.604993	0.662892	1.07e-88	2.49912e-88
M01688	MET31	71508	47093	20372	20530	0.663677	0.648798	0.678868	2.41e-276	7.50085e-276
M01691	RME1	2416	5750	1261	404	0.762495	0.673369	0.862257	1.07e-05	1.48162e-05
M01692	LTF	235	95	60	66	0.444681	0.285213	0.695212	0.000243351	0.000323119
M01695	REX1	1402	1794	525	336	0.818944	0.699859	0.957616	0.0116495	0.0144238
M01696	REX1	1917	2645	1115	663	0.820431	0.731682	0.919628	0.000574351	0.000751586
M01699	CBF1	1264387	1026272	3036021	112811	0.0301598	0.029981	0.0303467	0	0
M01700	DREB1B	3893981	1617750	584370	499377	0.355024	0.353498	0.356548	0	0
M01701	NAC6	700972	259623	52875	30276	0.212076	0.208951	0.215237	0	0
M01702	GLI1	144	127	75	114	1.34056	0.904335	1.98999	0.152001	0.173041
M01703	GLI2	20833	18893	12539	11200	0.810036	0.784289	0.836635	1.17e-37	2.31442e-37
M01704	GLI3	3573	4586	3178	2388	0.964454	0.899796	1.03371	0.309097	0.341567
M01705	TCF-4	166	367	55	30	1.20591	0.717787	1.99465	0.45322	0.486566
M01707	MIG2	15586	16066	24368	19589	0.828639	0.804886	0.853092	5.02e-37	9.90137e-37
M01708	MIG1	23141	22460	65035	49128	0.733178	0.717331	0.749364	9.67e-172	2.66711e-171
M01709	MAFA	80430	67103	21036	15520	0.615535	0.601417	0.629991	0	0
M01711	BAS1	646	517	229	128	0.447335	0.34702	0.575572	7.51e-11	1.16603e-10
M01713	GCN4	47454	25657	4508	7317	0.877571	0.842933	0.913723	2.02e-10	3.1114e-10
M01714	KLF15	134215	102697	113343	93909	0.633971	0.626483	0.641522	0	0
M01715	MAC1	940	629	226	274	0.811269	0.658925	0.999452	0.0474813	0.0566686
M01716	MATH1	3571	3972	1364	529	0.431381	0.385667	0.482153	4.36e-54	9.20143e-54
M01718	NF-AT2	56691	23278	9890	12855	0.533712	0.517708	0.550202	0	0
M01721	PUR1	1027	1780	531	184	0.600583	0.496571	0.724404	3.29e-08	4.80057e-08
M01723	SATB1	221	373	566	336	1.00193	0.80427	1.24901	1	1
M01724	T3RALPHA	338453	249010	129107	121725	0.693663	0.687196	0.70024	0	0
M01725	TR4	671	837	1120	738	0.821942	0.714511	0.945574	0.00551558	0.00693665
M01728	EAR2	24083	17610	13792	15755	0.835295	0.810497	0.860823	7.04e-32	1.33799e-31
M01729	GCR1	176	244	173	88	0.705202	0.504051	0.984359	0.0355756	0.0430268
M01731	MAL63	855	937	945	671	0.778152	0.677876	0.893225	0.000292726	0.000386034
M01732	MIG1	35897	26163	49428	46206	0.681326	0.667548	0.69539	1.95e-300	6.22624e-300
M01733	MZF1	13721	14515	5234	4381	0.885464	0.845032	0.927796	2.9e-07	4.12938e-07
M01734	NFAT3	78017	92532	35284	20933	0.703649	0.689985	0.717579	3.35e-275	1.03552e-274
M01735	PITX3	583	296	98	149	0.77194	0.571832	1.04524	0.0829562	0.097212
M01736	REB1	1070986	743393	415969	464354	0.774859	0.770852	0.778871	0	0
M01737	ROX1	5954	5995	1049	689	0.661339	0.595958	0.733651	1.81e-15	3.02857e-15
M01740	WRKY11	5954	13194	5074	1555	0.679122	0.63626	0.724649	6.37e-33	1.21748e-32
M01742	Zfp206	63608	66209	236112	121299	0.534742	0.527868	0.5417	0	0
M01744	REX1	11083	4046	9202	15784	0.626186	0.59892	0.654626	1.12e-97	2.70916e-97
M01745	EBNA1	299	657	916	264	0.63329	0.519383	0.77217	4.22e-06	5.88545e-06
M01746	Tbf1	2220	3050	622	367	0.81063	0.702546	0.934522	0.00348037	0.0044263
M01747	BRF-1	7765	2943	11542	26432	0.867956	0.827202	0.91059	5.19e-09	7.73088e-09
M01748	NF-AT2	89663	47614	132327	190976	0.766393	0.756372	0.776536	0	0
M01749	NF-AT2 dimer	593	1137	2735	442	0.309864	0.268334	0.357783	2.64e-60	5.65953e-60
M01752	ERG	75159	23014	9345	15747	0.515976	0.500918	0.531492	0	0
M01759	AML2	158185	112575	54449	61328	0.801578	0.790519	0.812755	6.93e-215	2.02673e-214
M01761	2015-10-02	43	88	446	8	0.0367087	0.0145221	0.0831207	3.62e-23	6.50641e-23
M01768	TFEB	70708	61913	581943	65753	0.0989346	0.0976313	0.100304	0	0
M01770	XBP1	152954	84680	34972	43522	0.688983	0.677789	0.700422	0	0
M01772	cebpe	19477	16967	9860	9499	0.839236	0.810334	0.869181	7.18e-23	1.28709e-22
M01774	TBR2	8975	9989	2078	1151	0.616478	0.569987	0.666545	2.58e-35	5.0375e-35
M01778	PLAG1	1731	1267	1264	1619	0.937517	0.844361	1.04094	0.225662	0.253287
M01779	CBF1 dimer	102581	38363	11006	8756	0.297524	0.288576	0.306737	0	0
M01782	TR4	38437	33709	17353	13717	0.693236	0.67488	0.712071	1.25e-159	3.3925e-159
M01784	UPC2	19521	12680	9898	12579	0.825498	0.797373	0.854645	1.49e-27	2.75093e-27
M01785	TBF1	6592	11935	4638	1792	0.69954	0.656918	0.74478	5.09e-30	9.55343e-30
M01786	TBF1	1697	1842	3347	2289	0.742331	0.681451	0.808714	5.85e-12	9.23076e-12
M01788	MCM1	2103	4470	3437	1317	0.814469	0.749654	0.884742	8.87e-07	1.25643e-06
M01789	IFH1	417	772	464	207	0.825912	0.670506	1.01605	0.0658153	0.0777297
M01790	IFH1:FHL1	1620	4069	5253	1789	0.855413	0.790067	0.926213	0.00010229	0.000137706
M01792	HMO1	15787	38780	60211	27585	1.1254	1.09934	1.15208	3.02e-23	5.44242e-23
M01793	CBF1	372101	343171	476302	173325	0.335605	0.333189	0.338012	0	0
M01795	Cap1	76876	37883	11033	26334	1.17619	1.1466	1.2066	2.41e-36	4.73281e-36
M01796	BDP1	23787	9427	40176	89443	0.882294	0.859029	0.906115	1.78e-20	3.12883e-20
M01797	SIRT6	4652	4195	947	706	0.672275	0.603697	0.748463	1.87e-13	3.02815e-13
M01799	AMS	1987	1945	542	360	0.650167	0.559437	0.755157	7.94e-09	1.17626e-08
M01801	ERalpha	5952	7754	11365	3298	0.378046	0.35895	0.398121	5.342387109279e-312	1.73435868595501e-311
M01802	ApiAP2	49039	87240	115530	35875	0.552422	0.543515	0.561487	0	0
M01803	ApiAP2	48747	87240	115530	35629	0.551921	0.543005	0.56095	0	0
M01804	ApiAP2	49039	87240	115530	35875	0.552422	0.543515	0.561487	0	0
M01805	Cgd2	32	28	43	17	0.34593	0.150822	0.785548	0.00899734	0.011191
M01806	GBF1	175836	87808	11838	22800	0.961796	0.939298	0.9849	0.00126772	0.00164464
M01807	INO2:INO4	2016	2139	348	254	0.774417	0.648726	0.923664	0.00393857	0.00498567
M01809	RIN	2117	2090	558	380	0.672318	0.580646	0.778074	5.72e-08	8.30165e-08
M01812	TGA2	653421	369287	192956	237373	0.695255	0.690266	0.700301	0	0
M01814	AML2	72325	71414	17917	11554	0.63674	0.620626	0.653288	6e-267	1.83378e-266
M01815	TGA3	191544	98610	15610	28060	0.925416	0.906114	0.945143	5.77e-13	9.26614e-13
M01816	ZBP89	262916	197431	61517	81447	0.99421	0.982343	1.00622	0.343058	0.376947
M01818	CPRF-1	437690	210822	100356	90640	0.435037	0.430563	0.439595	0	0
M01819	CCA1	7361	12093	11114	5209	0.769983	0.736734	0.804681	1.12e-31	2.11677e-31
M01820	CREM	636552	927139	698361	240883	0.502386	0.499574	0.505212	0	0
M01823	STAT1	1014	846	441	291	0.550537	0.460764	0.657493	1.23e-11	1.92294e-11
M01826	PITX1	144	56	35	64	0.711111	0.412743	1.2347	0.229409	0.257279
M01827	GT-1	11664	16131	18167	14165	1.07832	1.04377	1.11399	5.1e-06	7.08362e-06
M01828	RAP1	2275	2880	1181	861	0.922921	0.830823	1.02501	0.132886	0.152432
M01830	MAX	2072	1178	941	942	0.569137	0.506385	0.639758	9.78e-22	1.72805e-21
M01834	Hoxd9	8176	5886	1382	1250	0.65115	0.59843	0.708519	7.7e-24	1.39319e-23
M01837	FKLF	87629	57094	16570	20192	0.793962	0.775783	0.812565	6.23e-85	1.44022e-84
M01838	GBF1	376548	266834	65016	54835	0.597666	0.590263	0.605116	0	0
M01839	E2L	850968	426263	80671	114030	0.708054	0.701189	0.715007	0	0
M01840	E2L1	767393	469060	292328	371134	0.776016	0.771299	0.780705	0	0
M01841	ERR1	14	16	12	14	1.33333	0.410611	4.3493	0.789073	0.811191
M01843	2015-12-02	909621	560616	279281	228457	0.50416	0.50089	0.507447	0	0
M01844	HSF1	4949	3921	4165	3425	0.651516	0.612272	0.693277	2.02e-42	4.07302e-42
M01845	ADR1	5015	4155	896	751	0.694436	0.624073	0.772632	1.08e-11	1.69038e-11
M01848	TCP15	1675	1742	1221	667	0.568124	0.505069	0.638862	4.45e-22	7.87308e-22
M01850	TCP11	5009	3670	2116	1874	0.648887	0.601339	0.700211	1.96e-29	3.66858e-29
M01851	TCP11	4083	3474	1298	952	0.62404	0.566762	0.687073	1.83e-22	3.25894e-22
M01852	CEP3	617740	486883	67064	98831	1.16151	1.14936	1.1738	5.81e-173	1.60574e-172
M01854	AML2	65185	40259	14131	16254	0.7104	0.692287	0.728996	1.27e-148	3.366e-148
M01857	AP-2alpha	614	1829	595	241	1.20655	1.00763	1.44235	0.0399625	0.0482036
M01861	ATF-1	701982	1239664	630746	135380	0.379034	0.376539	0.38152	0	0
M01862	ATF-2	807680	1336054	1077124	348283	0.534874	0.53236	0.537381	0	0
M01863	ATF-3	634466	466086	449386	246202	0.402467	0.400005	0.404985	0	0
M01864	ATF-4	2042	1079	120	133	0.585647	0.449018	0.764685	5.33e-05	7.23281e-05
M01866	C/EBPalpha	6048	2259	1090	1746	0.598304	0.546424	0.655289	1.16e-28	2.15044e-28
M01868	CEBPE	1313	1247	448	347	0.735619	0.624565	0.866111	0.000185216	0.00024738
M01869	C/EBPgamma	118	53	16	52	1.45975	0.737264	2.99408	0.272194	0.302512
M01871	COE1	6237	5027	3625	4880	1.08504	1.0247	1.14895	0.00497294	0.00627163
M01874	EKLF	5522	11244	1811	685	0.770188	0.700304	0.846411	3.1e-08	4.5282e-08
M01875	ER-beta	1080	1046	1240	1020	0.796685	0.706234	0.898711	0.00017716	0.000237087
M01876	GABP-beta	264934	126791	51185	75561	0.70649	0.697323	0.715817	0	0
M01881	IRF-1	16076	9713	6464	8732	0.816183	0.78335	0.85041	2.21e-22	3.9305e-22
M01883	IRF-4	4614	5025	2312	2097	0.9878	0.919146	1.06155	0.743237	0.769315
M01884	IRF-7	3370	2891	876	938	0.91858	0.826178	1.02137	0.114868	0.13266
M01888	Smad3	1148	1819	2704	699	0.409601	0.365861	0.458467	3.76e-57	8.03515e-57
M01889	Smad4	11870	16796	6725	3312	0.696872	0.664125	0.731162	1.38e-50	2.88102e-50
M01891	YAP1	20346	24255	6836	4066	0.709067	0.678988	0.74041	4.61e-56	9.83612e-56
M01892	RIN	808	1387	427	294	1.18191	0.990966	1.40853	0.0571713	0.067816
M01896	C/EBPbeta	17578	7239	3157	4686	0.611275	0.579661	0.644667	2.06e-73	4.56023e-73
M01899	RSC30	7228	44497	165611	8957	0.332955	0.322175	0.344109	0	0
M01902	GZF3	25524	17788	6739	6567	0.679125	0.653032	0.706277	4.19e-84	9.62069e-84
M01903	Gsm1	589416	465307	480400	322815	0.530479	0.527352	0.533611	0	0
M01905	Yml081w	813	855	182	97	0.5605	0.425546	0.735349	1.35e-05	1.86553e-05
M01906	FKH2	239667	117871	54956	69644	0.623257	0.615074	0.631539	0	0
M01909	PUT3	183284	109753	39716	24829	0.374357	0.367854	0.380985	0	0
M01910	GAT1	185253	117147	31477	26356	0.529483	0.520069	0.539105	0	0
M01911	CBF1	253222	138863	33287	44528	0.733574	0.722143	0.74516	0	0
M01913	TBF1	2464	3990	1389	524	0.610887	0.544846	0.68437	1.85e-18	3.17778e-18
M01914	YAF1	57740	49275	13519	11679	0.737243	0.717145	0.757873	9.46e-105	2.33829e-104
M01916	CHA4	143965	77692	17817	24962	0.756074	0.740246	0.772263	7.35e-147	1.94046e-146
M01917	Ynr063w	270566	140078	87073	101855	0.605614	0.598901	0.612383	0	0
M01919	RPH1	26090	28927	8258	5016	0.67346	0.64765	0.70027	7.12e-90	1.66871e-89
M01923	Rox1	23115	24895	8810	6482	0.792413	0.763717	0.822197	1.45e-35	2.83932e-35
M01924	Mig3	554485	219437	82337	108473	0.521371	0.515986	0.526771	0	0
M01925	RPN4	893071	515803	1179950	2280043	1.11603	1.11145	1.12059	0	0
M01927	PBF1	98400	42573	8524	15443	0.78384	0.761533	0.806842	1.02e-60	2.19705e-60
M01932	YRM1	3688	2055	128	200	0.870645	0.6892	1.10299	0.237174	0.265175
M01933	TEA1	966709	713486	144642	199483	1.01789	1.01034	1.02546	2.87e-06	4.01091e-06
M01935	MET32	186322	75325	12783	18240	0.576856	0.563051	0.591	0	0
M01936	TBS1	428	346	98	58	0.478447	0.329487	0.691174	4.8e-05	6.52665e-05
M01937	HSF1	1717	3474	767	282	0.743898	0.63899	0.86447	7.63e-05	0.000103229
M01938	PHO4	20584	10042	20866	21725	0.507938	0.492608	0.523702	0	0
M01940	RDS2	879554	416920	106576	116479	0.518058	0.513387	0.522776	0	0
M01941	PHD1	3720	5977	1365	577	0.679178	0.610011	0.755599	3.43e-13	5.52136e-13
M01944	Yll054c	83654	45568	18251	12308	0.367345	0.358025	0.376895	0	0
M01945	GAT4	1149	1099	357	327	0.876107	0.735318	1.0437	0.137625	0.157335
M01946	LYS14	552870	370283	92139	77094	0.560387	0.55458	0.566281	0	0
M01947	XBP1	468879	337551	713249	71192	0.0718569	0.071242	0.0725291	0	0
M01948	FHL1	1181316	756685	242377	309399	0.817667	0.812706	0.82262	0	0
M01949	Ybr239c	118550	78479	30785	37637	0.809334	0.795212	0.823692	7.7e-123	1.97149e-122
M01951	MBP1	1742434	834737	418005	294551	0.337577	0.335743	0.339396	0	0
M01953	CUP9	9784	6082	1273	1352	0.660204	0.607148	0.717954	1.47e-22	2.62127e-22
M01954	SGC1	194366	89912	106784	27794	0.120404	0.118539	0.122292	0	0
M01955	TEC1	3903	1831	467	576	0.578623	0.504936	0.663366	2.32e-15	3.87237e-15
M01957	YRR1	471223	270862	130697	161473	0.710159	0.704032	0.716363	0	0
M01958	SIP4	626497	303771	472825	66226	0.0679134	0.0673135	0.0685238	0	0
M01959	RIM101	304058	130172	23418	30041	0.549194	0.53923	0.55935	0	0
M01960	Ykl222c	149208	62582	6640	13059	0.824896	0.799638	0.850985	1.65e-33	3.17146e-33
M01961	MIG1	651867	456424	307442	203379	0.463183	0.460036	0.466342	0	0
M01962	MET31	456374	586596	108801	76927	0.908791	0.899687	0.917941	1.67e-78	3.77698e-78
M01964	SRD1	1886	2090	1252	453	0.400958	0.353296	0.454723	4.22e-50	8.76959e-50
M01966	MIG2	505214	210059	93483	128798	0.572852	0.567213	0.578522	0	0
M01967	Pbx	286	330	172	148	0.992844	0.750084	1.3135	1	1
M01968	FOXO1	87849	53380	25553	29975	0.712786	0.698749	0.727126	6.33e-244	1.9004e-243
M01970	XBP1	157262	131088	129994	63379	0.406407	0.401537	0.411293	0	0
M01971	LHX3b	37103	34351	166585	41575	0.231061	0.226879	0.235343	0	0
M01972	EGR1/ Zif268	515384	260541	206677	233597	0.571374	0.567042	0.575695	0	0
M01974	EHF	206967	111832	35193	47160	0.724073	0.712842	0.735517	0	0
M01975	ELF1	26519	8728	4607	7748	0.553514	0.529687	0.578411	2.27e-151	6.06376e-151
M01976	ELF2	1256839	659345	232989	366169	0.824478	0.819539	0.82941	0	0
M01979	ELF4	741012	400994	168160	259539	0.835204	0.829167	0.841253	0	0
M01980	ELF5	528026	402074	158954	171470	0.821424	0.814906	0.828	0	0
M01981	ELK-1	1593304	844025	402982	654096	0.85983	0.855799	0.863894	0	0
M01982	Net (Elk-3)	225834	124557	56003	90017	0.886527	0.875392	0.897827	7.35e-78	1.65405e-77
M01983	SAP1A (Elk4)	1483379	802868	453884	760909	0.907361	0.903242	0.911527	0	0
M01985	ERG	1694820	927965	508124	766858	0.82633	0.822718	0.82995	0	0
M01986	c-ets-1 (ets1)	755126	462831	134397	153551	0.700271	0.694573	0.706013	0	0
M01987	ER81 (ETV1)	1167501	636301	294825	455970	0.842902	0.83824	0.847626	0	0
M01988	ER71	1317347	756127	360000	528332	0.842362	0.838088	0.846677	0	0
M01989	Ets2 (c-ets-2)	1000074	523305	242953	354821	0.764205	0.759519	0.768953	0	0
M01990	ETV3	805778	557907	168473	243908	1.0024	0.995338	1.00953	0.507142	0.541031
M01992	Erm (ETV5)	1146715	638342	279804	439379	0.874145	0.869217	0.879099	0	0
M02010	Gfi1	4014	2140	509	622	0.651492	0.571902	0.742453	7.91e-11	1.22533e-10
M02011	HES1	2175639	1909391	1313829	810704	0.541541	0.53969	0.543397	0	0
M02013	HNF-1A	1629	1689	1060	806	0.788384	0.702131	0.885124	4.36e-05	5.93432e-05
M02014	HNF-3beta	4537	4172	969	843	0.79998	0.72182	0.886513	1.6e-05	2.1998e-05
M02015	HNF-3gamma	204052	149413	113233	48773	0.315394	0.311451	0.319402	0	0
M02016	HNF-4alpha	36094	20852	21338	27573	0.746523	0.728257	0.76525	3.46e-119	8.79255e-119
M02028	Pbx1	1294	952	1251	197	0.115854	0.0970607	0.137992	4.37e-169	1.20286e-168
M02032	SWI4	275253	167707	119316	166217	0.848781	0.840675	0.856989	2.92e-245	8.82503e-245
M02033	TCF-4	478	569	259	154	0.707791	0.556013	0.899618	0.00403909	0.00510815
M02036	WT1	17879	30763	34114	10729	0.541143	0.525905	0.55682	0	0
M02037	Pet-1 (FEV)	188290	102803	52735	86481	0.895365	0.883608	0.90734	4.49e-60	9.6103e-60
M02038	Fli-1	51793	20240	18528	26752	0.564244	0.550386	0.578469	0	0
M02039	GABPalpha	5340	1843	1514	2423	0.552347	0.507805	0.600853	4.15e-44	8.4431e-44
M02040	PDEF (SPDEF)	2153729	1358471	543438	770885	0.894744	0.891072	0.898423	0	0
M02041	Spi-B	14296	10800	2492	2805	0.850343	0.800901	0.902893	9.53e-08	1.37577e-07
M02042	Spic	14704	11247	2590	2855	0.843155	0.794844	0.894425	1.26e-08	1.8585e-08
M02043	SPI1 (PU.1)	6006	4682	1020	1278	0.976735	0.891147	1.07074	0.610385	0.642622
MA0002.2	RUNX1	204	239	58	28	0.565585	0.333784	0.942437	0.0239188	0.029215
MA0003.1	TFAP2A	100243	74835	22025	19668	0.666646	0.652477	0.681134	1.48e-301	4.7367e-301
MA0004.1	Arnt	1201044	954470	2868350	108353	0.0300201	0.0297979	0.0302478	0	0
MA0006.1	Arnt::Ahr	2017045	667213	262159	230156	0.290407	0.28858	0.292274	0	0
MA0007.1	Ar	130120	193609	258832	184027	1.0579	1.04819	1.06772	5.63e-33	1.07908e-32
MA0017.1	NR2F1	93262	92875	70329	52101	0.737744	0.727103	0.748546	0	0
MA0018.2	CREB1	704792	1251525	1869482	178042	0.169114	0.168135	0.170079	0	0
MA0019.1	Ddit3::Cebpa	27281	24957	14361	11874	0.756388	0.734124	0.779324	1.04e-75	2.32501e-75
MA0024.1	E2F1	693252	301986	80082	91606	0.498293	0.49313	0.503539	0	0
MA0025.1	NFIL3	477	1205	358	117	0.825603	0.647242	1.04846	0.11635	0.134029
MA0027.1	En1	15433	21162	7966	4039	0.695248	0.665693	0.726079	2.37e-62	5.14574e-62
MA0028.1	ELK1	317244	209890	82042	108698	0.876564	0.867322	0.885948	1.95e-130	5.05956e-130
MA0031.1	FOXD1	6225	4421	1116	1231	0.783385	0.71547	0.857852	1.12e-07	1.61513e-07
MA0032.1	FOXC1	24486	19259	3601	4688	1.02395	0.976356	1.07393	0.328329	0.361935
MA0033.1	FOXL1	18781	16628	5364	4776	0.78831	0.754018	0.824161	5.46e-26	9.99895e-26
MA0035.2	Gata1	8770	4982	7927	8968	0.642674	0.613592	0.673144	1.23e-79	2.79115e-79
MA0038.1	Gfi	238	297	45	61	1.6916	1.08738	2.64249	0.0144648	0.0178768
MA0039.2	Klf4	66398	31409	12315	18659	0.716726	0.69801	0.735985	3.61e-133	9.40263e-133
MA0041.1	Foxd3	120052	120807	499725	273574	0.550892	0.545837	0.556046	0	0
MA0042.1	FOXI1	15412	19100	10014	6571	0.813202	0.782978	0.844563	4.04e-27	7.44875e-27
MA0046.1	HNF1A	9853	11668	12487	8335	0.790452	0.760409	0.821694	6.27e-33	1.20006e-32
MA0048.1	NHLH1	171968	144953	374330	66548	0.149851	0.148208	0.15146	0	0
MA0050.1	IRF1	11430	7487	7154	11895	1.08912	1.04479	1.13534	5.38e-05	7.29337e-05
MA0051.1	IRF2	12105	8021	13951	22325	1.06035	1.02341	1.09859	0.00114065	0.00148404
MA0052.1	MEF2A	733	369	134	113	0.424518	0.317667	0.567208	2.69e-09	4.05142e-09
MA0055.1	Myf	182809	215531	485905	65397	0.158679	0.157026	0.16029	0	0
MA0057.1	MZF1_5-13	176605	155782	34338	30062	0.772249	0.759262	0.785456	1.49e-197	4.21235e-197
MA0058.1	MAX	117203	60087	19220	20997	0.560074	0.54794	0.57249	0	0
MA0059.1	MYC::MAX	487449	534404	358910	154552	0.472095	0.468756	0.475461	0	0
MA0060.1	NFYA	56846	32389	35947	48735	0.77246	0.757666	0.787509	5.27e-152	1.41053e-151
MA0061.1	NF-kappaB	27936	14447	51744	13973	0.139651	0.135834	0.143532	0	0
MA0062.2	GABPA	1151	503	462	843	0.797404	0.681284	0.933504	0.00445421	0.00562789
MA0065.2	PPARG::RXRA	6929	3999	3161	4652	0.849368	0.79984	0.90197	8.69e-08	1.25718e-07
MA0066.1	PPARG	2221	3181	5295	2839	0.767917	0.714968	0.824855	2.99e-13	4.8188e-13
MA0069.1	Pax6	53867	49017	30156	22392	0.675683	0.661458	0.690177	3.77e-290	1.19252e-289
MA0070.1	PBX1	165	94	92	88	0.544928	0.363372	0.817412	0.00232893	0.00300129
MA0071.1	RORA_1	1302	691	168	154	0.486495	0.380962	0.621322	3.95e-09	5.90976e-09
MA0072.1	RORA_2	9	45	161	25	0.776398	0.322049	2.03154	0.515011	0.548563
MA0073.1	RREB1	402	984	566	842	3.64137	3.10087	4.27629	3.38e-61	7.3036e-61
MA0074.1	RXRA::VDR	1939	2060	1877	1469	0.831471	0.757373	0.912805	8.76e-05	0.000118047
MA0076.1	ELK4	372442	234280	82795	103110	0.783381	0.775205	0.791676	0	0
MA0079.2	SP1	69494	62426	70104	47142	0.604065	0.594502	0.613786	0	0
MA0083.1	SRF	592	849	1024	267	0.373936	0.313926	0.445029	7.31e-31	1.37773e-30
MA0084.1	SRY	504	277	96	144	0.824405	0.606609	1.12359	0.220164	0.24732
MA0088.1	znf143	316383	143619	270479	594259	0.997335	0.989656	1.00508	0.498319	0.532876
MA0090.1	TEAD1	9699	6356	2800	3347	0.783348	0.737893	0.831635	8.44e-16	1.41922e-15
MA0091.1	TAL1::TCF3	5618	3008	688	920	0.715971	0.64166	0.799191	1.94e-09	2.92509e-09
MA0092.1	Hand1::Tcfe2a	194	111	25	36	0.823918	0.454461	1.5129	0.561902	0.59617
MA0093.1	USF1	853967	382244	443487	129470	0.130674	0.129748	0.131609	0	0
MA0099.2	AP1	1110962	619426	527461	656454	0.693912	0.690608	0.697202	0	0
MA0100.1	Myb	1028273	650348	170953	206662	0.764577	0.759143	0.770034	0	0
MA0102.2	CEBPA	21699	33133	22578	11030	0.745952	0.72493	0.767566	2.66e-91	6.2776e-91
MA0104.2	Mycn	72533	27959	3587	8893	0.955659	0.917002	0.996096	0.0309398	0.0375204
MA0105.1	NFKB1	6855	8133	12624	5376	0.505249	0.482762	0.5288	5.36e-194	1.50903e-193
MA0106.1	TP53	27524	19861	29958	30361	0.731295	0.71373	0.749295	8.78e-142	2.309e-141
MA0107.1	RELA	1929	1044	725	1088	0.812193	0.718756	0.917927	0.000765251	0.000998505
MA0108.2	TBP	16537	9907	27689	46354	1.00292	0.974151	1.03254	0.847384	0.867194
MA0109.1	Hltf	1381	998	164	133	0.586063	0.456022	0.75247	1.72e-05	2.36239e-05
MA0111.1	Spz1	12324	14858	8457	4431	0.631676	0.604627	0.659877	6.53e-97	1.57393e-96
MA0112.2	ESR1	1116	1462	1685	1140	0.886315	0.794189	0.989153	0.029173	0.0354729
MA0113.1	NR3C1	1332	769	608	775	0.735902	0.639258	0.847276	1.54e-05	2.1216e-05
MA0114.1	HNF4A	10382	4872	2941	4068	0.649101	0.612046	0.68845	2.68e-47	5.51024e-47
MA0115.1	NR1H2::RXRA	140865	146664	89649	74096	0.860537	0.850111	0.871108	2.18e-129	5.62407e-129
MA0117.1	Mafb	306344	115327	19180	34866	0.684345	0.671542	0.697404	0	0
MA0119.1	TLX1::NFIC	669108	1265787	1582775	493010	0.589252	0.58669	0.591816	0	0
MA0122.1	Nkx3-2	12659	9606	2072	1630	0.596954	0.556179	0.640668	1.57e-47	3.23783e-47
MA0125.1	Nobox	4085	4834	938	577	0.727927	0.649758	0.815123	2.19e-08	3.21279e-08
MA0133.1	BRCA1	42200	65828	16711	6709	0.626258	0.607142	0.645938	2.71e-202	7.75838e-202
MA0135.1	Lhx3	9030	10332	22220	26793	1.37967	1.33417	1.42669	7.24e-80	1.64568e-79
MA0136.1	ELF5	18722	11186	2256	2573	0.681433	0.640696	0.724808	2.42e-34	4.70479e-34
MA0137.2	STAT1	900	575	882	1045	0.75696	0.657877	0.870824	7.77e-05	0.000105019
MA0138.2	REST	80315	30192	64535	124069	0.722709	0.711007	0.734612	0	0
MA0139.1	CTCF	1070272	270821	1166813	2958125	0.64151	0.638462	0.644578	0	0
MA0140.1	Tal1::Gata1	54609	36458	29009	38719	0.891087	0.873233	0.909299	4.3e-29	8.00425e-29
MA0141.1	Esrrb	23325	12427	26278	35726	0.72433	0.704985	0.744203	1.11e-122	2.83133e-122
MA0142.1	Pou5f1	10321	6693	4437	5233	0.764822	0.726948	0.804676	2.46e-25	4.48685e-25
MA0143.1	Sox2	4648	3468	1789	2415	1.00721	0.933502	1.08684	0.862744	0.880921
MA0144.1	Stat3	346	226	83	75	0.590222	0.40753	0.854805	0.00363875	0.00461907
MA0146.1	Zfx	27753	25091	16222	14632	0.815469	0.792775	0.838812	6.9e-46	1.41226e-45
MA0147.1	Myc	2337	1113	710	424	0.284409	0.246629	0.327892	3.18e-72	7.01668e-72
MA0148.1	FOXA1	385	395	103	92	0.916404	0.660598	1.27016	0.630998	0.662743
MA0150.1	NFE2L2	95823	51484	22667	22133	0.524625	0.5135	0.535977	0	0
MA0153.1	HNF1B	525	358	180	291	1.10241	0.87108	1.39655	0.414846	0.448205
MA0154.1	EBF1	3608	4464	1173	589	0.621262	0.556527	0.693137	2.35e-18	4.02645e-18
MA0155.1	INSM1	2960	3216	1419	1099	0.841472	0.765672	0.9247	0.000288055	0.000380244
MA0156.1	FEV	346552	204175	90642	100154	0.650988	0.644172	0.657867	0	0
MA0157.1	FOXO3	196836	92260	34485	36707	0.498916	0.490642	0.50731	0	0
MA0158.1	HOXA5	6582	7162	1283	786	0.666611	0.605431	0.733689	2.79e-17	4.7623e-17
MA0159.1	RXR::RAR_DR5	41244	25395	21713	28576	0.810343	0.791409	0.829743	2.06e-68	4.50874e-68
MA0160.1	NR4A2	45970	25501	22616	25334	0.621399	0.606872	0.636265	0	0
MA0162.1	Egr1	342162	345533	314224	216148	0.694656	0.689641	0.699678	0	0
MA0163.1	PLAG1	123	107	124	121	0.848872	0.582471	1.23698	0.408653	0.442219
MA0164.1	Nr2e3	8597	6760	6188	1520	0.193149	0.180983	0.206081	0	0
MA0258.1	ESR2	2910	5087	6017	3081	0.895118	0.840068	0.953728	0.000586275	0.00076645
PBM0001	/CR09/Sox4_RC	2923	1741	892	1061	0.708468	0.635702	0.789722	3.31e-10	5.0696e-10
PBM0002	/CR09/Sox4	2923	1741	892	1061	0.708468	0.635702	0.789722	3.31e-10	5.0696e-10
PBM0005	/GR09/Cup9	7365	7088	3965	3419	0.829864	0.784216	0.878149	7.52e-11	1.16624e-10
PBM0009	/GR09/Aro80	82621	38687	49555	89267	0.843486	0.829806	0.857402	4.62e-93	1.10376e-92
PBM0011	/GR09/Srd1	270	364	287	156	0.732791	0.565578	0.948572	0.0161228	0.0198716
PBM0012	/GR09/Rgt1	43005	24150	29019	38898	0.752737	0.736384	0.769447	5.67e-143	1.49402e-142
PBM0013	/GR09/Cbf1	246373	242909	355708	185270	0.513525	0.509473	0.517596	0	0
PBM0016	/GR09/Mig3	33129	22991	39417	53409	0.94033	0.920474	0.960586	1.44e-08	2.12169e-08
PBM0018	/GR09/Oaf1	71029	49551	57460	76542	0.929289	0.91471	0.94411	7.85e-20	1.36921e-19
PBM0019	/GR09/Rap1	31950	41342	67017	50971	0.984144	0.965947	1.00267	0.0929898	0.108222
PBM0020	/GR09/Ygr067c	13031	21232	43394	24137	0.906289	0.882163	0.931079	8.23e-13	1.31855e-12
PBM0022	/GR09/Ykl222c	328964	139317	109161	209964	0.814579	0.806757	0.822459	0	0
PBM0023	/GR09/Mbp1	909010	483207	906756	1406856	0.824753	0.821179	0.828394	0	0
PBM0026	/GR09/Fkh2	37	34	49	33	0.618864	0.309875	1.23465	0.147799	0.168541
PBM0027	/GR09/Rpn4	282137	176111	171466	204380	0.744024	0.737537	0.750565	0	0
PBM0028	/GR09/Mcm1	11	35	23	12	1.66008	0.560165	4.92197	0.330207	0.36371
PBM0031	/GR09/Yap6	116743	122008	210432	224625	1.11559	1.10447	1.12683	3.18e-102	7.76126e-102
PBM0033	/GR09/Yml081w	21667	20692	46517	41418	0.850317	0.830756	0.870336	1e-42	2.0284e-42
PBM0035	/GR09/Pdr1	11500	5466	7313	12004	0.780193	0.746893	0.814956	2.98e-29	5.56239e-29
PBM0036	/GR09/Sfl1	231835	490855	755468	633697	1.77599	1.76541	1.78652	0	0
PBM0037	/GR09/Gal4	531	2157	2255	365	0.657509	0.566588	0.762527	1.56e-08	2.29601e-08
PBM0038	/GR09/Yox1	1810	1894	6514	4776	0.767217	0.711664	0.827159	3.25e-12	5.15819e-12
PBM0039	/GR09/Sfp1	33273	43705	152964	120277	1.03284	1.01628	1.04968	8.76e-05	0.000118047
PBM0040	/GR09/Smp1	47	151	216	55	0.818065	0.514159	1.30584	0.427755	0.459955
PBM0041	/GR09/Stp2	290	1622	2490	599	1.34549	1.15125	1.57463	0.000140032	0.00018777
PBM0042	/GR09/Stp4	195	140	239	438	1.31574	0.99636	1.73525	0.0457276	0.0547199
PBM0043	/GR09/Tbs1	34	223	505	54	0.70134	0.434723	1.14504	0.144645	0.165082
PBM0047	/GR09/Gat3	14083	16378	25591	18022	0.818995	0.795092	0.843621	4.18e-40	8.39092e-40
PBM0049	/GR09/Ume6	352634	161835	205729	369583	0.824451	0.817866	0.831062	0	0
PBM0050	/GR09/Nhp6a	78453	52731	52469	75010	0.960888	0.945893	0.976113	6.36e-07	9.02774e-07
PBM0054	/GR09/Rdr1	1477942	696772	1186392	2421953	0.962434	0.958979	0.965909	8.67e-97	2.07866e-96
PBM0055	/GR09/Sum1	5536	3183	4762	8998	1.08642	1.02684	1.14942	0.00382654	0.00485291
PBM0056	/GR09/Rds1	32	129	391	80	0.824808	0.513594	1.34789	0.404816	0.438416
PBM0058	/GR09/Matalpha2	860	779	843	748	0.803735	0.698321	0.925097	0.00195947	0.0025348
PBM0059	/GR09/Usv1	22387	12298	26346	37198	0.77561	0.754816	0.796975	4e-76	8.9571e-76
PBM0060	/GR09/Cep3	90367	46343	105127	204871	0.999403	0.986035	1.01293	0.931684	0.944208
PBM0062	/GR09/Met32	6716	3428	3600	5072	0.719129	0.677419	0.763445	1.08e-27	1.99668e-27
PBM0064	/GR09/Ypr013c	2427	1756	5914	6205	0.759128	0.706615	0.815476	2.51e-14	4.11859e-14
PBM0066	/GR09/Sut2	216050	106217	94994	157123	0.813174	0.804339	0.822107	2.24e-302	7.186e-302
PBM0067	/GR09/Ndt80	426	381	504	579	1.02746	0.852252	1.23855	0.77994	0.80241
PBM0068	/GR09/Yll054c	46109	67923	163198	59889	0.540584	0.532478	0.548836	0	0
PBM0072	/GR09/Ydr520c	274383	125901	74904	125638	0.769641	0.761037	0.778332	0	0
PBM0073	/GR09/Yer130c	16	84	89	21	1.23876	0.571432	2.7235	0.590657	0.624238
PBM0074	/GR09/Gcn4	95	315	413	144	1.15611	0.849868	1.57662	0.36562	0.399795
PBM0077	/GR09/Rtg3	811574	1867439	1509255	801178	1.22148	1.21686	1.22607	0	0
PBM0078	/GR09/Phd1	1583	1496	1755	1932	1.04035	0.944212	1.14624	0.420204	0.452912
PBM0079	/GR09/Yrr1	783399	473453	180664	247262	0.827141	0.821332	0.833011	0	0
PBM0082	/GR09/Xbp1	499097	362155	574480	715069	0.903197	0.898247	0.908169	1.63e-287	5.10834e-287
PBM0083	/GR09/Ynr063w	564474	265666	150244	265745	0.832454	0.825929	0.839008	0	0
PBM0084	/GR09/Ecm22	21639	17436	25738	23914	0.748664	0.728946	0.768904	3.64e-101	8.83628e-101
PBM0085	/GR09/Sip4	548892	319724	501472	720872	0.837336	0.832621	0.842063	0	0
PBM0087	/GR09/Put3	1053822	865006	1458274	1643303	0.924976	0.921645	0.928355	0	0
PBM0088	/GR09/Pho2	121	161	313	283	1.20305	0.895501	1.61782	0.217975	0.245064
PBM0089	/GR09/Pho4	130564	60260	98331	108141	0.507581	0.501047	0.514209	0	0
PBM0090	/GR09/Pbf1	226744	123310	139943	224939	0.87413	0.865749	0.882576	2.19e-165	5.99159e-165
PBM0091	/GR09/Pbf2	15398	8705	13255	21314	0.909054	0.878466	0.940679	4.06e-08	5.91774e-08
PBM0092	/GR09/Gzf3	1007	693	629	748	0.818379	0.707123	0.947216	0.00672273	0.00844699
PBM0093	/GR09/Lys14	39125	20895	18565	26832	0.771873	0.752637	0.791601	1.45e-90	3.40424e-90
PBM0094	/EMBO10/Etv6_RC	479119	223357	242349	479152	0.921697	0.915262	0.928204	3.33e-115	8.39928e-115
PBM0095	/EMBO10/Etv1_RC	869252	492892	526271	777502	0.837719	0.833613	0.841881	0	0
PBM0097	/EMBO10/Gm4881_RC	1269039	699645	350128	509779	0.802709	0.798521	0.806912	0	0
PBM0099	/EMBO10/Spdef_RC	56649	24800	23708	41935	0.774357	0.757574	0.791517	1.17e-116	2.95659e-116
PBM0100	/EMBO10/Etv1	149533	54801	90661	160280	0.647903	0.639693	0.656249	0	0
PBM0101	/EMBO10/Gabpa	922581	445225	436041	745748	0.825353	0.821064	0.829625	0	0
PBM0103	/EMBO10/Etv4	1082703	584623	581946	976350	0.905919	0.90182	0.910018	0	0
PBM0104	/EMBO10/Etv5	1551681	837150	858432	1364880	0.857807	0.854539	0.861057	0	0
PBM0105	/EMBO10/Etv6	724132	339298	482912	867862	0.842066	0.837535	0.846639	0	0
PBM0106	/EMBO10/Elf5_RC	18156	16701	5496	5144	0.860947	0.824151	0.899391	1.49e-11	2.32673e-11
PBM0107	/EMBO10/Fli1_RC	915100	535906	452218	727888	0.94262	0.937927	0.947353	5.29e-118	1.34178e-117
PBM0110	/EMBO10/Spdef	786419	419822	453326	559871	0.659308	0.655723	0.662879	0	0
PBM0111	/EMBO10/Sfpi1_RC	10200	7886	4932	5474	0.858101	0.8173	0.900935	6.25e-10	9.48686e-10
PBM0113	/EMBO10/Elf2_RC	1575688	844758	759733	1189791	0.839599	0.83632	0.842872	0	0
PBM0114	/EMBO10/Fli1	1072051	550891	684578	1145513	0.859859	0.856038	0.863691	0	0
PBM0116	/EMBO10/Etv5_RC	1248285	775397	524029	842911	0.999164	0.994709	1.00365	0.713896	0.743482
PBM0117	/EMBO10/Ehf	491459	294423	329267	451441	0.821367	0.816091	0.826665	0	0
PBM0118	/EMBO10/Elf4_RC	1207922	698169	544723	781551	0.829284	0.825532	0.833041	0	0
PBM0119	/EMBO10/Elk1_RC	187257	67512	122886	198759	0.583133	0.576521	0.5898	0	0
PBM0120	/EMBO10/Ehf_RC	157273	102366	113749	147059	0.841483	0.832229	0.850851	2.03e-206	5.86109e-206
PBM0121	/EMBO10/Erg	986461	553714	488757	782790	0.898996	0.894649	0.903349	0	0
PBM0123	/EMBO10/Elf3	551	275	274	467	0.850643	0.687266	1.05295	0.137583	0.157335
PBM0124	/EMBO10/Elf4	608121	337757	308737	473975	0.85267	0.84738	0.85799	0	0
PBM0125	/EMBO10/Elf5	170036	193358	70237	50613	0.81944	0.808695	0.830307	2.04e-194	5.75526e-194
PBM0126	/EMBO10/Gm5454	1527127	846617	570236	890010	0.865271	0.861585	0.868973	0	0
PBM0127	/EMBO10/Gm4881	1540238	828687	475712	678733	0.76764	0.764128	0.771147	0	0
PBM0128	/EMBO10/Elk3_RC	268560	111890	115138	178679	0.646554	0.639985	0.653169	0	0
PBM0129	/EMBO10/Elk1	135588	45667	87802	140449	0.53876	0.531473	0.546117	0	0
PBM0130	/EMBO10/Elk3	875728	436090	350108	514408	0.731665	0.727572	0.73577	0	0
PBM0131	/EMBO10/Elk4	41486	20145	35414	51959	0.712445	0.697192	0.728033	3.59e-210	1.04318e-209
PBM0132	/EMBO10/Etv4_RC	1122804	603721	582582	971498	0.896638	0.892574	0.900699	0	0
PBM0133	/EMBO10/Spic_RC	87358	132702	35194	25416	1.09702	1.07711	1.11726	3.28e-23	5.90313e-23
PBM0134	/EMBO10/Spic	232775	236191	69582	56004	0.816675	0.806506	0.826995	1.35e-221	3.9825e-221
PBM0135	/EMBO10/Gm5454_RC	1606506	969565	588332	922674	0.9465	0.942616	0.950446	4.91e-150	1.30645e-149
PBM0136	/EMBO10/Sfpi1	18425	14020	11132	14130	0.96585	0.934209	0.998551	0.0406078	0.0489385
PBM0138	/Cell09/HLH-1_RC	876	1118	1451	1003	0.882208	0.781347	0.9961	0.0409069	0.0492552
PBM0139	/Cell09/HLH-2_HLH-8_RC	22740	13145	11343	14145	0.72085	0.697544	0.744915	1.52e-85	3.52588e-85
PBM0140	/Cell09/HLH-2_HLH-3_RC	33389	14754	19638	43564	0.98025	0.955311	1.00585	0.128822	0.14802
PBM0141	/Cell09/HLH-30_RC	1805	2389	9950	3655	0.486187	0.452145	0.522851	2.33e-84	5.359e-84
PBM0142	/Cell09/HLH-26_RC	132991	115615	121220	60082	0.430886	0.425474	0.43636	0	0
PBM0143	/Cell09/HLH-2_CND-1	2873	2877	4236	1833	0.433322	0.401599	0.467561	2.67e-107	6.64806e-107
PBM0145	/Cell09/HLH-2_HLH-10_RC	146093	227838	219785	111458	0.790879	0.783219	0.798663	0	0
PBM0147	/Cell09/HLH-3_RC	81985	88960	56335	100263	1.93118	1.90426	1.95848	0	0
PBM0148	/Cell09/HLH-1	876	1128	1459	1002	0.884336	0.783372	0.998344	0.0443323	0.0531909
PBM0149	/Cell09/HLH-2	10866	12119	3286	2999	1.0179	0.962184	1.07678	0.539932	0.573757
PBM0150	/Cell09/HLH-3	90193	95499	61183	110094	1.90528	1.87976	1.93107	0	0
PBM0156	/Cell09/HLH-2_HLH-3	33612	15040	19961	43844	0.982837	0.958017	1.00831	0.184849	0.209033
PBM0157	/Cell09/HLH-2_HLH-4	3710	2104	1846	2382	0.731782	0.674295	0.79419	4.2e-14	6.85024e-14
PBM0158	/Cell09/HLH-2_HLH-8	25236	14473	12520	15752	0.721555	0.699363	0.744477	7.16e-94	1.7136e-93
PBM0159	/Cell09/HLH-2_LIN-32	366	619	797	286	0.6069	0.501095	0.734894	1.78e-07	2.54795e-07
PBM0160	/Cell09/LIN-32_RC	2217	1697	698	761	0.834537	0.738368	0.943342	0.00337641	0.00430619
PBM0161	/Cell09/LIN-32	2217	1697	698	761	0.834537	0.738368	0.943342	0.00337641	0.00430619
PBM0162	/Cell09/HLH-2_HLH-10	148103	231423	223496	113050	0.790394	0.782752	0.79811	0	0
PBM0166	/Cell09/HLH-10	17	54	9	4	1.41176	0.28041	5.87724	0.72838	0.756824
PBM0167	/Cell09/HLH-11	40231	53836	80483	30502	0.50715	0.497827	0.516634	0	0
PBM0171	/Cell09/HLH-25_RC	184038	100487	195853	247030	0.688687	0.682054	0.695365	0	0
PBM0172	/Cell09/HLH-25	183993	100237	195565	246967	0.687978	0.681289	0.694679	0	0
PBM0173	/Cell09/HLH-26	139048	119966	125858	62540	0.428717	0.423467	0.434061	0	0
PBM0174	/Cell09/HLH-27	10568	4912	7233	11607	0.745877	0.713003	0.780249	7.67e-38	1.51944e-37
PBM0175	/Cell09/MXL-3_RC	6406	5269	7710	2907	0.310122	0.293089	0.328146	0	0
PBM0181	/Cell09/REF-1	338387	420101	855764	841012	1.22008	1.2135	1.22675	0	0
PBM0182	/Cell09/HLH-2_HLH-14_RC	1987	1253	1032	784	0.47906	0.425526	0.539285	1.61e-35	3.14808e-35
PBM0183	/Cell09/HLH-2_LIN-32_RC	374	635	814	294	0.613232	0.507564	0.740777	1.98e-07	2.82827e-07
PBM0184	/Cell09/HLH-2_RC	8386	10252	2765	2420	1.06998	1.00542	1.13864	0.0319944	0.0387646
PBM0185	/Cell09/HLH-2_HLH-4_RC	3710	2104	1846	2382	0.731782	0.674295	0.79419	4.2e-14	6.85024e-14
PBM0186	/Cell09/HLH-27_RC	10300	4800	7082	11276	0.741999	0.708894	0.776609	2.96e-38	5.88962e-38
PBM0187	/Cell09/MDL-1_RC	3174	6784	4666	3532	1.61791	1.52187	1.72001	1.28e-54	2.714e-54
PBM0188	/Cell09/MXL-1_MDL-1	158892	146004	145230	93959	0.59449	0.588082	0.600959	0	0
PBM0189	/Cell09/HLH-2_CND-1_RC	2547	2448	3583	1587	0.425709	0.392208	0.462038	7.15e-97	1.71727e-96
PBM0191	/Cell09/HLH-29_RC	360919	323413	395181	268257	0.608279	0.604134	0.612425	0	0
PBM0192	/Cell09/MDL-1	3325	7345	5027	3725	1.63688	1.5425	1.73706	1.47e-60	3.16132e-60
PBM0195	/Cell09/MXL-3	10712	8571	12775	4731	0.296315	0.283553	0.309671	0	0
PBM0196	/Cell09/HLH-10_RC	9	79	11	4	3.19192	0.604965	13.9347	0.0942116	0.109456
PBM0197	/Cell09/CND-1_RC	283121	202727	159715	317918	1.42531	1.41355	1.43723	0	0
PBM0198	/Cell09/REF-1_RC	342619	423146	862074	851500	1.21989	1.21334	1.22647	0	0
PBM0199	/Cell09/CND-1	283118	202726	159715	317915	1.4253	1.41354	1.43723	0	0
PBM0200	/NBT06/Cbf1	386638	385381	692740	524337	0.754442	0.750162	0.758776	0	0
PBM0201	/NBT06/Rap1	72082	63887	108342	103449	0.846282	0.834799	0.857941	2.99e-127	7.68453e-127
PBM0202	/NBT06/Oct-1	26	46	42	28	1.17949	0.566483	2.4578	0.729913	0.757836
PBM0203	/NBT06/Zif268	1681107	2689578	3216620	2565807	1.27618	1.27288	1.27944	0	0
PBM0205	/PNAS08/PF14_0633	2744	3223	3100	890	0.337213	0.307734	0.369403	3.82e-132	9.93054e-132
PBM0206	/PNAS08/PFF0200c	4426	7781	9292	3193	0.604107	0.571791	0.63822	5.8e-74	1.28815e-73
PBM0207	/PNAS08/Cgd2_3490	32	28	43	17	0.34593	0.150822	0.785548	0.00899734	0.011191
