# Supplementary material for: Which Genetics Variants in DNase-Seq Footprints Are More Likely to Alter Binding?
Source: PLoS Genet. 2016 Feb 22;12(2):e1005875. doi: 10.1371/journal.pgen.1005875 (PMC4764260; doi:10.1371/journal.pgen.1005875)
Supplement: S13 Table — Shown for each trait is the trait abbreviation and the citation for the meta analysis study. (XLSX) [file pgen.1005875.s018.xlsx]

## Sheet: Sheet1
Abbreviation	Trait	Study
BMI	Body mass index	Speliotes, E.K., et al. (2010). Nat. Genet. 42, 937-948
CD	Chron disease	Jostins, L., et al. (2012). Nature 491, 119-124
FG	Fasting glucose levels	Manning, A.K., et al. (2012). Nat. Genet. 44, 659-669
FNBMD	Bone mineral density (femur)	Estrada, K., et al. (2012). Nat. Genet. 44, 491-501
HB	Hemoglobin levels	van der Harst, P., et al. (2012). Nature 492, 369-375
HDL	HDL cholesterol levels	Teslovich, T.M., et al. (2010). Nature 466, 707-713
Height	Height Lango	Allen, H., et al. (2010). Nature 467, 832-838
LDL	LDL cholesterol levels	Teslovich, T.M., et al. (2010). Nature 466, 707-713
LSBMD	Bone mineral density (lumbar spine)	Estrada, K., et al. (2012). Nat. Genet. 44, 491-501
MCH	Mean red blood cell hemoglobin	van der Harst, P., et al. (2012). Nature 492, 369-375
MCHC	Mean corpuscular hemoglobin concentration	van der Harst, P., et al. (2012). Nature 492, 369-375
MCV	Mean red blood cell volume	van der Harst, P., et al. (2012). Nature 492, 369-375
MPV	Mean platelet volume	Gieger, C., et al. (2011). Nature 480, 201-208
PCV	Packed red blood cell volume	van der Harst, P., et al. (2012). Nature 492, 369-375
PLT	Platelet counts	Gieger, C., et al. (2011). Nature 480, 201-208
RBC	Red blood cell count	van der Harst, P., et al. (2012). Nature 492, 369-375
TC	Total cholesterol levels	Teslovich, T.M., et al. (2010). Nature 466, 707-713
TG	Triglyceride levels	Teslovich, T.M., et al. (2010). Nature 466, 707-713
