# Supplementary material for: Which Genetics Variants in DNase-Seq Footprints Are More Likely to Alter Binding?
Source: PLoS Genet. 2016 Feb 22;12(2):e1005875. doi: 10.1371/journal.pgen.1005875 (PMC4764260; doi:10.1371/journal.pgen.1005875)
Supplement: S16 Table — For each of the SNPs tested, listed are the results for the reference allele (top) and the alternate allele (bottom). Shown is the average and standard error (across replicates) of the firefly luciferase activity normalized to the renilla luciferase activity, for each construct (Norm Expr) and for the pGL4.23 vector (Empty Vector). The last two columns are the t-test p-values comparing the activity of the reference allele to the alternate allele (vs ref), and of each allele to the pGL4.23 vector (vs empty). Underlined alleles indicate the allele predicted to have stronger binding. (XLSX) [file pgen.1005875.s021.xlsx]

## Sheet: Sheet1
rsID	Allele	Num Reps	Norm Expr	Std Err	Empty Vector	Std Err	p-value (vs empty)	p-value (alt vs ref)
rs2336384	G	17	8.45	0.43	0.54	0.07	2e-16
	T	16	5.86	0.26	0.54	0.07	1.07e-09	9.78e-05
rs9686661	C	14	2.01	0.23	0.41	0.08	0.692
	T	14	3.12	0.28	0.41	0.08	0.0166	0.00454
rs6730558	C	14	1.44	0.09	0.41	0.05	0.53
	T	14	1.85	0.17	0.41	0.05	0.911	0.0356
rs1524068	G	10	1.39	0.1	0.15	0.01	6.27e-06
	T	10	1.56	0.15	0.15	0.01	3.88e-07	0.367
rs4973431	C	14	2.05	0.13	0.41	0.05	0.619
	T	14	1.12	0.17	0.41	0.05	0.221	0.0353
rs2479409	G	18	1.55	0.12	0.15	0.01	0.666
	A	19	1.29	0.09	0.15	0.01	0.307	0.0855
rs12718597	C	10	1.59	0.47	0.54	0.07	0.03
	A	11	1.44	0.14	0.54	0.07	0.0296	0.085
rs2235215	A	12	1.17	0.1	0.41	0.06	0.457
	G	12	1.56	0.17	0.41	0.06	0.0151	0.0845
rs217381	G	16	1.15	0.07	0.15	0.01	0.000359
	C	17	1.07	0.07	0.15	0.01	0.000231	0.831
rs676210	G	12	1.19	0.18	0.41	0.06	0.997
	A	12	1.01	0.09	0.41	0.06	0.844	0.832
rs4729597	C	11	1.18	0.1	0.41	0.06	0.997
	T	12	0.92	0.12	0.41	0.06	0.844	0.0666
rs6426749	G	20	1.21	0.16	0.15	0.01	0.224
	C	19	0.93	0.13	0.15	0.01	0.0709	0.183
rs4519508	G	8	0.75	0.12	0.41	0.05	0.0776
	A	8	1.07	0.13	0.41	0.05	0.749	0.0407
rs12718598	T	12	0.73	0.07	0.41	0.06	0.125
	C	12	0.91	0.13	0.41	0.06	0.615	0.224
rs383911	G	12	0.81	0.09	0.41	0.06	0.206
	A	12	0.83	0.13	0.41	0.06	0.0768	0.47
rs198846	A	12	0.77	0.11	0.41	0.06	0.0448
	G	12	0.86	0.1	0.41	0.06	0.182	0.372
rs532436	G	11	1.01	0.15	0.54	0.07	0.936
	A	11	0.57	0.08	0.54	0.07	0.0227	0.048
rs4869741	T	10	0.62	0.09	0.15	0.01	0.905
	C	10	0.71	0.06	0.15	0.01	0.0315	0.0268
rs540909	T	18	0.31	0.05	0.15	0.01	0.00231
	C	17	1.55	0.1	0.15	0.01	0.669	8.4e-13
rs7664687	C	12	0.36	0.02	0.41	0.06	9.67e-05
	G	12	0.69	0.1	0.41	0.06	0.0307	0.00668
rs9660992	A	10	0.66	0.09	0.15	0.01	0.25
	G	10	0.36	0.05	0.15	0.01	0.144	0.0187
